# Supplementary material for: Freshwater transport between the Kara, Laptev, and East-Siberian seas
Source: Sci Rep. 2020 Aug 3;10:13041. doi: 10.1038/s41598-020-70096-w (PMC7400578; doi:10.1038/s41598-020-70096-w)
Supplement: Supplementary file 2 — Supplementary Information 1. [file 41598_2020_70096_MOESM2_ESM.xlsx]

## Sheet: Vilkitsky Strait
year	month	day	hour	minute	longitude, E	latitude, N	salinity
2019	9	24	12	0	103.157	77.6652	29.26
2019	9	25	12	0	103.157	77.6652	29.159
2019	9	26	12	0	103.157	77.6652	29.9674
2019	9	27	12	0	103.157	77.6652	31.4816
2019	9	28	12	0	103.157	77.6652	31.316
2019	9	29	12	0	103.157	77.6652	30.5159
2019	9	30	12	0	103.157	77.6652	31.2025
2019	10	1	12	0	103.157	77.6652	30.9677
2019	10	2	12	0	103.157	77.6652	30.6581
2019	10	3	12	0	103.157	77.6652	29.9589
2019	10	4	12	0	103.157	77.6652	31.1464
2019	10	5	12	0	103.157	77.6652	31.95
2019	10	6	12	0	103.157	77.6652	32.4183
2019	10	7	12	0	103.157	77.6652	32.512
2019	10	8	12	0	103.157	77.6652	31.5748
2019	10	9	12	0	103.157	77.6652	29.8518
2019	10	10	12	0	103.157	77.6652	30.0435
2019	10	11	12	0	103.157	77.6652	31.5238
