# Supplementary material for: Freshwater transport between the Kara, Laptev, and East-Siberian seas
Source: Sci Rep. 2020 Aug 3;10:13041. doi: 10.1038/s41598-020-70096-w (PMC7400578; doi:10.1038/s41598-020-70096-w)
Supplement: Supplementary file 3 — Supplementary Information 2. [file 41598_2020_70096_MOESM3_ESM.xlsx]

## Sheet: 2008
year	month	day	hour	minute	longitude, E	latitude, N	salinity		year	month	day	hour	minute	longitude, E	latitude, N	salinity		year	month	day	hour	minute	longitude, E	latitude, N	salinity
2008	8	29	10	33	73.1903	138.008	16.25		2008	9	15	19	7	74.0777	147.991	15.69		2008	9	19	11	26	77.2616	109.987	25.88
2008	8	29	10	34	73.1915	138.018	16.24		2008	9	15	19	8	74.0787	147.981	15.7		2008	9	19	11	27	77.2631	109.974	25.88
2008	8	29	10	35	73.1927	138.028	16.22		2008	9	15	19	9	74.0797	147.971	15.7		2008	9	19	11	28	77.2647	109.961	25.89
2008	8	29	10	36	73.1939	138.039	16.18		2008	9	15	19	10	74.0807	147.961	15.71		2008	9	19	11	29	77.2662	109.948	25.89
2008	8	29	10	37	73.195	138.049	16.17		2008	9	15	19	11	74.0817	147.951	15.72		2008	9	19	11	30	77.2679	109.934	25.9
2008	8	29	10	38	73.1962	138.059	16.13		2008	9	15	19	12	74.0828	147.941	15.73		2008	9	19	11	31	77.2694	109.921	25.91
2008	8	29	10	39	73.1974	138.07	16.11		2008	9	15	19	13	74.0838	147.932	15.74		2008	9	19	11	32	77.271	109.908	25.91
2008	8	29	10	40	73.1986	138.08	16.09		2008	9	15	19	14	74.0848	147.922	15.75		2008	9	19	11	33	77.2726	109.894	25.91
2008	8	29	10	41	73.1998	138.09	16.08		2008	9	15	19	15	74.0858	147.912	15.76		2008	9	19	11	34	77.2742	109.881	25.92
2008	8	29	10	42	73.2009	138.1	16.05		2008	9	15	19	16	74.0868	147.903	15.76		2008	9	19	11	35	77.2757	109.868	25.93
2008	8	29	10	43	73.2021	138.111	16.03		2008	9	15	19	17	74.0878	147.894	15.77		2008	9	19	11	36	77.2772	109.855	25.93
2008	8	29	10	44	73.2033	138.121	16.02		2008	9	15	19	18	74.0888	147.884	15.78		2008	9	19	11	37	77.2788	109.841	25.93
2008	8	29	10	45	73.2045	138.131	16		2008	9	15	19	19	74.0898	147.875	15.79		2008	9	19	11	38	77.2804	109.828	25.94
2008	8	29	10	46	73.2057	138.142	15.99		2008	9	15	19	20	74.0908	147.866	15.8		2008	9	19	11	39	77.2821	109.815	25.95
2008	8	29	10	47	73.2069	138.152	15.98		2008	9	15	19	21	74.0918	147.856	15.81		2008	9	19	11	40	77.2836	109.802	25.95
2008	8	29	10	48	73.2081	138.163	15.97		2008	9	15	19	22	74.0928	147.846	15.81		2008	9	19	11	41	77.2851	109.789	25.96
2008	8	29	10	49	73.2093	138.173	15.97		2008	9	15	19	23	74.0938	147.837	15.82		2008	9	19	11	42	77.2866	109.776	25.97
2008	8	29	10	50	73.2104	138.183	15.96		2008	9	15	19	24	74.0949	147.827	15.83		2008	9	19	11	43	77.2882	109.763	25.98
2008	8	29	10	51	73.2116	138.194	15.95		2008	9	15	19	25	74.0959	147.817	15.84		2008	9	19	11	44	77.2898	109.749	25.99
2008	8	29	10	52	73.2128	138.204	15.94		2008	9	15	19	26	74.097	147.808	15.84		2008	9	19	11	45	77.2914	109.736	26
2008	8	29	10	53	73.214	138.214	15.93		2008	9	15	19	27	74.0981	147.798	15.85		2008	9	19	11	46	77.293	109.723	26
2008	8	29	10	54	73.2154	138.225	15.9		2008	9	15	19	28	74.0991	147.789	15.85		2008	9	19	11	47	77.2946	109.71	26.01
2008	8	29	10	55	73.2167	138.234	15.88		2008	9	15	19	29	74.1002	147.779	15.86		2008	9	19	11	48	77.2961	109.697	26.02
2008	8	29	10	56	73.2181	138.245	15.86		2008	9	15	19	30	74.1013	147.769	15.87		2008	9	19	11	49	77.2976	109.684	26.03
2008	8	29	10	57	73.2194	138.255	15.82		2008	9	15	19	31	74.1023	147.76	15.87		2008	9	19	11	50	77.2992	109.671	26.05
2008	8	29	10	58	73.2207	138.265	15.81		2008	9	15	19	32	74.1034	147.75	15.88		2008	9	19	11	51	77.3007	109.658	26.07
2008	8	29	10	59	73.222	138.275	15.76		2008	9	15	19	33	74.1044	147.741	15.88		2008	9	19	11	52	77.3021	109.645	26.08
2008	8	29	11	0	73.2232	138.286	15.75		2008	9	15	19	34	74.1055	147.731	15.89		2008	9	19	11	53	77.3036	109.632	26.1
2008	8	29	11	1	73.2245	138.296	15.71		2008	9	15	19	35	74.1066	147.722	15.9		2008	9	19	11	54	77.3051	109.619	26.13
2008	8	29	11	2	73.2257	138.306	15.7		2008	9	15	19	36	74.1076	147.712	15.9		2008	9	19	11	55	77.3066	109.606	26.14
2008	8	29	11	3	73.227	138.316	15.68		2008	9	15	19	37	74.1087	147.702	15.91		2008	9	19	11	56	77.3081	109.593	26.18
2008	8	29	11	4	73.2282	138.327	15.66		2008	9	15	19	38	74.1097	147.693	15.91		2008	9	19	11	57	77.3096	109.58	26.21
2008	8	29	11	5	73.2295	138.337	15.64		2008	9	15	19	39	74.1108	147.683	15.92		2008	9	19	11	58	77.311	109.567	26.23
2008	8	29	11	6	73.2308	138.347	15.64		2008	9	15	19	40	74.1119	147.673	15.92		2008	9	19	11	59	77.3125	109.554	26.26
2008	8	29	11	7	73.232	138.357	15.64		2008	9	15	19	41	74.1129	147.664	15.93		2008	9	19	12	0	77.314	109.541	26.29
2008	8	29	11	8	73.2333	138.368	15.66		2008	9	15	19	42	74.114	147.654	15.93		2008	9	19	12	1	77.3154	109.528	26.35
2008	8	29	11	9	73.2345	138.378	15.68		2008	9	15	19	43	74.1151	147.645	15.94		2008	9	19	12	2	77.3168	109.515	26.36
2008	8	29	11	10	73.2358	138.388	15.7		2008	9	15	19	44	74.1162	147.635	15.94		2008	9	19	12	3	77.3183	109.502	26.43
2008	8	29	11	11	73.237	138.398	15.73		2008	9	15	19	45	74.1172	147.626	15.95		2008	9	19	12	5	77.3211	109.477	26.49
2008	8	29	11	12	73.2382	138.408	15.75		2008	9	15	19	46	74.1182	147.616	15.96		2008	9	19	12	6	77.3226	109.464	26.52
2008	8	29	11	13	73.2395	138.418	15.76		2008	9	15	19	47	74.1193	147.607	15.96		2008	9	19	12	7	77.324	109.451	26.57
2008	8	29	11	14	73.2407	138.428	15.78		2008	9	15	19	48	74.1203	147.597	15.97		2008	9	19	12	8	77.3254	109.438	26.63
2008	8	29	11	15	73.2419	138.439	15.79		2008	9	15	19	49	74.1214	147.588	15.97		2008	9	19	12	9	77.3268	109.425	26.67
2008	8	29	11	16	73.2431	138.449	15.8		2008	9	15	19	50	74.1224	147.578	15.98		2008	9	19	12	10	77.3283	109.411	26.76
2008	8	29	11	17	73.2444	138.459	15.81		2008	9	15	19	51	74.1234	147.569	15.99		2008	9	19	12	11	77.3297	109.399	26.79
2008	8	29	11	18	73.2456	138.469	15.83		2008	9	15	19	52	74.1245	147.559	16		2008	9	19	12	12	77.3311	109.385	26.83
2008	8	29	11	19	73.2468	138.479	15.84		2008	9	15	19	53	74.1255	147.549	16		2008	9	19	12	13	77.3326	109.373	26.86
2008	8	29	11	20	73.248	138.489	15.84		2008	9	15	19	54	74.1266	147.54	16.02		2008	9	19	12	14	77.334	109.36	26.94
2008	8	29	11	21	73.2492	138.5	15.84		2008	9	15	19	55	74.1276	147.53	16.03		2008	9	19	12	15	77.3353	109.346	26.96
2008	8	29	11	22	73.2504	138.51	15.84		2008	9	15	19	56	74.1286	147.52	16.04		2008	9	19	12	16	77.3367	109.333	27.03
2008	8	29	11	23	73.2516	138.52	15.83		2008	9	15	19	57	74.1297	147.51	16.04		2008	9	19	12	17	77.3381	109.32	27.09
2008	8	29	11	24	73.2529	138.53	15.83		2008	9	15	19	58	74.1307	147.501	16.06		2008	9	19	12	18	77.3397	109.308	27.12
2008	8	29	11	25	73.2541	138.541	15.82		2008	9	15	19	59	74.1318	147.491	16.07		2008	9	19	12	19	77.3413	109.295	27.18
2008	8	29	11	26	73.2553	138.551	15.81		2008	9	15	20	0	74.1329	147.481	16.08		2008	9	19	12	20	77.343	109.283	27.21
2008	8	29	11	27	73.2565	138.561	15.79		2008	9	15	20	1	74.1339	147.471	16.09		2008	9	19	12	21	77.3446	109.27	27.24
2008	8	29	11	28	73.2576	138.571	15.79		2008	9	15	20	2	74.135	147.462	16.1		2008	9	19	12	22	77.3463	109.258	27.28
2008	8	29	11	29	73.2588	138.581	15.78		2008	9	15	20	3	74.1361	147.452	16.11		2008	9	19	12	23	77.348	109.245	27.3
2008	8	29	11	30	73.26	138.592	15.76		2008	9	15	20	4	74.1372	147.442	16.12		2008	9	19	12	24	77.3497	109.233	27.35
2008	8	29	11	31	73.2612	138.602	15.76		2008	9	15	20	5	74.1383	147.433	16.14		2008	9	19	12	25	77.3514	109.22	27.37
2008	8	29	11	32	73.2624	138.612	15.75		2008	9	15	20	6	74.1394	147.423	16.15		2008	9	19	12	26	77.353	109.208	27.42
2008	8	29	11	33	73.2636	138.622	15.74		2008	9	15	20	7	74.1406	147.413	16.16		2008	9	19	12	27	77.3546	109.195	27.45
2008	8	29	11	34	73.2648	138.633	15.74		2008	9	15	20	8	74.1416	147.404	16.18		2008	9	19	12	28	77.3562	109.183	27.48
2008	8	29	11	35	73.2659	138.643	15.73		2008	9	15	20	9	74.1427	147.394	16.19		2008	9	19	12	29	77.3578	109.17	27.51
2008	8	29	11	36	73.2671	138.653	15.73		2008	9	15	20	11	74.1449	147.375	16.2		2008	9	19	12	30	77.3594	109.157	27.54
2008	8	29	11	37	73.2683	138.664	15.73		2008	9	15	20	12	74.146	147.365	16.22		2008	9	19	12	31	77.361	109.144	27.58
2008	8	29	11	38	73.2695	138.674	15.72		2008	9	15	20	13	74.1471	147.356	16.23		2008	9	19	12	32	77.3625	109.131	27.6
2008	8	29	11	39	73.2706	138.684	15.72		2008	9	15	20	14	74.1482	147.346	16.24		2008	9	19	12	33	77.3641	109.118	27.62
2008	8	29	11	40	73.2718	138.695	15.73		2008	9	15	20	15	74.1493	147.336	16.25		2008	9	19	12	34	77.3657	109.106	27.64
2008	8	29	11	41	73.273	138.705	15.74		2008	9	15	20	16	74.1504	147.327	16.26		2008	9	19	12	35	77.3673	109.093	27.69
2008	8	29	11	42	73.2742	138.715	15.75		2008	9	15	20	17	74.1515	147.317	16.27		2008	9	19	12	36	77.3688	109.08	27.72
2008	8	29	11	43	73.2755	138.725	15.75		2008	9	15	20	18	74.1526	147.308	16.27		2008	9	19	12	37	77.3704	109.067	27.75
2008	8	29	11	44	73.2767	138.736	15.76		2008	9	15	20	19	74.1537	147.298	16.28		2008	9	19	12	38	77.372	109.055	27.78
2008	8	29	11	45	73.278	138.746	15.77		2008	9	15	20	20	74.1548	147.288	16.29		2008	9	19	12	39	77.3735	109.042	27.79
2008	8	29	11	46	73.2793	138.756	15.78		2008	9	15	20	21	74.1559	147.279	16.29		2008	9	19	12	40	77.3751	109.029	27.82
2008	8	29	11	47	73.2805	138.766	15.78		2008	9	15	20	22	74.157	147.27	16.3		2008	9	19	12	41	77.3766	109.016	27.86
2008	8	29	11	48	73.2818	138.776	15.79		2008	9	15	20	23	74.1581	147.261	16.31		2008	9	19	12	42	77.3781	109.003	27.87
2008	8	29	11	49	73.283	138.787	15.79		2008	9	15	20	24	74.1592	147.251	16.31		2008	9	19	12	43	77.3797	108.99	27.9
2008	8	29	11	50	73.2843	138.797	15.79		2008	9	15	20	25	74.1602	147.242	16.32		2008	9	19	12	44	77.3812	108.977	27.92
2008	8	29	11	51	73.2855	138.807	15.8		2008	9	15	20	26	74.1612	147.232	16.33		2008	9	19	12	45	77.3828	108.963	27.94
2008	8	29	11	52	73.2868	138.817	15.8		2008	9	15	20	27	74.1621	147.222	16.33		2008	9	19	12	46	77.3843	108.951	27.96
2008	8	29	11	53	73.288	138.827	15.79		2008	9	15	20	28	74.1631	147.213	16.34		2008	9	19	12	47	77.3858	108.938	27.97
2008	8	29	11	54	73.2893	138.838	15.77		2008	9	15	20	29	74.164	147.203	16.34		2008	9	19	12	48	77.3874	108.925	27.99
2008	8	29	11	55	73.2905	138.848	15.75		2008	9	15	20	30	74.165	147.193	16.35		2008	9	19	12	49	77.3888	108.912	28
2008	8	29	11	56	73.2918	138.858	15.71		2008	9	15	20	31	74.1659	147.183	16.36		2008	9	19	12	50	77.3903	108.899	28.01
2008	8	29	11	57	73.293	138.868	15.66		2008	9	15	20	32	74.1669	147.174	16.36		2008	9	19	12	51	77.3918	108.886	28.01
2008	8	29	11	58	73.2943	138.878	15.66		2008	9	15	20	33	74.1679	147.164	16.37		2008	9	19	12	52	77.3933	108.873	28.02
2008	8	29	11	59	73.2955	138.889	15.62		2008	9	15	20	34	74.1689	147.154	16.37		2008	9	19	12	53	77.3948	108.86	28.03
2008	8	29	12	0	73.2968	138.899	15.57		2008	9	15	20	35	74.1699	147.144	16.38		2008	9	19	12	54	77.3963	108.848	28.02
2008	8	29	12	1	73.2981	138.909	15.57		2008	9	15	20	36	74.1708	147.135	16.39		2008	9	19	12	55	77.3978	108.835	28.02
2008	8	29	12	2	73.2993	138.919	15.54		2008	9	15	20	37	74.1717	147.125	16.39		2008	9	19	12	56	77.3992	108.822	28.01
2008	8	29	12	3	73.3005	138.929	15.53		2008	9	15	20	38	74.1727	147.116	16.4		2008	9	19	12	57	77.4007	108.81	28
2008	8	29	12	5	73.303	138.95	15.51		2008	9	15	20	39	74.1736	147.106	16.4		2008	9	19	12	58	77.4021	108.797	27.98
2008	8	29	12	6	73.3043	138.96	15.48		2008	9	15	20	40	74.1745	147.096	16.41		2008	9	19	12	59	77.4036	108.784	27.96
2008	8	29	12	7	73.3053	138.97	15.46		2008	9	15	20	41	74.1754	147.086	16.42		2008	9	19	13	0	77.405	108.772	27.95
2008	8	29	12	8	73.306	138.981	15.43		2008	9	15	20	42	74.1764	147.077	16.42		2008	9	19	13	1	77.4065	108.759	27.92
2008	8	29	12	9	73.3067	138.992	15.41		2008	9	15	20	43	74.1773	147.067	16.43		2008	9	19	13	2	77.4079	108.746	27.89
2008	8	29	12	10	73.3075	139.002	15.4		2008	9	15	20	44	74.1783	147.057	16.43		2008	9	19	13	3	77.4093	108.734	27.87
2008	8	29	12	11	73.3083	139.013	15.37		2008	9	15	20	45	74.1792	147.047	16.44		2008	9	19	13	4	77.4108	108.721	27.83
2008	8	29	12	12	73.309	139.024	15.37		2008	9	15	20	46	74.1801	147.037	16.45		2008	9	19	13	5	77.4123	108.709	27.82
2008	8	29	12	13	73.3098	139.034	15.35		2008	9	15	20	47	74.181	147.028	16.46		2008	9	19	13	6	77.4138	108.696	27.8
2008	8	29	12	14	73.3106	139.045	15.32		2008	9	15	20	48	74.1819	147.018	16.46		2008	9	19	13	7	77.4153	108.683	27.77
2008	8	29	12	15	73.3115	139.056	15.28		2008	9	15	20	49	74.1828	147.008	16.47		2008	9	19	13	8	77.4168	108.671	27.74
2008	8	29	12	16	73.3123	139.066	15.2		2008	9	15	20	50	74.1838	146.998	16.47		2008	9	19	13	9	77.4183	108.658	27.71
2008	8	29	12	17	73.3131	139.077	15.16		2008	9	15	20	51	74.1847	146.988	16.48		2008	9	19	13	10	77.4198	108.645	27.69
2008	8	29	12	18	73.3139	139.088	15.15		2008	9	15	20	52	74.1857	146.979	16.48		2008	9	19	13	11	77.4213	108.633	27.67
2008	8	29	12	19	73.3148	139.099	15.09		2008	9	15	20	53	74.1866	146.969	16.49		2008	9	19	13	12	77.4227	108.62	27.65
2008	8	29	12	20	73.3156	139.109	14.99		2008	9	15	20	54	74.1875	146.96	16.49		2008	9	19	13	13	77.4242	108.607	27.63
2008	8	29	12	21	73.3165	139.12	14.94		2008	9	15	20	55	74.1885	146.95	16.5		2008	9	19	13	14	77.4257	108.595	27.61
2008	8	29	12	22	73.3174	139.131	14.87		2008	9	15	20	56	74.1894	146.94	16.5		2008	9	19	13	15	77.4272	108.582	27.59
2008	8	29	12	23	73.3183	139.142	14.79		2008	9	15	20	57	74.1904	146.93	16.51		2008	9	19	13	16	77.4287	108.569	27.57
2008	8	29	12	24	73.3191	139.153	14.76		2008	9	15	20	58	74.1913	146.921	16.51		2008	9	19	13	17	77.4303	108.557	27.56
2008	8	29	12	25	73.3199	139.163	14.67		2008	9	15	20	59	74.1923	146.911	16.51		2008	9	19	13	18	77.4319	108.544	27.55
2008	8	29	12	26	73.3207	139.174	14.63		2008	9	15	21	0	74.1933	146.901	16.52		2008	9	19	13	19	77.4334	108.532	27.54
2008	8	29	12	27	73.3214	139.185	14.5		2008	9	15	21	1	74.1943	146.891	16.52		2008	9	19	13	20	77.435	108.519	27.52
2008	8	29	12	28	73.3222	139.196	14.54		2008	9	15	21	2	74.1953	146.881	16.52		2008	9	19	13	21	77.4365	108.506	27.52
2008	8	29	12	29	73.323	139.207	14.42		2008	9	15	21	3	74.1963	146.871	16.53		2008	9	19	13	22	77.4381	108.494	27.49
2008	8	29	12	30	73.3237	139.218	14.41		2008	9	15	21	4	74.1973	146.862	16.53		2008	9	19	13	23	77.4396	108.481	27.48
2008	8	29	12	31	73.3245	139.228	14.31		2008	9	15	21	5	74.1983	146.852	16.53		2008	9	19	13	24	77.4412	108.468	27.47
2008	8	29	12	32	73.3252	139.239	14.36		2008	9	15	21	6	74.1994	146.843	16.53		2008	9	19	13	25	77.4426	108.455	27.46
2008	8	29	12	33	73.326	139.25	14.25		2008	9	15	21	7	74.2004	146.833	16.54		2008	9	19	13	26	77.4438	108.442	27.43
2008	8	29	12	34	73.3267	139.261	14.18		2008	9	15	21	8	74.2015	146.823	16.54		2008	9	19	13	27	77.445	108.428	27.43
2008	8	29	12	35	73.3276	139.271	14.15		2008	9	15	21	9	74.2025	146.813	16.54		2008	9	19	13	28	77.4462	108.415	27.41
2008	8	29	12	36	73.3283	139.282	14.11		2008	9	15	21	10	74.2036	146.803	16.54		2008	9	19	13	29	77.4475	108.401	27.4
2008	8	29	12	37	73.3291	139.293	14.04		2008	9	15	21	11	74.2046	146.793	16.55		2008	9	19	13	30	77.4487	108.388	27.38
2008	8	29	12	38	73.3299	139.304	13.97		2008	9	15	21	12	74.2057	146.784	16.55		2008	9	19	13	31	77.45	108.374	27.36
2008	8	29	12	39	73.3306	139.314	13.97		2008	9	15	21	13	74.2067	146.774	16.56		2008	9	19	13	32	77.4512	108.361	27.35
2008	8	29	12	40	73.3315	139.325	13.89		2008	9	15	21	14	74.2078	146.764	16.56		2008	9	19	13	33	77.4526	108.347	27.33
2008	8	29	12	41	73.3323	139.336	13.88		2008	9	15	21	15	74.2088	146.754	16.56		2008	9	19	13	34	77.4538	108.333	27.31
2008	8	29	12	42	73.3331	139.346	13.83		2008	9	15	21	16	74.2099	146.744	16.56		2008	9	19	13	35	77.4549	108.32	27.29
2008	8	29	12	43	73.3341	139.357	13.76		2008	9	15	21	17	74.211	146.735	16.57		2008	9	19	13	36	77.4561	108.306	27.29
2008	8	29	12	44	73.335	139.368	13.72		2008	9	15	21	18	74.212	146.725	16.57		2008	9	19	13	37	77.4573	108.293	27.24
2008	8	29	12	45	73.336	139.378	13.7		2008	9	15	21	19	74.213	146.715	16.57		2008	9	19	13	38	77.4585	108.279	27.22
2008	8	29	12	46	73.3369	139.389	13.63		2008	9	15	21	20	74.2141	146.705	16.57		2008	9	19	13	39	77.4598	108.266	27.19
2008	8	29	12	47	73.3379	139.399	13.62		2008	9	15	21	21	74.2152	146.695	16.58		2008	9	19	13	40	77.461	108.252	27.17
2008	8	29	12	48	73.3388	139.41	13.6		2008	9	15	21	22	74.2162	146.685	16.58		2008	9	19	13	41	77.4622	108.239	27.17
2008	8	29	12	49	73.3397	139.42	13.56		2008	9	15	21	23	74.2173	146.675	16.58		2008	9	19	13	42	77.4634	108.225	27.13
2008	8	29	12	50	73.3407	139.431	13.5		2008	9	15	21	24	74.2183	146.665	16.58		2008	9	19	13	43	77.4645	108.212	27.09
2008	8	29	12	51	73.3416	139.441	13.49		2008	9	15	21	25	74.2193	146.655	16.58		2008	9	19	13	44	77.4657	108.198	27.09
2008	8	29	12	52	73.3425	139.452	13.45		2008	9	15	21	26	74.2204	146.645	16.58		2008	9	19	13	45	77.4669	108.185	27.04
2008	8	29	12	53	73.3434	139.463	13.42		2008	9	15	21	27	74.2215	146.635	16.58		2008	9	19	13	46	77.4681	108.171	27.01
2008	8	29	12	54	73.3443	139.473	13.4		2008	9	15	21	28	74.2226	146.626	16.58		2008	9	19	13	47	77.4692	108.158	27.01
2008	8	29	12	55	73.3453	139.484	13.38		2008	9	15	21	29	74.2237	146.616	16.58		2008	9	19	13	48	77.4704	108.144	26.98
2008	8	29	12	56	73.3463	139.494	13.37		2008	9	15	21	30	74.2248	146.606	16.58		2008	9	19	13	49	77.4715	108.131	26.95
2008	8	29	12	57	73.3472	139.505	13.36		2008	9	15	21	31	74.2259	146.596	16.58		2008	9	19	13	50	77.4727	108.117	26.92
2008	8	29	12	58	73.3482	139.516	13.35		2008	9	15	21	32	74.227	146.586	16.57		2008	9	19	13	51	77.4738	108.104	26.9
2008	8	29	12	59	73.3492	139.526	13.33		2008	9	15	21	33	74.228	146.576	16.57		2008	9	19	13	52	77.475	108.09	26.84
2008	8	29	13	0	73.3502	139.537	13.32		2008	9	15	21	34	74.229	146.566	16.57		2008	9	19	13	53	77.4761	108.077	26.85
2008	8	29	13	1	73.3512	139.547	13.31		2008	9	15	21	35	74.23	146.556	16.56		2008	9	19	13	54	77.4773	108.063	26.82
2008	8	29	13	2	73.3523	139.558	13.3		2008	9	15	21	36	74.2311	146.547	16.55		2008	9	19	13	55	77.4784	108.05	26.8
2008	8	29	13	3	73.3533	139.568	13.29		2008	9	15	21	37	74.2321	146.537	16.55		2008	9	19	13	56	77.4796	108.036	26.77
2008	8	29	13	4	73.3543	139.577	13.27		2008	9	15	21	38	74.2331	146.527	16.55		2008	9	19	13	57	77.4807	108.023	26.73
2008	8	29	13	5	73.3552	139.586	13.26		2008	9	15	21	39	74.2342	146.517	16.54		2008	9	19	13	58	77.4819	108.01	26.73
2008	8	29	13	6	73.3561	139.595	13.25		2008	9	15	21	40	74.2351	146.507	16.53		2008	9	19	13	59	77.4831	107.996	26.71
2008	8	29	13	7	73.3568	139.602	13.24		2008	9	15	21	41	74.2361	146.498	16.53		2008	9	19	14	0	77.4843	107.983	26.69
2008	8	29	13	8	73.3576	139.61	13.24		2008	9	15	21	42	74.2371	146.488	16.52		2008	9	19	14	1	77.4855	107.97	26.68
2008	8	29	13	9	73.3583	139.618	13.22		2008	9	15	21	43	74.2381	146.478	16.51		2008	9	19	14	2	77.4866	107.956	26.65
2008	8	29	13	10	73.359	139.624	13.22		2008	9	15	21	44	74.2392	146.469	16.5		2008	9	19	14	3	77.4879	107.943	26.63
2008	8	29	13	11	73.3596	139.631	13.22		2008	9	15	21	45	74.2403	146.459	16.49		2008	9	19	14	4	77.489	107.93	26.63
2008	8	29	13	12	73.36	139.637	13.21		2008	9	15	21	46	74.2414	146.449	16.49		2008	9	19	14	5	77.4902	107.917	26.61
2008	8	29	13	13	73.3602	139.643	13.2		2008	9	15	21	47	74.2425	146.439	16.48		2008	9	19	14	6	77.4914	107.903	26.59
2008	8	29	13	14	73.3605	139.648	13.2		2008	9	15	21	48	74.2436	146.43	16.47		2008	9	19	14	7	77.4926	107.89	26.57
2008	8	29	13	15	73.3607	139.652	13.19		2008	9	15	21	49	74.2447	146.42	16.46		2008	9	19	14	8	77.4938	107.876	26.57
2008	8	29	13	16	73.3608	139.656	13.18		2008	9	15	21	50	74.2459	146.41	16.45		2008	9	19	14	9	77.4951	107.863	26.55
2008	8	29	13	17	73.3609	139.659	13.18		2008	9	15	21	51	74.247	146.4	16.44		2008	9	19	14	11	77.4975	107.836	26.53
2008	8	29	13	18	73.3611	139.662	13.17		2008	9	15	21	52	74.2481	146.391	16.43		2008	9	19	14	12	77.4987	107.823	26.52
2008	8	29	13	19	73.3611	139.666	13.17		2008	9	15	21	53	74.2493	146.381	16.42		2008	9	19	14	13	77.4999	107.81	26.52
2008	8	29	13	20	73.3611	139.669	13.17		2008	9	15	21	54	74.2504	146.371	16.42		2008	9	19	14	14	77.5011	107.797	26.5
2008	8	29	13	21	73.3611	139.672	13.16		2008	9	15	21	55	74.2515	146.362	16.41		2008	9	19	14	15	77.5023	107.784	26.49
2008	8	29	13	22	73.3611	139.674	13.16		2008	9	15	21	56	74.2526	146.352	16.4		2008	9	19	14	16	77.5035	107.771	26.48
2008	8	29	13	23	73.361	139.677	13.16		2008	9	15	21	57	74.2537	146.342	16.39		2008	9	19	14	17	77.5048	107.757	26.48
2008	8	29	13	24	73.3609	139.679	13.15		2008	9	15	21	58	74.2548	146.332	16.38		2008	9	19	14	18	77.506	107.744	26.47
2008	8	29	13	25	73.3608	139.682	13.15		2008	9	15	21	59	74.256	146.322	16.38		2008	9	19	14	19	77.5073	107.73	26.46
2008	8	29	13	26	73.3607	139.684	13.15		2008	9	15	22	0	74.2571	146.313	16.37		2008	9	19	14	20	77.5085	107.717	26.45
2008	8	29	13	27	73.3605	139.686	13.14		2008	9	15	22	1	74.2581	146.303	16.36		2008	9	19	14	21	77.5097	107.703	26.44
2008	8	29	13	28	73.3604	139.688	13.14		2008	9	15	22	2	74.2593	146.292	16.36		2008	9	19	14	22	77.511	107.69	26.44
2008	8	29	13	29	73.3603	139.69	13.13		2008	9	15	22	3	74.2604	146.282	16.35		2008	9	19	14	23	77.5122	107.676	26.43
2008	8	29	13	30	73.3601	139.692	13.13		2008	9	15	22	4	74.2615	146.272	16.35		2008	9	19	14	24	77.5134	107.663	26.42
2008	8	29	13	31	73.3598	139.694	13.12		2008	9	15	22	5	74.2627	146.262	16.35		2008	9	19	14	25	77.5147	107.649	26.41
2008	8	29	13	32	73.3595	139.697	13.12		2008	9	15	22	6	74.2638	146.252	16.35		2008	9	19	14	26	77.516	107.636	26.4
2008	8	29	13	33	73.3591	139.7	13.11		2008	9	15	22	7	74.265	146.243	16.35		2008	9	19	14	27	77.5173	107.622	26.4
2008	8	29	13	34	73.3587	139.703	13.11		2008	9	15	22	8	74.2661	146.233	16.34		2008	9	19	14	28	77.5186	107.609	26.39
2008	8	29	13	35	73.3581	139.707	13.1		2008	9	15	22	9	74.2672	146.223	16.34		2008	9	19	14	29	77.5198	107.595	26.39
2008	8	29	13	36	73.3575	139.71	13.1		2008	9	15	22	10	74.2684	146.213	16.35		2008	9	19	14	30	77.5211	107.582	26.37
2008	8	29	13	37	73.3567	139.714	13.1		2008	9	15	22	11	74.2695	146.202	16.35		2008	9	19	14	31	77.5224	107.568	26.37
2008	8	29	13	38	73.3559	139.717	13.09		2008	9	15	22	12	74.2706	146.192	16.35		2008	9	19	14	32	77.5237	107.555	26.36
2008	8	29	13	39	73.3551	139.721	13.09		2008	9	15	22	13	74.2717	146.183	16.35		2008	9	19	14	33	77.525	107.541	26.35
2008	8	29	13	40	73.3542	139.725	13.09		2008	9	15	22	14	74.2729	146.173	16.35		2008	9	19	14	34	77.5263	107.528	26.35
2008	8	29	13	41	73.3534	139.728	13.09		2008	9	15	22	15	74.274	146.163	16.36		2008	9	19	14	35	77.5276	107.515	26.34
2008	8	29	13	42	73.3526	139.732	13.1		2008	9	15	22	17	74.2762	146.142	16.36		2008	9	19	14	36	77.5289	107.501	26.33
2008	8	29	13	43	73.3517	139.736	13.1		2008	9	15	22	18	74.2773	146.132	16.36		2008	9	19	14	37	77.5302	107.488	26.33
2008	8	29	13	44	73.3508	139.74	13.1		2008	9	15	22	19	74.2784	146.122	16.37		2008	9	19	14	38	77.5315	107.475	26.31
2008	8	29	13	45	73.35	139.744	13.1		2008	9	15	22	20	74.2794	146.112	16.38		2008	9	19	14	39	77.5328	107.461	26.31
2008	8	29	13	46	73.3491	139.748	13.11		2008	9	15	22	21	74.2805	146.102	16.38		2008	9	19	14	40	77.5341	107.448	26.3
2008	8	29	13	47	73.3482	139.751	13.12		2008	9	15	22	22	74.2815	146.092	16.39		2008	9	19	14	41	77.5354	107.434	26.27
2008	8	29	13	48	73.3472	139.755	13.14		2008	9	15	22	23	74.2826	146.082	16.4		2008	9	19	14	42	77.5367	107.421	26.28
2008	8	29	13	49	73.3463	139.759	13.15		2008	9	15	22	24	74.2836	146.072	16.4		2008	9	19	14	43	77.538	107.407	26.26
2008	8	29	13	50	73.3454	139.763	13.17		2008	9	15	22	25	74.2847	146.062	16.41		2008	9	19	14	44	77.5393	107.393	26.26
2008	8	29	13	51	73.3444	139.767	13.19		2008	9	15	22	26	74.2857	146.052	16.42		2008	9	19	14	45	77.5406	107.38	26.24
2008	8	29	13	52	73.3434	139.771	13.22		2008	9	15	22	27	74.2868	146.042	16.43		2008	9	19	14	46	77.542	107.366	26.23
2008	8	29	13	53	73.3424	139.774	13.24		2008	9	15	22	28	74.2879	146.032	16.43		2008	9	19	14	47	77.5433	107.353	26.22
2008	8	29	13	54	73.3411	139.777	13.25		2008	9	15	22	29	74.2891	146.022	16.44		2008	9	19	14	48	77.5446	107.339	26.2
2008	8	29	13	55	73.3398	139.779	13.29		2008	9	15	22	30	74.2901	146.012	16.45		2008	9	19	14	49	77.5458	107.326	26.19
2008	8	29	13	56	73.3384	139.781	13.31		2008	9	15	22	31	74.2912	146.001	16.47		2008	9	19	14	50	77.547	107.312	26.17
2008	8	29	13	57	73.337	139.782	13.33		2008	9	15	22	32	74.2923	145.991	16.48		2008	9	19	14	51	77.5483	107.298	26.16
2008	8	29	13	58	73.3356	139.784	13.33		2008	9	15	22	33	74.2934	145.981	16.49		2008	9	19	14	52	77.5495	107.285	26.15
2008	8	29	13	59	73.3342	139.786	13.33		2008	9	15	22	34	74.2944	145.971	16.5		2008	9	19	14	53	77.5509	107.271	26.14
2008	8	29	14	0	73.3328	139.787	13.33		2008	9	15	22	35	74.2955	145.961	16.52		2008	9	19	14	54	77.5522	107.258	26.1
2008	8	29	14	1	73.3313	139.788	13.32		2008	9	15	22	36	74.2966	145.951	16.53		2008	9	19	14	55	77.5534	107.245	26.11
2008	8	29	14	2	73.3298	139.79	13.32		2008	9	15	22	37	74.2977	145.941	16.54		2008	9	19	14	56	77.5547	107.231	26.09
2008	8	29	14	3	73.3283	139.791	13.3		2008	9	15	22	38	74.2988	145.931	16.56		2008	9	19	14	57	77.556	107.217	26.08
2008	8	29	14	4	73.3268	139.792	13.29		2008	9	15	22	39	74.2999	145.921	16.58		2008	9	19	14	58	77.5573	107.203	26.07
2008	8	29	14	5	73.3252	139.792	13.27		2008	9	15	22	40	74.301	145.911	16.6		2008	9	19	14	59	77.5585	107.189	26.06
2008	8	29	14	6	73.3236	139.793	13.25		2008	9	15	22	41	74.302	145.9	16.61		2008	9	19	15	0	77.5597	107.175	26.04
2008	8	29	14	7	73.322	139.794	13.24		2008	9	15	22	42	74.303	145.89	16.63		2008	9	19	15	1	77.561	107.161	26.03
2008	8	29	14	8	73.3204	139.796	13.22		2008	9	15	22	43	74.3041	145.88	16.64		2008	9	19	15	2	77.5623	107.147	26.01
2008	8	29	14	9	73.319	139.798	13.21		2008	9	15	22	44	74.3051	145.87	16.66		2008	9	19	15	3	77.5635	107.133	26
2008	8	29	14	11	73.3163	139.805	13.18		2008	9	15	22	45	74.3062	145.86	16.68		2008	9	19	15	4	77.5647	107.12	25.99
2008	8	29	14	12	73.3151	139.808	13.16		2008	9	15	22	46	74.3072	145.85	16.69		2008	9	19	15	5	77.5659	107.105	25.98
2008	8	29	14	13	73.314	139.812	13.15		2008	9	15	22	47	74.3083	145.84	16.71		2008	9	19	15	6	77.5671	107.091	25.97
2008	8	29	14	14	73.3129	139.816	13.14		2008	9	15	22	48	74.3093	145.83	16.74		2008	9	19	15	7	77.5683	107.077	25.97
2008	8	29	14	15	73.312	139.821	13.13		2008	9	15	22	49	74.3103	145.82	16.75		2008	9	19	15	8	77.5696	107.063	25.96
2008	8	29	14	16	73.3111	139.825	13.12		2008	9	15	22	50	74.3113	145.81	16.77		2008	9	19	15	9	77.5708	107.049	25.95
2008	8	29	14	17	73.3103	139.829	13.1		2008	9	15	22	51	74.3123	145.8	16.78		2008	9	19	15	10	77.5721	107.035	25.94
2008	8	29	14	18	73.3095	139.834	13.09		2008	9	15	22	52	74.3133	145.79	16.8		2008	9	19	15	11	77.5733	107.021	25.93
2008	8	29	14	19	73.3087	139.838	13.09		2008	9	15	22	53	74.3143	145.78	16.81		2008	9	19	15	12	77.5746	107.007	25.93
2008	8	29	14	20	73.3079	139.842	13.08		2008	9	15	22	54	74.3153	145.77	16.83		2008	9	19	15	13	77.5758	106.993	25.92
2008	8	29	14	21	73.3071	139.846	13.07		2008	9	15	22	55	74.3163	145.76	16.85		2008	9	19	15	14	77.577	106.978	25.91
2008	8	29	14	22	73.3064	139.849	13.07		2008	9	15	22	56	74.3173	145.75	16.86		2008	9	19	15	15	77.5782	106.964	25.9
2008	8	29	14	23	73.3057	139.853	13.06		2008	9	15	22	57	74.3183	145.74	16.87		2008	9	19	15	16	77.5795	106.95	25.9
2008	8	29	14	24	73.305	139.857	13.05		2008	9	15	22	58	74.3194	145.73	16.89		2008	9	19	15	17	77.5807	106.936	25.9
2008	8	29	14	25	73.3043	139.862	13.05		2008	9	15	22	59	74.3204	145.72	16.91		2008	9	19	15	18	77.5819	106.922	25.9
2008	8	29	14	26	73.3036	139.865	13.05		2008	9	15	23	0	74.3214	145.711	16.92		2008	9	19	15	19	77.5831	106.907	25.89
2008	8	29	14	27	73.3029	139.869	13.04		2008	9	15	23	1	74.3225	145.701	16.93		2008	9	19	15	20	77.5843	106.893	25.89
2008	8	29	14	28	73.3022	139.874	13.04		2008	9	15	23	2	74.3235	145.691	16.95		2008	9	19	15	21	77.5855	106.879	25.89
2008	8	29	14	29	73.3015	139.877	13.04		2008	9	15	23	3	74.3245	145.681	16.95		2008	9	19	15	22	77.5866	106.865	25.89
2008	8	29	14	30	73.3008	139.881	13.04		2008	9	15	23	4	74.3256	145.671	16.97		2008	9	19	15	23	77.5878	106.851	25.89
2008	8	29	14	31	73.3001	139.886	13.04		2008	9	15	23	5	74.3266	145.661	16.98		2008	9	19	15	24	77.589	106.837	25.89
2008	8	29	14	32	73.2993	139.889	13.04		2008	9	15	23	6	74.3277	145.651	17		2008	9	19	15	25	77.5901	106.823	25.89
2008	8	29	14	33	73.2986	139.893	13.04		2008	9	15	23	7	74.3287	145.641	17		2008	9	19	15	26	77.5913	106.809	25.9
2008	8	29	14	34	73.2979	139.897	13.04		2008	9	15	23	8	74.3298	145.631	17.02		2008	9	19	15	27	77.5924	106.795	25.9
2008	8	29	14	35	73.2971	139.901	13.03		2008	9	15	23	9	74.3308	145.621	17.03		2008	9	19	15	28	77.5934	106.781	25.9
2008	8	29	14	36	73.2964	139.905	13.03		2008	9	15	23	10	74.3319	145.611	17.05		2008	9	19	15	29	77.5945	106.767	25.9
2008	8	29	14	37	73.2956	139.909	13.02		2008	9	15	23	11	74.333	145.601	17.06		2008	9	19	15	30	77.5956	106.753	25.91
2008	8	29	14	38	73.2949	139.913	13.02		2008	9	15	23	12	74.3341	145.591	17.08		2008	9	19	15	31	77.5967	106.739	25.92
2008	8	29	14	39	73.2942	139.917	13.01		2008	9	15	23	13	74.3351	145.581	17.09		2008	9	19	15	32	77.5977	106.725	25.93
2008	8	29	14	40	73.2934	139.921	13.01		2008	9	15	23	14	74.3362	145.571	17.11		2008	9	19	15	33	77.5987	106.711	25.93
2008	8	29	14	41	73.2927	139.925	13		2008	9	15	23	15	74.3373	145.561	17.12		2008	9	19	15	34	77.5997	106.697	25.94
2008	8	29	14	42	73.292	139.929	13		2008	9	15	23	16	74.3383	145.551	17.13		2008	9	19	15	35	77.6006	106.683	25.95
2008	8	29	14	43	73.2913	139.933	12.99		2008	9	15	23	17	74.3394	145.541	17.14		2008	9	19	15	36	77.6017	106.669	25.95
2008	8	29	14	44	73.2906	139.937	12.99		2008	9	15	23	18	74.3404	145.531	17.16		2008	9	19	15	37	77.6029	106.656	25.96
2008	8	29	14	45	73.2899	139.941	12.99		2008	9	15	23	19	74.3415	145.521	17.18		2008	9	19	15	38	77.6041	106.642	25.97
2008	8	29	14	46	73.2892	139.945	12.98		2008	9	15	23	20	74.3426	145.511	17.2		2008	9	19	15	39	77.6054	106.629	25.99
2008	8	29	14	47	73.2885	139.949	12.97		2008	9	15	23	21	74.3436	145.501	17.21		2008	9	19	15	40	77.6066	106.616	26
2008	8	29	14	48	73.2878	139.953	12.97		2008	9	15	23	22	74.3446	145.491	17.23		2008	9	19	15	41	77.6079	106.603	26.01
2008	8	29	14	49	73.2872	139.958	12.96		2008	9	15	23	23	74.3457	145.481	17.24		2008	9	19	15	42	77.6092	106.59	26.03
2008	8	29	14	50	73.2865	139.962	12.96		2008	9	15	23	24	74.3467	145.471	17.26		2008	9	19	15	43	77.6106	106.577	26.04
2008	8	29	14	51	73.2857	139.966	12.96		2008	9	15	23	25	74.3477	145.46	17.27		2008	9	19	15	44	77.612	106.564	26.05
2008	8	29	14	52	73.285	139.97	12.96		2008	9	15	23	26	74.3487	145.45	17.28		2008	9	19	15	45	77.6134	106.551	26.07
2008	8	29	14	53	73.2843	139.974	12.95		2008	9	15	23	27	74.3498	145.44	17.29		2008	9	19	15	46	77.6148	106.538	26.09
2008	8	29	14	54	73.2836	139.978	12.96		2008	9	15	23	28	74.3508	145.43	17.3		2008	9	19	15	47	77.6163	106.525	26.1
2008	8	29	14	55	73.2829	139.983	12.96		2008	9	15	23	29	74.3518	145.42	17.31		2008	9	19	15	48	77.6177	106.512	26.11
2008	8	29	14	56	73.2822	139.987	12.96		2008	9	15	23	30	74.3529	145.41	17.32		2008	9	19	15	49	77.6191	106.499	26.13
2008	8	29	14	57	73.2814	139.991	12.97		2008	9	15	23	31	74.3539	145.4	17.33		2008	9	19	15	50	77.6205	106.486	26.16
2008	8	29	14	58	73.2807	139.995	12.97		2008	9	15	23	32	74.3549	145.39	17.34		2008	9	19	15	51	77.6219	106.473	26.18
2008	8	29	14	59	73.28	139.999	12.98		2008	9	15	23	33	74.3559	145.38	17.35		2008	9	19	15	52	77.6231	106.46	26.2
2008	8	29	15	0	73.2793	140.002	12.99		2008	9	15	23	34	74.3569	145.37	17.35		2008	9	19	15	53	77.6242	106.446	26.23
2008	8	29	15	1	73.2787	140.006	13		2008	9	15	23	35	74.3579	145.36	17.36		2008	9	19	15	54	77.6253	106.433	26.26
2008	8	29	15	2	73.278	140.008	13.02		2008	9	15	23	36	74.359	145.35	17.37		2008	9	19	15	55	77.6264	106.419	26.29
2008	8	29	15	3	73.2774	140.011	13.05		2008	9	15	23	37	74.36	145.34	17.38		2008	9	19	15	56	77.6275	106.406	26.34
2008	8	29	15	4	73.2769	140.013	13.08		2008	9	15	23	38	74.361	145.33	17.38		2008	9	19	15	57	77.6287	106.392	26.36
2008	8	29	15	5	73.2763	140.015	13.09		2008	9	15	23	39	74.3621	145.32	17.38		2008	9	19	15	58	77.6298	106.379	26.38
2008	8	29	15	6	73.2758	140.017	13.11		2008	9	15	23	40	74.363	145.311	17.38		2008	9	19	15	59	77.6309	106.366	26.44
2008	8	29	15	7	73.2754	140.019	13.14		2008	9	15	23	41	74.3639	145.302	17.38		2008	9	19	16	0	77.6319	106.353	26.5
2008	8	29	15	8	73.275	140.021	13.16		2008	9	15	23	42	74.3647	145.292	17.39		2008	9	19	16	1	77.633	106.339	26.56
2008	8	29	15	9	73.2746	140.023	13.17		2008	9	15	23	43	74.3655	145.282	17.39		2008	9	19	16	2	77.6341	106.326	26.57
2008	8	29	15	10	73.2742	140.025	13.19		2008	9	15	23	44	74.3664	145.273	17.39		2008	9	19	16	3	77.6352	106.313	26.64
2008	8	29	15	11	73.2739	140.027	13.2		2008	9	15	23	45	74.367	145.266	17.39		2008	9	19	16	4	77.6363	106.3	26.69
2008	8	29	15	12	73.2736	140.029	13.21		2008	9	15	23	46	74.3676	145.26	17.38		2008	9	19	16	5	77.6375	106.287	26.76
2008	8	29	15	13	73.2733	140.031	13.22		2008	9	15	23	47	74.3682	145.255	17.38		2008	9	19	16	6	77.6386	106.274	26.81
2008	8	29	15	14	73.2731	140.033	13.23		2008	9	15	23	48	74.3686	145.251	17.38		2008	9	19	16	7	77.6397	106.261	26.86
2008	8	29	15	15	73.2729	140.035	13.24		2008	9	15	23	49	74.3688	145.252	17.37		2008	9	19	16	8	77.6409	106.248	26.89
2008	8	29	15	16	73.2727	140.037	13.25		2008	9	15	23	50	74.369	145.252	17.37		2008	9	19	16	9	77.642	106.235	26.97
2008	8	29	15	17	73.2724	140.04	13.26		2008	9	15	23	51	74.3693	145.254	17.37		2008	9	19	16	10	77.6432	106.222	27.01
2008	8	29	15	18	73.2722	140.043	13.27		2008	9	15	23	52	74.3695	145.255	17.36		2008	9	19	16	11	77.6443	106.209	27.06
2008	8	29	15	19	73.272	140.047	13.27		2008	9	15	23	53	74.3697	145.256	17.37		2008	9	19	16	12	77.6454	106.196	27.13
2008	8	29	15	20	73.2721	140.052	13.29		2008	9	15	23	54	74.3699	145.258	17.36		2008	9	19	16	13	77.6465	106.183	27.2
2008	8	29	15	21	73.2726	140.056	13.29		2008	9	15	23	55	74.3701	145.259	17.36		2008	9	19	16	14	77.6477	106.171	27.23
2008	8	29	15	22	73.2735	140.06	13.3		2008	9	15	23	56	74.3702	145.261	17.36		2008	9	19	16	15	77.6489	106.158	27.32
2008	8	29	15	23	73.2748	140.062	13.31		2008	9	15	23	57	74.3704	145.262	17.35		2008	9	19	16	17	77.6512	106.132	27.39
2008	8	29	15	24	73.2762	140.061	13.32		2008	9	15	23	58	74.3705	145.263	17.35		2008	9	19	16	18	77.6524	106.12	27.43
2008	8	29	15	25	73.2774	140.059	13.33		2008	9	15	23	59	74.3707	145.265	17.35		2008	9	19	16	19	77.6536	106.107	27.48
2008	8	29	15	26	73.2781	140.055	13.33		2008	9	16	0	0	74.3709	145.267	17.34		2008	9	19	16	20	77.6548	106.095	27.53
2008	8	29	15	27	73.2786	140.05	13.35		2008	9	16	0	1	74.371	145.269	17.34		2008	9	19	16	21	77.656	106.082	27.58
2008	8	29	15	28	73.2792	140.046	13.35		2008	9	16	0	2	74.3712	145.27	17.34		2008	9	19	16	22	77.6573	106.069	27.62
2008	8	29	15	29	73.28	140.042	13.36		2008	9	16	0	3	74.3713	145.272	17.34		2008	9	19	16	23	77.6585	106.056	27.65
2008	8	29	15	30	73.281	140.036	13.36		2008	9	16	0	4	74.3715	145.274	17.33		2008	9	19	16	24	77.6598	106.044	27.72
2008	8	29	15	31	73.2822	140.029	13.37		2008	9	16	0	5	74.3717	145.275	17.33		2008	9	19	16	25	77.661	106.031	27.8
2008	8	29	15	32	73.2834	140.023	13.38		2008	9	16	0	6	74.3718	145.277	17.33		2008	9	19	16	26	77.6623	106.019	27.81
2008	8	29	15	33	73.2845	140.017	13.38		2008	9	16	0	7	74.372	145.279	17.31		2008	9	19	16	27	77.6636	106.006	27.85
2008	8	29	15	34	73.2854	140.012	13.39		2008	9	16	0	8	74.3722	145.28	17.3		2008	9	19	16	28	77.6649	105.993	27.9
2008	8	29	15	35	73.2862	140.007	13.4		2008	9	16	0	9	74.3723	145.282	17.3		2008	9	19	16	29	77.6662	105.981	27.93
2008	8	29	15	36	73.287	140.004	13.4		2008	9	16	0	10	74.3725	145.284	17.28		2008	9	19	16	30	77.6674	105.968	27.99
2008	8	29	15	37	73.2876	140	13.41		2008	9	16	0	11	74.3727	145.285	17.28		2008	9	19	16	31	77.6686	105.955	28.02
2008	8	29	15	38	73.2884	139.997	13.42		2008	9	16	0	12	74.3729	145.287	17.27		2008	9	19	16	32	77.6697	105.942	28.05
2008	8	29	15	39	73.2891	139.994	13.42		2008	9	16	0	13	74.3731	145.288	17.26		2008	9	19	16	33	77.6708	105.929	28.08
2008	8	29	15	40	73.2899	139.992	13.43		2008	9	16	0	14	74.3732	145.29	17.25		2008	9	19	16	34	77.672	105.916	28.13
2008	8	29	15	41	73.2906	139.989	13.44		2008	9	16	0	15	74.3733	145.292	17.24		2008	9	19	16	35	77.6731	105.903	28.14
2008	8	29	15	42	73.2915	139.986	13.45		2008	9	16	0	16	74.3734	145.293	17.23		2008	9	19	16	36	77.6742	105.89	28.17
2008	8	29	15	43	73.2924	139.982	13.45		2008	9	16	0	17	74.3736	145.295	17.22		2008	9	19	16	37	77.6753	105.877	28.22
2008	8	29	15	44	73.2934	139.978	13.44		2008	9	16	0	18	74.3737	145.296	17.21		2008	9	19	16	38	77.6765	105.864	28.24
2008	8	29	15	45	73.2944	139.974	13.42		2008	9	16	0	19	74.3738	145.298	17.21		2008	9	19	16	39	77.6776	105.85	28.3
2008	8	29	15	46	73.2955	139.969	13.4		2008	9	16	0	20	74.3739	145.299	17.19		2008	9	19	16	40	77.6787	105.837	28.35
2008	8	29	15	47	73.2969	139.964	13.37		2008	9	16	0	21	74.374	145.301	17.18		2008	9	19	16	41	77.6799	105.824	28.37
2008	8	29	15	48	73.2984	139.958	13.35		2008	9	16	0	23	74.3742	145.305	17.16		2008	9	19	16	42	77.681	105.811	28.39
2008	8	29	15	49	73.2999	139.951	13.33		2008	9	16	0	24	74.3744	145.306	17.15		2008	9	19	16	43	77.6822	105.798	28.42
2008	8	29	15	50	73.3014	139.945	13.31		2008	9	16	0	25	74.3748	145.307	17.14		2008	9	19	16	44	77.6834	105.785	28.44
2008	8	29	15	51	73.3029	139.938	13.3		2008	9	16	0	26	74.3754	145.307	17.13		2008	9	19	16	45	77.6846	105.771	28.47
2008	8	29	15	52	73.3041	139.933	13.29		2008	9	16	0	27	74.3759	145.306	17.12		2008	9	19	16	46	77.6857	105.758	28.48
2008	8	29	15	53	73.3052	139.928	13.28		2008	9	16	0	28	74.3762	145.304	17.11		2008	9	19	16	47	77.6868	105.745	28.51
2008	8	29	15	54	73.3062	139.924	13.27		2008	9	16	0	29	74.3764	145.301	17.09		2008	9	19	16	48	77.688	105.731	28.54
2008	8	29	15	55	73.307	139.92	13.25		2008	9	16	0	30	74.3766	145.296	17.08		2008	9	19	16	49	77.6892	105.718	28.55
2008	8	29	15	56	73.3078	139.916	13.25		2008	9	16	0	31	74.3767	145.29	17.07		2008	9	19	16	50	77.6903	105.705	28.57
2008	8	29	15	57	73.3086	139.913	13.24		2008	9	16	0	32	74.3769	145.284	17.06		2008	9	19	16	51	77.6914	105.691	28.61
2008	8	29	15	58	73.309	139.909	13.23		2008	9	16	0	33	74.3771	145.277	17.04		2008	9	19	16	52	77.6926	105.678	28.62
2008	8	29	15	59	73.3089	139.905	13.21		2008	9	16	0	34	74.3773	145.27	17.03		2008	9	19	16	53	77.6937	105.664	28.64
2008	8	29	16	0	73.3085	139.902	13.18		2008	9	16	0	35	74.3775	145.262	17.03		2008	9	19	16	54	77.6948	105.651	28.65
2008	8	29	16	1	73.308	139.899	13.18		2008	9	16	0	36	74.3778	145.255	17.01		2008	9	19	16	55	77.6959	105.638	28.67
2008	8	29	16	2	73.3075	139.896	13.14		2008	9	16	0	37	74.378	145.247	17.01		2008	9	19	16	56	77.697	105.624	28.68
2008	8	29	16	3	73.3069	139.895	13.12		2008	9	16	0	38	74.3782	145.238	16.99		2008	9	19	16	57	77.6982	105.61	28.7
2008	8	29	16	4	73.3063	139.894	13.1		2008	9	16	0	39	74.3786	145.228	16.98		2008	9	19	16	58	77.6993	105.597	28.71
2008	8	29	16	5	73.3059	139.893	13.08		2008	9	16	0	40	74.379	145.218	16.97		2008	9	19	16	59	77.7005	105.583	28.72
2008	8	29	16	6	73.3055	139.893	13.06		2008	9	16	0	41	74.3795	145.208	16.96		2008	9	19	17	0	77.7017	105.569	28.73
2008	8	29	16	7	73.3051	139.892	13.01		2008	9	16	0	42	74.3801	145.198	16.94		2008	9	19	17	1	77.7028	105.556	28.76
2008	8	29	16	8	73.3047	139.892	13		2008	9	16	0	43	74.3806	145.188	16.94		2008	9	19	17	2	77.704	105.542	28.76
2008	8	29	16	9	73.3044	139.892	12.97		2008	9	16	0	44	74.3811	145.177	16.93		2008	9	19	17	3	77.7051	105.529	28.77
2008	8	29	16	10	73.3042	139.891	12.95		2008	9	16	0	45	74.3815	145.167	16.93		2008	9	19	17	4	77.7063	105.515	28.78
2008	8	29	16	11	73.3039	139.891	12.92		2008	9	16	0	46	74.382	145.156	16.91		2008	9	19	17	5	77.7075	105.501	28.79
2008	8	29	16	12	73.3037	139.89	12.89		2008	9	16	0	47	74.3825	145.146	16.9		2008	9	19	17	6	77.7087	105.488	28.8
2008	8	29	16	13	73.3035	139.89	12.87		2008	9	16	0	48	74.3829	145.136	16.9		2008	9	19	17	7	77.7099	105.474	28.81
2008	8	29	16	14	73.3033	139.889	12.84		2008	9	16	0	49	74.3834	145.125	16.89		2008	9	19	17	8	77.7111	105.46	28.81
2008	8	29	16	15	73.3031	139.889	12.82		2008	9	16	0	50	74.3838	145.115	16.89		2008	9	19	17	9	77.7123	105.447	28.82
2008	8	29	16	17	73.3027	139.888	12.79		2008	9	16	0	51	74.3842	145.104	16.89		2008	9	19	17	10	77.7135	105.433	28.83
2008	8	29	16	18	73.3026	139.888	12.77		2008	9	16	0	52	74.3847	145.094	16.88		2008	9	19	17	11	77.7148	105.419	28.83
2008	8	29	16	19	73.3024	139.887	12.75		2008	9	16	0	53	74.3852	145.083	16.87		2008	9	19	17	12	77.716	105.405	28.83
2008	8	29	16	20	73.3023	139.887	12.73		2008	9	16	0	54	74.3856	145.073	16.87		2008	9	19	17	13	77.7172	105.392	28.83
2008	8	29	16	21	73.3021	139.886	12.73		2008	9	16	0	55	74.386	145.062	16.87		2008	9	19	17	14	77.7184	105.378	28.83
2008	8	29	16	22	73.302	139.885	12.71		2008	9	16	0	56	74.3864	145.052	16.86		2008	9	19	17	15	77.7196	105.364	28.82
2008	8	29	16	23	73.3018	139.885	12.69		2008	9	16	0	57	74.3869	145.042	16.86		2008	9	19	17	16	77.7207	105.35	28.82
2008	8	29	16	24	73.3017	139.884	12.68		2008	9	16	0	58	74.3873	145.031	16.86		2008	9	19	17	17	77.7219	105.336	28.81
2008	8	29	16	25	73.3016	139.884	12.67		2008	9	16	0	59	74.3877	145.021	16.86		2008	9	19	17	18	77.7231	105.322	28.8
2008	8	29	16	26	73.3013	139.883	12.66		2008	9	16	1	0	74.3882	145.01	16.86		2008	9	19	17	19	77.7243	105.308	28.78
2008	8	29	16	27	73.3005	139.884	12.64		2008	9	16	1	1	74.3886	145	16.85		2008	9	19	17	20	77.7254	105.294	28.77
2008	8	29	16	28	73.2995	139.886	12.64		2008	9	16	1	2	74.389	144.99	16.85		2008	9	19	17	21	77.7266	105.28	28.76
2008	8	29	16	29	73.2982	139.888	12.63		2008	9	16	1	3	74.3894	144.979	16.85		2008	9	19	17	22	77.7277	105.266	28.74
2008	8	29	16	30	73.2969	139.891	12.62		2008	9	16	1	4	74.3898	144.969	16.85		2008	9	19	17	23	77.7289	105.252	28.74
2008	8	29	16	31	73.2954	139.894	12.61		2008	9	16	1	5	74.3902	144.958	16.85		2008	9	19	17	24	77.73	105.238	28.72
2008	8	29	16	32	73.2938	139.898	12.6		2008	9	16	1	6	74.3906	144.948	16.85		2008	9	19	17	25	77.7311	105.223	28.71
2008	8	29	16	33	73.292	139.902	12.6		2008	9	16	1	7	74.391	144.938	16.85		2008	9	19	17	26	77.7322	105.209	28.7
2008	8	29	16	34	73.2901	139.907	12.59		2008	9	16	1	8	74.3915	144.928	16.85		2008	9	19	17	27	77.7334	105.195	28.69
2008	8	29	16	35	73.2881	139.911	12.59		2008	9	16	1	9	74.3919	144.917	16.85		2008	9	19	17	28	77.7345	105.18	28.68
2008	8	29	16	36	73.2861	139.916	12.58		2008	9	16	1	10	74.3923	144.907	16.85		2008	9	19	17	29	77.7355	105.166	28.67
2008	8	29	16	37	73.2841	139.921	12.57		2008	9	16	1	11	74.3927	144.897	16.86		2008	9	19	17	30	77.7366	105.152	28.66
2008	8	29	16	38	73.2822	139.926	12.57		2008	9	16	1	12	74.3931	144.886	16.86		2008	9	19	17	31	77.7377	105.138	28.65
2008	8	29	16	39	73.2801	139.93	12.56		2008	9	16	1	13	74.3935	144.876	16.86		2008	9	19	17	32	77.7388	105.124	28.64
2008	8	29	16	40	73.2781	139.935	12.55		2008	9	16	1	14	74.3939	144.866	16.86		2008	9	19	17	33	77.7399	105.11	28.63
2008	8	29	16	41	73.2762	139.939	12.55		2008	9	16	1	15	74.3943	144.856	16.87		2008	9	19	17	34	77.7411	105.096	28.62
2008	8	29	16	42	73.2742	139.944	12.55		2008	9	16	1	16	74.3948	144.845	16.87		2008	9	19	17	35	77.7422	105.082	28.61
2008	8	29	16	43	73.2722	139.948	12.55		2008	9	16	1	17	74.3952	144.835	16.87		2008	9	19	17	36	77.7434	105.068	28.61
2008	8	29	16	44	73.2702	139.953	12.54		2008	9	16	1	18	74.3956	144.825	16.88		2008	9	19	17	37	77.7446	105.054	28.6
2008	8	29	16	45	73.2682	139.957	12.54		2008	9	16	1	19	74.396	144.814	16.88		2008	9	19	17	38	77.7458	105.041	28.59
2008	8	29	16	46	73.2662	139.962	12.53		2008	9	16	1	20	74.3964	144.804	16.88		2008	9	19	17	39	77.747	105.027	28.59
2008	8	29	16	47	73.2642	139.966	12.53		2008	9	16	1	21	74.3968	144.793	16.88		2008	9	19	17	40	77.7482	105.013	28.59
2008	8	29	16	48	73.2622	139.971	12.53		2008	9	16	1	22	74.3973	144.783	16.89		2008	9	19	17	41	77.7494	104.999	28.58
2008	8	29	16	49	73.2603	139.975	12.53		2008	9	16	1	23	74.3977	144.773	16.89		2008	9	19	17	42	77.75	104.985	28.58
2008	8	29	16	50	73.2583	139.979	12.53		2008	9	16	1	24	74.3981	144.762	16.9		2008	9	19	17	43	77.7503	104.971	28.57
2008	8	29	16	51	73.2563	139.984	12.53		2008	9	16	1	25	74.3985	144.751	16.9		2008	9	19	17	44	77.7505	104.956	28.57
2008	8	29	16	52	73.2543	139.988	12.52		2008	9	16	1	26	74.399	144.741	16.91		2008	9	19	17	45	77.7507	104.941	28.58
2008	8	29	16	53	73.2522	139.993	12.52		2008	9	16	1	27	74.3993	144.73	16.91		2008	9	19	17	46	77.751	104.926	28.58
2008	8	29	16	54	73.2501	139.997	12.52		2008	9	16	1	28	74.3997	144.72	16.92		2008	9	19	17	47	77.7511	104.912	28.58
2008	8	29	16	55	73.2481	140.002	12.52		2008	9	16	1	29	74.4001	144.709	16.92		2008	9	19	17	48	77.7511	104.897	28.58
2008	8	29	16	56	73.246	140.006	12.52		2008	9	16	1	30	74.4005	144.699	16.92		2008	9	19	17	49	77.7511	104.882	28.58
2008	8	29	16	57	73.2439	140.011	12.52		2008	9	16	1	31	74.4009	144.688	16.93		2008	9	19	17	50	77.7511	104.867	28.58
2008	8	29	16	58	73.2418	140.016	12.52		2008	9	16	1	32	74.4013	144.678	16.94		2008	9	19	17	51	77.7511	104.853	28.58
2008	8	29	16	59	73.2397	140.02	12.52		2008	9	16	1	33	74.4017	144.667	16.94		2008	9	19	17	52	77.7511	104.838	28.57
2008	8	29	17	0	73.2376	140.024	12.52		2008	9	16	1	34	74.4021	144.657	16.94		2008	9	19	17	53	77.7511	104.823	28.57
2008	8	29	17	1	73.2355	140.029	12.52		2008	9	16	1	35	74.4025	144.647	16.95		2008	9	19	17	54	77.7511	104.809	28.56
2008	8	29	17	2	73.2334	140.034	12.52		2008	9	16	1	36	74.4029	144.636	16.96		2008	9	19	17	55	77.7511	104.794	28.56
2008	8	29	17	3	73.2313	140.038	12.52		2008	9	16	1	37	74.4033	144.626	16.96		2008	9	19	17	56	77.751	104.779	28.55
2008	8	29	17	4	73.2292	140.042	12.51		2008	9	16	1	38	74.4037	144.615	16.97		2008	9	19	17	57	77.751	104.764	28.55
2008	8	29	17	5	73.2272	140.047	12.51		2008	9	16	1	39	74.4041	144.605	16.98		2008	9	19	17	58	77.751	104.75	28.54
2008	8	29	17	6	73.2251	140.051	12.51		2008	9	16	1	40	74.4045	144.594	16.98		2008	9	19	17	59	77.751	104.735	28.53
2008	8	29	17	7	73.223	140.056	12.5		2008	9	16	1	41	74.4049	144.584	16.99		2008	9	19	18	0	77.7509	104.72	28.53
2008	8	29	17	8	73.2209	140.06	12.5		2008	9	16	1	42	74.4054	144.573	17		2008	9	19	18	1	77.7509	104.706	28.53
2008	8	29	17	9	73.2188	140.065	12.49		2008	9	16	1	43	74.4058	144.563	17		2008	9	19	18	2	77.7509	104.691	28.52
2008	8	29	17	10	73.2168	140.069	12.49		2008	9	16	1	44	74.4062	144.552	17.01		2008	9	19	18	3	77.7508	104.677	28.51
2008	8	29	17	11	73.2148	140.073	12.49		2008	9	16	1	45	74.4066	144.541	17.02		2008	9	19	18	4	77.7508	104.663	28.5
2008	8	29	17	12	73.2131	140.077	12.49		2008	9	16	1	46	74.407	144.531	17.02		2008	9	19	18	5	77.7508	104.649	28.5
2008	8	29	17	13	73.2115	140.08	12.49		2008	9	16	1	47	74.4074	144.52	17.03		2008	9	19	18	6	77.7508	104.635	28.48
2008	8	29	17	14	73.21	140.084	12.48		2008	9	16	1	48	74.4077	144.509	17.04		2008	9	19	18	7	77.7508	104.621	28.47
2008	8	29	17	15	73.2084	140.087	12.48		2008	9	16	1	49	74.4081	144.499	17.04		2008	9	19	18	8	77.7508	104.607	28.46
2008	8	29	17	16	73.2068	140.09	12.48		2008	9	16	1	50	74.4085	144.488	17.05		2008	9	19	18	9	77.7508	104.593	28.44
2008	8	29	17	17	73.2053	140.094	12.47		2008	9	16	1	51	74.4089	144.477	17.06		2008	9	19	18	10	77.7508	104.579	28.41
2008	8	29	17	18	73.2037	140.097	12.48		2008	9	16	1	52	74.4093	144.467	17.07		2008	9	19	18	11	77.7508	104.565	28.4
2008	8	29	17	19	73.2021	140.101	12.47		2008	9	16	1	53	74.4097	144.456	17.08		2008	9	19	18	12	77.7508	104.55	28.37
2008	8	29	17	20	73.2004	140.104	12.47		2008	9	16	1	54	74.4102	144.446	17.08		2008	9	19	18	13	77.7509	104.537	28.35
2008	8	29	17	21	73.1987	140.108	12.47		2008	9	16	1	55	74.4106	144.435	17.09		2008	9	19	18	14	77.7509	104.522	28.32
2008	8	29	17	22	73.197	140.112	12.47		2008	9	16	1	56	74.411	144.425	17.09		2008	9	19	18	15	77.7509	104.508	28.27
2008	8	29	17	23	73.1952	140.116	12.47		2008	9	16	1	57	74.4114	144.414	17.1		2008	9	19	18	16	77.7509	104.494	28.24
2008	8	29	17	24	73.1934	140.119	12.47		2008	9	16	1	58	74.4118	144.404	17.11		2008	9	19	18	17	77.751	104.48	28.21
2008	8	29	17	25	73.1916	140.123	12.47		2008	9	16	1	59	74.4123	144.393	17.12		2008	9	19	18	18	77.751	104.466	28.17
2008	8	29	17	26	73.1898	140.127	12.47		2008	9	16	2	0	74.4127	144.382	17.12		2008	9	19	18	19	77.7511	104.452	28.12
2008	8	29	17	27	73.1879	140.131	12.47		2008	9	16	2	1	74.4131	144.371	17.13		2008	9	19	18	20	77.7511	104.438	28.1
2008	8	29	17	28	73.1861	140.135	12.47		2008	9	16	2	2	74.4136	144.361	17.14		2008	9	19	18	21	77.7511	104.424	28.04
2008	8	29	17	29	73.1842	140.139	12.47		2008	9	16	2	3	74.414	144.35	17.15		2008	9	19	18	23	77.7512	104.396	28
2008	8	29	17	30	73.1823	140.143	12.47		2008	9	16	2	4	74.4144	144.339	17.16		2008	9	19	18	24	77.7513	104.382	27.96
2008	8	29	17	31	73.1804	140.148	12.47		2008	9	16	2	5	74.4149	144.329	17.17		2008	9	19	18	25	77.7513	104.368	27.9
2008	8	29	17	32	73.1785	140.152	12.46		2008	9	16	2	6	74.4153	144.318	17.18		2008	9	19	18	26	77.7513	104.355	27.87
2008	8	29	17	33	73.1766	140.156	12.46		2008	9	16	2	7	74.4159	144.307	17.18		2008	9	19	18	27	77.7513	104.341	27.84
2008	8	29	17	34	73.1747	140.16	12.47		2008	9	16	2	8	74.4164	144.296	17.2		2008	9	19	18	28	77.7513	104.327	27.8
2008	8	29	17	35	73.1728	140.164	12.47		2008	9	16	2	9	74.4169	144.286	17.21		2008	9	19	18	29	77.7513	104.313	27.77
2008	8	29	17	36	73.1709	140.168	12.47		2008	9	16	2	10	74.4173	144.275	17.21		2008	9	19	18	30	77.7513	104.299	27.73
2008	8	29	17	37	73.169	140.172	12.47		2008	9	16	2	11	74.4178	144.264	17.22		2008	9	19	18	31	77.7513	104.285	27.69
2008	8	29	17	38	73.1671	140.176	12.47		2008	9	16	2	12	74.4182	144.254	17.23		2008	9	19	18	32	77.7513	104.271	27.67
2008	8	29	17	39	73.1652	140.18	12.47		2008	9	16	2	13	74.4187	144.243	17.23		2008	9	19	18	33	77.7513	104.257	27.63
2008	8	29	17	40	73.1634	140.185	12.46		2008	9	16	2	14	74.4192	144.232	17.24		2008	9	19	18	34	77.7513	104.243	27.59
2008	8	29	17	41	73.1615	140.189	12.46		2008	9	16	2	15	74.4197	144.222	17.25		2008	9	19	18	35	77.7513	104.229	27.57
2008	8	29	17	42	73.1596	140.193	12.46		2008	9	16	2	16	74.4202	144.211	17.26		2008	9	19	18	36	77.7512	104.215	27.52
2008	8	29	17	43	73.1577	140.198	12.46		2008	9	16	2	17	74.4207	144.2	17.27		2008	9	19	18	37	77.7512	104.201	27.51
2008	8	29	17	44	73.1559	140.202	12.46		2008	9	16	2	18	74.4211	144.19	17.27		2008	9	19	18	38	77.7512	104.187	27.47
2008	8	29	17	45	73.154	140.206	12.46		2008	9	16	2	19	74.4216	144.179	17.28		2008	9	19	18	39	77.7512	104.173	27.44
2008	8	29	17	46	73.1521	140.211	12.46		2008	9	16	2	20	74.422	144.168	17.29		2008	9	19	18	40	77.7512	104.158	27.43
2008	8	29	17	47	73.1502	140.215	12.46		2008	9	16	2	21	74.4224	144.157	17.3		2008	9	19	18	41	77.7512	104.144	27.4
2008	8	29	17	48	73.1483	140.219	12.46		2008	9	16	2	22	74.4228	144.146	17.3		2008	9	19	18	42	77.7512	104.13	27.37
2008	8	29	17	49	73.1464	140.224	12.46		2008	9	16	2	23	74.4233	144.135	17.31		2008	9	19	18	43	77.7511	104.116	27.33
2008	8	29	17	50	73.1445	140.228	12.46		2008	9	16	2	24	74.4237	144.124	17.31		2008	9	19	18	44	77.7511	104.102	27.34
2008	8	29	17	51	73.1426	140.232	12.46		2008	9	16	2	25	74.4241	144.113	17.31		2008	9	19	18	45	77.7511	104.087	27.31
2008	8	29	17	52	73.1407	140.237	12.46		2008	9	16	2	26	74.4245	144.102	17.33		2008	9	19	18	46	77.7508	104.073	27.29
2008	8	29	17	53	73.1388	140.241	12.46		2008	9	16	2	27	74.4249	144.092	17.33		2008	9	19	18	47	77.7499	104.059	27.28
2008	8	29	17	54	73.1369	140.245	12.46		2008	9	16	2	29	74.4258	144.07	17.34		2008	9	19	18	48	77.7491	104.046	27.26
2008	8	29	17	55	73.135	140.25	12.46		2008	9	16	2	30	74.4262	144.059	17.34		2008	9	19	18	49	77.7483	104.032	27.24
2008	8	29	17	56	73.1331	140.254	12.46		2008	9	16	2	31	74.4266	144.048	17.34		2008	9	19	18	50	77.7474	104.019	27.22
2008	8	29	17	57	73.1311	140.258	12.46		2008	9	16	2	32	74.4269	144.037	17.35		2008	9	19	18	51	77.7465	104.006	27.21
2008	8	29	17	58	73.1292	140.263	12.46		2008	9	16	2	33	74.4273	144.026	17.35		2008	9	19	18	52	77.7457	103.992	27.19
2008	8	29	17	59	73.1273	140.267	12.46		2008	9	16	2	34	74.4277	144.015	17.35		2008	9	19	18	53	77.7449	103.979	27.18
2008	8	29	18	0	73.1253	140.272	12.47		2008	9	16	2	35	74.4282	144.004	17.35		2008	9	19	18	54	77.744	103.965	27.17
2008	8	29	18	1	73.1234	140.276	12.47		2008	9	16	2	36	74.4286	143.993	17.35		2008	9	19	18	55	77.7432	103.951	27.15
2008	8	29	18	2	73.1214	140.281	12.47		2008	9	16	2	37	74.429	143.982	17.35		2008	9	19	18	56	77.7423	103.938	27.15
2008	8	29	18	3	73.1195	140.285	12.47		2008	9	16	2	38	74.4294	143.971	17.35		2008	9	19	18	57	77.7415	103.924	27.12
2008	8	29	18	4	73.1175	140.29	12.48		2008	9	16	2	39	74.4298	143.96	17.34		2008	9	19	18	58	77.7407	103.91	27.11
2008	8	29	18	5	73.1156	140.294	12.48		2008	9	16	2	40	74.4303	143.949	17.34		2008	9	19	18	59	77.7398	103.897	27.09
2008	8	29	18	6	73.1136	140.298	12.48		2008	9	16	2	41	74.4307	143.939	17.34		2008	9	19	19	0	77.739	103.883	27.07
2008	8	29	18	7	73.1116	140.303	12.48		2008	9	16	2	42	74.4312	143.928	17.33		2008	9	19	19	1	77.7381	103.869	27.03
2008	8	29	18	8	73.1099	140.307	12.49		2008	9	16	2	43	74.4316	143.917	17.32		2008	9	19	19	2	77.7373	103.856	27
2008	8	29	18	9	73.1085	140.31	12.49		2008	9	16	2	44	74.4321	143.906	17.32		2008	9	19	19	3	77.7364	103.842	26.97
2008	8	29	18	10	73.1074	140.313	12.49		2008	9	16	2	45	74.4325	143.895	17.31		2008	9	19	19	4	77.7355	103.829	26.91
2008	8	29	18	11	73.1065	140.315	12.5		2008	9	16	2	46	74.433	143.884	17.3		2008	9	19	19	5	77.7347	103.815	26.84
2008	8	29	18	12	73.1057	140.317	12.5		2008	9	16	2	47	74.4334	143.873	17.29		2008	9	19	19	6	77.7338	103.802	26.81
2008	8	29	18	13	73.1049	140.319	12.5		2008	9	16	2	48	74.4339	143.862	17.28		2008	9	19	19	7	77.7329	103.788	26.76
2008	8	29	18	14	73.1042	140.32	12.51		2008	9	16	2	49	74.4343	143.851	17.27		2008	9	19	19	8	77.732	103.775	26.7
2008	8	29	18	15	73.1035	140.322	12.51		2008	9	16	2	50	74.4348	143.84	17.26		2008	9	19	19	9	77.7312	103.761	26.65
2008	8	29	18	16	73.1027	140.323	12.52		2008	9	16	2	51	74.4352	143.829	17.25		2008	9	19	19	10	77.7303	103.748	26.54
2008	8	29	18	17	73.1019	140.325	12.52		2008	9	16	2	52	74.4357	143.818	17.25		2008	9	19	19	11	77.7293	103.734	26.52
2008	8	29	18	18	73.101	140.327	12.53		2008	9	16	2	53	74.4361	143.807	17.23		2008	9	19	19	12	77.7284	103.721	26.42
2008	8	29	18	19	73.0997	140.33	12.53		2008	9	16	2	54	74.4366	143.796	17.23		2008	9	19	19	13	77.7274	103.707	26.34
2008	8	29	18	20	73.0981	140.333	12.53		2008	9	16	2	55	74.4371	143.785	17.21		2008	9	19	19	14	77.7265	103.694	26.3
2008	8	29	18	21	73.0964	140.337	12.54		2008	9	16	2	56	74.4375	143.775	17.2		2008	9	19	19	15	77.7256	103.68	26.21
2008	8	29	18	23	73.0932	140.344	12.54		2008	9	16	2	57	74.438	143.764	17.2		2008	9	19	19	16	77.7247	103.666	26.13
2008	8	29	18	24	73.092	140.347	12.55		2008	9	16	2	58	74.4385	143.753	17.19		2008	9	19	19	17	77.7238	103.653	26.06
2008	8	29	18	25	73.0913	140.348	12.55		2008	9	16	2	59	74.439	143.742	17.19		2008	9	19	19	18	77.7229	103.639	26.02
2008	8	29	18	26	73.091	140.349	12.56		2008	9	16	3	0	74.4395	143.731	17.19		2008	9	19	19	19	77.722	103.626	25.94
2008	8	29	18	27	73.0907	140.35	12.56		2008	9	16	3	1	74.4399	143.721	17.18		2008	9	19	19	20	77.7211	103.612	25.84
2008	8	29	18	28	73.0905	140.35	12.56		2008	9	16	3	2	74.4404	143.71	17.18		2008	9	19	19	21	77.7203	103.599	25.79
2008	8	29	18	29	73.0903	140.351	12.56		2008	9	16	3	3	74.4409	143.699	17.17		2008	9	19	19	22	77.7193	103.585	25.7
2008	8	29	18	30	73.0901	140.351	12.57		2008	9	16	3	4	74.4415	143.688	17.17		2008	9	19	19	23	77.7184	103.572	25.63
2008	8	29	18	31	73.0899	140.35	12.57		2008	9	16	3	5	74.442	143.678	17.16		2008	9	19	19	24	77.7175	103.558	25.55
2008	8	29	18	32	73.0898	140.35	12.57		2008	9	16	3	6	74.4425	143.667	17.16		2008	9	19	19	25	77.7166	103.545	25.47
2008	8	29	18	33	73.0897	140.35	12.57		2008	9	16	3	7	74.4429	143.656	17.16		2008	9	19	19	26	77.7156	103.531	25.4
2008	8	29	18	34	73.0896	140.349	12.57		2008	9	16	3	8	74.4435	143.645	17.16		2008	9	19	19	27	77.7148	103.518	25.34
2008	8	29	18	35	73.0895	140.349	12.57		2008	9	16	3	9	74.444	143.635	17.16		2008	9	19	19	28	77.7139	103.504	25.26
2008	8	29	18	36	73.0894	140.349	12.56		2008	9	16	3	10	74.4445	143.624	17.15		2008	9	19	19	29	77.713	103.491	25.18
2008	8	29	18	37	73.0893	140.348	12.56		2008	9	16	3	11	74.445	143.613	17.15		2008	9	19	19	30	77.7122	103.478	25.14
2008	8	29	18	38	73.0892	140.348	12.56		2008	9	16	3	12	74.4455	143.603	17.15		2008	9	19	19	31	77.7114	103.464	25.08
2008	8	29	18	39	73.0891	140.347	12.56		2008	9	16	3	13	74.4461	143.592	17.14		2008	9	19	19	32	77.7105	103.451	25.02
2008	8	29	18	40	73.0891	140.347	12.56		2008	9	16	3	14	74.4466	143.581	17.15		2008	9	19	19	33	77.7098	103.438	24.95
2008	8	29	18	41	73.089	140.347	12.56		2008	9	16	3	15	74.4471	143.571	17.14		2008	9	19	19	34	77.709	103.425	24.91
2008	8	29	18	42	73.0889	140.346	12.55		2008	9	16	3	16	74.4476	143.56	17.14		2008	9	19	19	35	77.7081	103.411	24.86
2008	8	29	18	43	73.0888	140.346	12.55		2008	9	16	3	17	74.4482	143.55	17.15		2008	9	19	19	36	77.7074	103.398	24.81
2008	8	29	18	44	73.0888	140.346	12.55		2008	9	16	3	18	74.4487	143.539	17.15		2008	9	19	19	37	77.7066	103.384	24.76
2008	8	29	18	45	73.0887	140.345	12.55		2008	9	16	3	19	74.4492	143.529	17.14		2008	9	19	19	38	77.7057	103.371	24.72
2008	8	29	18	46	73.0887	140.345	12.55		2008	9	16	3	20	74.4497	143.518	17.15		2008	9	19	19	39	77.7048	103.358	24.69
2008	8	29	18	47	73.0886	140.344	12.55		2008	9	16	3	21	74.4502	143.508	17.15		2008	9	19	19	40	77.7039	103.344	24.64
2008	8	29	18	48	73.0885	140.344	12.55		2008	9	16	3	22	74.4507	143.497	17.15		2008	9	19	19	41	77.703	103.331	24.6
2008	8	29	18	49	73.0884	140.344	12.55		2008	9	16	3	23	74.4513	143.487	17.15		2008	9	19	19	42	77.7021	103.318	24.59
2008	8	29	18	50	73.0884	140.343	12.55		2008	9	16	3	24	74.4518	143.476	17.15		2008	9	19	19	43	77.7011	103.305	24.56
2008	8	29	18	51	73.0883	140.343	12.55		2008	9	16	3	25	74.4523	143.466	17.15		2008	9	19	19	44	77.7002	103.292	24.53
2008	8	29	18	52	73.0882	140.342	12.55		2008	9	16	3	26	74.4528	143.456	17.15		2008	9	19	19	45	77.6993	103.279	24.48
2008	8	29	18	53	73.0882	140.342	12.56		2008	9	16	3	27	74.4534	143.445	17.15		2008	9	19	19	46	77.6984	103.266	24.47
2008	8	29	18	54	73.0881	140.341	12.56		2008	9	16	3	28	74.454	143.435	17.15		2008	9	19	19	47	77.6974	103.253	24.44
2008	8	29	18	55	73.088	140.341	12.57		2008	9	16	3	29	74.4545	143.424	17.15		2008	9	19	19	48	77.6965	103.24	24.42
2008	8	29	18	56	73.088	140.34	12.57		2008	9	16	3	30	74.455	143.414	17.15		2008	9	19	19	49	77.6956	103.227	24.39
2008	8	29	18	57	73.0877	140.341	12.58		2008	9	16	3	31	74.4555	143.404	17.16		2008	9	19	19	50	77.6947	103.214	24.37
2008	8	29	18	58	73.0868	140.342	12.59		2008	9	16	3	32	74.456	143.393	17.16		2008	9	19	19	51	77.6938	103.201	24.36
2008	8	29	18	59	73.0856	140.343	12.6		2008	9	16	3	33	74.4565	143.383	17.16		2008	9	19	19	52	77.6929	103.187	24.34
2008	8	29	19	0	73.0841	140.345	12.6		2008	9	16	3	34	74.457	143.372	17.17		2008	9	19	19	53	77.6921	103.174	24.33
2008	8	29	19	1	73.0824	140.347	12.6		2008	9	16	3	35	74.4576	143.362	17.17		2008	9	19	19	54	77.6912	103.161	24.32
2008	8	29	19	2	73.0805	140.35	12.6		2008	9	16	3	36	74.4581	143.351	17.17		2008	9	19	19	55	77.6903	103.148	24.33
2008	8	29	19	3	73.0784	140.353	12.6		2008	9	16	3	37	74.4586	143.341	17.17		2008	9	19	19	56	77.6893	103.134	24.33
2008	8	29	19	4	73.0763	140.356	12.59		2008	9	16	3	38	74.4591	143.33	17.18		2008	9	19	19	57	77.6884	103.121	24.35
2008	8	29	19	5	73.0741	140.359	12.59		2008	9	16	3	39	74.4596	143.32	17.17		2008	9	19	19	58	77.6869	103.109	24.37
2008	8	29	19	6	73.0719	140.362	12.58		2008	9	16	3	40	74.4601	143.31	17.18		2008	9	19	19	59	77.6849	103.099	24.41
2008	8	29	19	7	73.0698	140.365	12.58		2008	9	16	3	41	74.4605	143.299	17.18		2008	9	19	20	0	77.6829	103.089	24.46
2008	8	29	19	8	73.0676	140.368	12.58		2008	9	16	3	42	74.4609	143.289	17.18		2008	9	19	20	1	77.6809	103.079	24.5
2008	8	29	19	9	73.0655	140.372	12.57		2008	9	16	3	43	74.4614	143.278	17.17		2008	9	19	20	2	77.6789	103.069	24.58
2008	8	29	19	10	73.0633	140.375	12.57		2008	9	16	3	44	74.4618	143.268	17.17		2008	9	19	20	3	77.6769	103.059	24.64
2008	8	29	19	11	73.0612	140.378	12.57		2008	9	16	3	45	74.4623	143.257	17.16		2008	9	19	20	4	77.6749	103.049	24.71
2008	8	29	19	12	73.059	140.381	12.57		2008	9	16	3	46	74.4627	143.247	17.15		2008	9	19	20	5	77.6729	103.04	24.78
2008	8	29	19	13	73.0569	140.384	12.57		2008	9	16	3	47	74.4632	143.237	17.14		2008	9	19	20	6	77.6709	103.03	24.8
2008	8	29	19	14	73.0547	140.387	12.58		2008	9	16	3	48	74.4636	143.226	17.13		2008	9	19	20	7	77.6689	103.02	24.83
2008	8	29	19	15	73.0525	140.39	12.58		2008	9	16	3	49	74.4641	143.215	17.12		2008	9	19	20	8	77.667	103.01	24.84
2008	8	29	19	16	73.0504	140.393	12.59		2008	9	16	3	50	74.4645	143.205	17.11		2008	9	19	20	9	77.665	103	24.84
2008	8	29	19	17	73.0482	140.396	12.6		2008	9	16	3	51	74.465	143.195	17.09		2008	9	19	20	10	77.6631	102.99	24.83
2008	8	29	19	18	73.0461	140.399	12.61		2008	9	16	3	52	74.4654	143.184	17.08		2008	9	19	20	11	77.6611	102.98	24.81
2008	8	29	19	19	73.0439	140.402	12.61		2008	9	16	3	53	74.4657	143.174	17.07		2008	9	19	20	12	77.6592	102.97	24.79
2008	8	29	19	20	73.0417	140.405	12.62		2008	9	16	3	54	74.4661	143.163	17.05		2008	9	19	20	13	77.6573	102.96	24.78
2008	8	29	19	21	73.0396	140.409	12.63		2008	9	16	3	55	74.4664	143.153	17.03		2008	9	19	20	14	77.6554	102.951	24.74
2008	8	29	19	22	73.0374	140.411	12.65		2008	9	16	3	56	74.4667	143.143	17.02		2008	9	19	20	15	77.6534	102.941	24.7
2008	8	29	19	23	73.0352	140.414	12.66		2008	9	16	3	57	74.4671	143.132	17		2008	9	19	20	16	77.6515	102.931	24.67
2008	8	29	19	24	73.0331	140.417	12.67		2008	9	16	3	58	74.4675	143.122	16.97		2008	9	19	20	17	77.6495	102.921	24.64
2008	8	29	19	25	73.0309	140.42	12.73		2008	9	16	3	59	74.4679	143.112	16.96		2008	9	19	20	18	77.6476	102.911	24.62
2008	8	29	19	26	73.0287	140.423	12.81		2008	9	16	4	0	74.4683	143.102	16.95		2008	9	19	20	19	77.6456	102.901	24.59
2008	8	29	19	27	73.0265	140.426	12.91		2008	9	16	4	1	74.4687	143.091	16.93		2008	9	19	20	20	77.6437	102.891	24.55
2008	8	29	19	28	73.0243	140.429	13.01		2008	9	16	4	2	74.4691	143.081	16.9		2008	9	19	20	21	77.6417	102.88	24.52
2008	8	29	19	29	73.0221	140.432	13.11		2008	9	16	4	3	74.4695	143.071	16.89		2008	9	19	20	22	77.6398	102.87	24.5
2008	8	29	19	30	73.02	140.435	13.22		2008	9	16	4	4	74.4699	143.06	16.86		2008	9	19	20	23	77.6378	102.86	24.48
2008	8	29	19	31	73.0178	140.438	13.31		2008	9	16	4	5	74.4703	143.05	16.84		2008	9	19	20	24	77.6357	102.85	24.45
2008	8	29	19	32	73.0156	140.441	13.41		2008	9	16	4	6	74.4707	143.039	16.82		2008	9	19	20	25	77.6338	102.84	24.45
2008	8	29	19	33	73.0134	140.444	13.5		2008	9	16	4	7	74.4711	143.029	16.82		2008	9	19	20	26	77.6318	102.83	24.41
2008	8	29	19	34	73.0112	140.447	13.61		2008	9	16	4	8	74.4715	143.018	16.78		2008	9	19	20	27	77.6298	102.819	24.38
2008	8	29	19	35	73.009	140.45	13.68		2008	9	16	4	9	74.4718	143.008	16.75		2008	9	19	20	29	77.6259	102.799	24.36
2008	8	29	19	36	73.0068	140.453	13.77		2008	9	16	4	10	74.4722	142.997	16.73		2008	9	19	20	30	77.6239	102.79	24.34
2008	8	29	19	37	73.0046	140.456	13.85		2008	9	16	4	11	74.4725	142.987	16.72		2008	9	19	20	31	77.622	102.779	24.32
2008	8	29	19	38	73.0024	140.459	13.93		2008	9	16	4	12	74.4729	142.977	16.69		2008	9	19	20	32	77.6201	102.769	24.31
2008	8	29	19	39	73.0002	140.461	14.01		2008	9	16	4	13	74.4733	142.966	16.66		2008	9	19	20	33	77.6182	102.759	24.3
2008	8	29	19	40	72.998	140.464	14.1		2008	9	16	4	14	74.4737	142.956	16.64		2008	9	19	20	34	77.6163	102.749	24.28
2008	8	29	19	41	72.9958	140.467	14.18		2008	9	16	4	15	74.4742	142.946	16.61		2008	9	19	20	35	77.6144	102.739	24.27
2008	8	29	19	42	72.9936	140.47	14.25		2008	9	16	4	16	74.4747	142.936	16.6		2008	9	19	20	36	77.6125	102.729	24.26
2008	8	29	19	43	72.9913	140.473	14.31		2008	9	16	4	17	74.4752	142.925	16.57		2008	9	19	20	37	77.6106	102.719	24.24
2008	8	29	19	44	72.9891	140.475	14.39		2008	9	16	4	18	74.4757	142.915	16.55		2008	9	19	20	38	77.6087	102.709	24.23
2008	8	29	19	45	72.9869	140.478	14.47		2008	9	16	4	19	74.4762	142.904	16.53		2008	9	19	20	39	77.6067	102.699	24.22
2008	8	29	19	46	72.9847	140.481	14.54		2008	9	16	4	20	74.4767	142.894	16.52		2008	9	19	20	40	77.6047	102.689	24.21
2008	8	29	19	47	72.9826	140.484	14.61		2008	9	16	4	21	74.4772	142.883	16.49		2008	9	19	20	41	77.6027	102.68	24.2
2008	8	29	19	48	72.9804	140.487	14.74		2008	9	16	4	22	74.4776	142.872	16.48		2008	9	19	20	42	77.6008	102.669	24.19
2008	8	29	19	49	72.9782	140.49	14.84		2008	9	16	4	23	74.4781	142.862	16.46		2008	9	19	20	43	77.5988	102.659	24.18
2008	8	29	19	50	72.976	140.493	14.95		2008	9	16	4	24	74.4787	142.851	16.45		2008	9	19	20	44	77.5969	102.65	24.18
2008	8	29	19	51	72.9739	140.496	15.07		2008	9	16	4	25	74.4792	142.84	16.43		2008	9	19	20	45	77.595	102.64	24.17
2008	8	29	19	52	72.9717	140.498	15.21		2008	9	16	4	26	74.4797	142.83	16.42		2008	9	19	20	46	77.593	102.63	24.16
2008	8	29	19	53	72.9695	140.501	15.31		2008	9	16	4	27	74.4801	142.819	16.4		2008	9	19	20	47	77.5911	102.62	24.16
2008	8	29	19	54	72.9673	140.504	15.4		2008	9	16	4	28	74.4806	142.809	16.38		2008	9	19	20	48	77.5892	102.609	24.15
2008	8	29	19	55	72.9652	140.507	15.51		2008	9	16	4	29	74.4811	142.798	16.38		2008	9	19	20	49	77.5873	102.599	24.15
2008	8	29	19	56	72.963	140.51	15.62		2008	9	16	4	30	74.4816	142.787	16.37		2008	9	19	20	50	77.5854	102.589	24.15
2008	8	29	19	57	72.9608	140.512	15.7		2008	9	16	4	31	74.4822	142.776	16.36		2008	9	19	20	51	77.5834	102.579	24.14
2008	8	29	19	58	72.9585	140.515	15.8		2008	9	16	4	32	74.4827	142.766	16.35		2008	9	19	20	52	77.5813	102.57	24.14
2008	8	29	19	59	72.9563	140.518	15.89		2008	9	16	4	33	74.4832	142.755	16.34		2008	9	19	20	53	77.5793	102.56	24.14
2008	8	29	20	0	72.9541	140.52	16		2008	9	16	4	35	74.4843	142.733	16.33		2008	9	19	20	54	77.5772	102.55	24.14
2008	8	29	20	1	72.9519	140.523	16.07		2008	9	16	4	36	74.4848	142.723	16.32		2008	9	19	20	55	77.5752	102.541	24.15
2008	8	29	20	2	72.9497	140.526	16.16		2008	9	16	4	37	74.4853	142.712	16.31		2008	9	19	20	56	77.5732	102.531	24.16
2008	8	29	20	3	72.9476	140.529	16.18		2008	9	16	4	38	74.4859	142.702	16.31		2008	9	19	20	57	77.5712	102.521	24.17
2008	8	29	20	4	72.9455	140.532	16.28		2008	9	16	4	39	74.4864	142.691	16.31		2008	9	19	20	58	77.5692	102.511	24.18
2008	8	29	20	5	72.9434	140.536	16.33		2008	9	16	4	40	74.4869	142.68	16.3		2008	9	19	20	59	77.5671	102.501	24.2
2008	8	29	20	6	72.9413	140.539	16.41		2008	9	16	4	41	74.4874	142.67	16.3		2008	9	19	21	0	77.5652	102.492	24.22
2008	8	29	20	7	72.9392	140.543	16.47		2008	9	16	4	42	74.4879	142.659	16.3		2008	9	19	21	1	77.5632	102.482	24.23
2008	8	29	20	8	72.9372	140.546	16.52		2008	9	16	4	43	74.4885	142.648	16.3		2008	9	19	21	2	77.5612	102.472	24.26
2008	8	29	20	9	72.935	140.55	16.58		2008	9	16	4	44	74.489	142.638	16.3		2008	9	19	21	3	77.5592	102.462	24.28
2008	8	29	20	10	72.9329	140.553	16.63		2008	9	16	4	45	74.4896	142.627	16.3		2008	9	19	21	4	77.5572	102.452	24.31
2008	8	29	20	11	72.9308	140.557	16.7		2008	9	16	4	46	74.4901	142.616	16.3		2008	9	19	21	5	77.5552	102.442	24.34
2008	8	29	20	12	72.9286	140.56	16.75		2008	9	16	4	47	74.4907	142.606	16.29		2008	9	19	21	6	77.5532	102.433	24.39
2008	8	29	20	13	72.9264	140.564	16.8		2008	9	16	4	48	74.4913	142.595	16.3		2008	9	19	21	7	77.5511	102.423	24.45
2008	8	29	20	14	72.9243	140.567	16.86		2008	9	16	4	49	74.492	142.585	16.3		2008	9	19	21	8	77.5491	102.413	24.49
2008	8	29	20	15	72.9223	140.571	16.9		2008	9	16	4	50	74.4926	142.574	16.3		2008	9	19	21	9	77.5471	102.403	24.54
2008	8	29	20	16	72.9202	140.575	16.95		2008	9	16	4	51	74.4932	142.564	16.3		2008	9	19	21	10	77.545	102.393	24.62
2008	8	29	20	17	72.9181	140.578	17.02		2008	9	16	4	52	74.4938	142.553	16.31		2008	9	19	21	11	77.543	102.383	24.69
2008	8	29	20	18	72.9159	140.581	17.08		2008	9	16	4	53	74.4945	142.543	16.31		2008	9	19	21	12	77.541	102.373	24.75
2008	8	29	20	19	72.9138	140.585	17.13		2008	9	16	4	54	74.4951	142.532	16.32		2008	9	19	21	13	77.539	102.363	24.81
2008	8	29	20	20	72.9116	140.588	17.19		2008	9	16	4	55	74.4957	142.521	16.32		2008	9	19	21	14	77.5369	102.353	24.87
2008	8	29	20	21	72.9094	140.59	17.23		2008	9	16	4	56	74.4964	142.511	16.32		2008	9	19	21	15	77.5349	102.343	24.88
2008	8	29	20	22	72.9072	140.593	17.32		2008	9	16	4	57	74.497	142.5	16.33		2008	9	19	21	16	77.5328	102.333	24.9
2008	8	29	20	23	72.905	140.596	17.38		2008	9	16	4	58	74.4975	142.489	16.33		2008	9	19	21	17	77.5307	102.323	24.91
2008	8	29	20	24	72.9028	140.599	17.43		2008	9	16	4	59	74.4981	142.479	16.34		2008	9	19	21	18	77.5286	102.314	24.9
2008	8	29	20	25	72.9006	140.602	17.53		2008	9	16	5	0	74.4986	142.469	16.34		2008	9	19	21	19	77.5265	102.304	24.88
2008	8	29	20	26	72.8984	140.605	17.59		2008	9	16	5	1	74.4991	142.458	16.35		2008	9	19	21	20	77.5244	102.294	24.86
2008	8	29	20	27	72.8962	140.608	17.7		2008	9	16	5	2	74.4997	142.448	16.36		2008	9	19	21	21	77.5223	102.284	24.83
2008	8	29	20	29	72.8918	140.614	17.85		2008	9	16	5	3	74.5002	142.437	16.37		2008	9	19	21	22	77.5202	102.274	24.8
2008	8	29	20	30	72.8896	140.617	17.88		2008	9	16	5	4	74.5008	142.427	16.38		2008	9	19	21	23	77.518	102.264	24.77
2008	8	29	20	31	72.8874	140.619	17.98		2008	9	16	5	5	74.5013	142.416	16.39		2008	9	19	21	24	77.5159	102.254	24.75
2008	8	29	20	32	72.8855	140.622	18.03		2008	9	16	5	6	74.5018	142.406	16.39		2008	9	19	21	25	77.5137	102.244	24.71
2008	8	29	20	33	72.8837	140.624	18.11		2008	9	16	5	7	74.5023	142.395	16.4		2008	9	19	21	26	77.5116	102.234	24.67
2008	8	29	20	34	72.8823	140.626	18.19		2008	9	16	5	8	74.5028	142.385	16.41		2008	9	19	21	27	77.5094	102.224	24.65
2008	8	29	20	35	72.8811	140.627	18.24		2008	9	16	5	9	74.5034	142.374	16.42		2008	9	19	21	28	77.5072	102.214	24.61
2008	8	29	20	36	72.8801	140.628	18.3		2008	9	16	5	10	74.5038	142.364	16.43		2008	9	19	21	29	77.505	102.204	24.56
2008	8	29	20	37	72.8792	140.629	18.37		2008	9	16	5	11	74.5044	142.354	16.43		2008	9	19	21	30	77.5029	102.194	24.52
2008	8	29	20	38	72.8784	140.629	18.41		2008	9	16	5	12	74.5049	142.343	16.44		2008	9	19	21	31	77.5007	102.184	24.49
2008	8	29	20	39	72.8777	140.63	18.46		2008	9	16	5	13	74.5055	142.333	16.45		2008	9	19	21	32	77.4986	102.174	24.43
2008	8	29	20	40	72.8771	140.63	18.52		2008	9	16	5	14	74.506	142.322	16.46		2008	9	19	21	33	77.4964	102.163	24.35
2008	8	29	20	41	72.8766	140.63	18.56		2008	9	16	5	15	74.5065	142.312	16.47		2008	9	19	21	34	77.4943	102.153	24.31
2008	8	29	20	42	72.8762	140.629	18.6		2008	9	16	5	16	74.507	142.301	16.48		2008	9	19	21	35	77.4922	102.142	24.25
2008	8	29	20	43	72.8757	140.629	18.63		2008	9	16	5	17	74.5075	142.291	16.49		2008	9	19	21	36	77.4901	102.132	24.22
2008	8	29	20	44	72.8754	140.629	18.68		2008	9	16	5	18	74.508	142.28	16.5		2008	9	19	21	37	77.488	102.122	24.18
2008	8	29	20	45	72.875	140.628	18.73		2008	9	16	5	19	74.5085	142.27	16.5		2008	9	19	21	38	77.4858	102.111	24.14
2008	8	29	20	46	72.8747	140.628	18.77		2008	9	16	5	20	74.5089	142.259	16.51		2008	9	19	21	39	77.4837	102.101	24.08
2008	8	29	20	47	72.8744	140.627	18.81		2008	9	16	5	21	74.5094	142.249	16.52		2008	9	19	21	40	77.4815	102.091	24.02
2008	8	29	20	48	72.8741	140.627	18.84		2008	9	16	5	22	74.5099	142.238	16.53		2008	9	19	21	41	77.4794	102.08	23.99
2008	8	29	20	49	72.8738	140.626	18.87		2008	9	16	5	23	74.5103	142.228	16.54		2008	9	19	21	42	77.4773	102.07	23.95
2008	8	29	20	50	72.8735	140.625	18.92		2008	9	16	5	24	74.5108	142.218	16.54		2008	9	19	21	43	77.4752	102.06	23.9
2008	8	29	20	51	72.8733	140.625	18.95		2008	9	16	5	25	74.5112	142.207	16.55		2008	9	19	21	44	77.473	102.05	23.85
2008	8	29	20	52	72.8731	140.624	18.99		2008	9	16	5	26	74.5117	142.197	16.56		2008	9	19	21	45	77.4709	102.04	23.81
2008	8	29	20	53	72.8729	140.623	19.03		2008	9	16	5	27	74.5121	142.186	16.56		2008	9	19	21	46	77.4688	102.03	23.78
2008	8	29	20	54	72.8727	140.622	19.07		2008	9	16	5	28	74.5126	142.176	16.57		2008	9	19	21	47	77.4667	102.019	23.73
2008	8	29	20	55	72.8725	140.621	19.1		2008	9	16	5	29	74.513	142.166	16.58		2008	9	19	21	48	77.4645	102.009	23.71
2008	8	29	20	56	72.8723	140.621	19.13		2008	9	16	5	30	74.5135	142.155	16.58		2008	9	19	21	49	77.4624	101.999	23.67
2008	8	29	20	57	72.8722	140.62	19.18		2008	9	16	5	31	74.5139	142.145	16.58		2008	9	19	21	50	77.4603	101.989	23.63
2008	8	29	20	58	72.8723	140.619	19.21		2008	9	16	5	32	74.5144	142.134	16.59		2008	9	19	21	51	77.4584	101.978	23.59
2008	8	29	20	59	72.8722	140.618	19.24		2008	9	16	5	33	74.5148	142.124	16.6		2008	9	19	21	52	77.4565	101.968	23.57
2008	8	29	21	0	72.8719	140.617	19.28		2008	9	16	5	34	74.5153	142.113	16.6		2008	9	19	21	53	77.4545	101.957	23.55
2008	8	29	21	1	72.8718	140.618	19.3		2008	9	16	5	35	74.5158	142.103	16.6		2008	9	19	21	54	77.4525	101.947	23.52
2008	8	29	21	2	72.8718	140.618	19.33		2008	9	16	5	36	74.5163	142.092	16.61		2008	9	19	21	55	77.4506	101.936	23.49
2008	8	29	21	3	72.8718	140.618	19.35		2008	9	16	5	37	74.5168	142.082	16.61		2008	9	19	21	56	77.4486	101.926	23.45
2008	8	29	21	4	72.8717	140.618	19.37		2008	9	16	5	38	74.5172	142.071	16.62		2008	9	19	21	57	77.4467	101.915	23.44
2008	8	29	21	5	72.8716	140.618	19.41		2008	9	16	5	39	74.5177	142.061	16.62		2008	9	19	21	58	77.4449	101.905	23.39
2008	8	29	21	6	72.8716	140.618	19.43		2008	9	16	5	40	74.5182	142.05	16.63		2008	9	19	21	59	77.443	101.894	23.39
2008	8	29	21	7	72.8716	140.618	19.45		2008	9	16	5	41	74.5187	142.04	16.63		2008	9	19	22	0	77.441	101.884	23.37
2008	8	29	21	8	72.8716	140.618	19.47		2008	9	16	5	42	74.5192	142.029	16.64		2008	9	19	22	1	77.4391	101.873	23.35
2008	8	29	21	9	72.8716	140.618	19.49		2008	9	16	5	43	74.5197	142.018	16.64		2008	9	19	22	2	77.4371	101.863	23.33
2008	8	29	21	10	72.8716	140.618	19.52		2008	9	16	5	44	74.5201	142.008	16.64		2008	9	19	22	3	77.4351	101.852	23.29
2008	8	29	21	11	72.8716	140.618	19.54		2008	9	16	5	45	74.5206	141.998	16.64		2008	9	19	22	4	77.4331	101.842	23.29
2008	8	29	21	12	72.8716	140.618	19.55		2008	9	16	5	46	74.5211	141.987	16.65		2008	9	19	22	5	77.4311	101.831	23.27
2008	8	29	21	13	72.8717	140.618	19.56		2008	9	16	5	47	74.5216	141.976	16.65		2008	9	19	22	6	77.429	101.821	23.25
2008	8	29	21	14	72.8717	140.618	19.59		2008	9	16	5	48	74.5221	141.966	16.65		2008	9	19	22	7	77.4269	101.81	23.23
2008	8	29	21	15	72.8717	140.618	19.6		2008	9	16	5	49	74.5226	141.955	16.65		2008	9	19	22	8	77.4247	101.8	23.22
2008	8	29	21	16	72.8717	140.618	19.61		2008	9	16	5	50	74.523	141.945	16.65		2008	9	19	22	9	77.4226	101.789	23.2
2008	8	29	21	17	72.8717	140.618	19.6		2008	9	16	5	51	74.5235	141.934	16.65		2008	9	19	22	10	77.4204	101.779	23.2
2008	8	29	21	18	72.8717	140.618	19.56		2008	9	16	5	52	74.524	141.923	16.65		2008	9	19	22	11	77.4181	101.768	23.18
2008	8	29	21	19	72.8717	140.618	19.49		2008	9	16	5	53	74.5245	141.913	16.65		2008	9	19	22	12	77.416	101.757	23.16
2008	8	29	21	20	72.8717	140.618	19.43		2008	9	16	5	54	74.525	141.903	16.65		2008	9	19	22	13	77.4138	101.747	23.15
2008	8	29	21	21	72.8717	140.618	19.35		2008	9	16	5	55	74.5255	141.892	16.65		2008	9	19	22	14	77.4117	101.736	23.14
2008	8	29	21	22	72.8717	140.618	19.25		2008	9	16	5	56	74.526	141.882	16.65		2008	9	19	22	15	77.4095	101.725	23.13
2008	8	29	21	23	72.8717	140.618	19.15		2008	9	16	5	57	74.5265	141.871	16.65		2008	9	19	22	16	77.4074	101.715	23.12
2008	8	29	21	24	72.8717	140.618	19.02		2008	9	16	5	58	74.527	141.861	16.64		2008	9	19	22	17	77.4052	101.704	23.11
2008	8	29	21	25	72.8717	140.618	18.95		2008	9	16	5	59	74.5275	141.851	16.64		2008	9	19	22	18	77.4031	101.694	23.1
2008	8	29	21	26	72.8717	140.618	18.86		2008	9	16	6	0	74.5279	141.84	16.64		2008	9	19	22	19	77.4009	101.684	23.09
2008	8	29	21	27	72.8717	140.618	18.82		2008	9	16	6	1	74.5284	141.83	16.63		2008	9	19	22	20	77.3989	101.674	23.08
2008	8	29	21	28	72.8717	140.618	18.7		2008	9	16	6	2	74.529	141.819	16.63		2008	9	19	22	21	77.3968	101.663	23.07
2008	8	29	21	29	72.8717	140.618	18.61		2008	9	16	6	3	74.5295	141.809	16.63		2008	9	19	22	22	77.3947	101.653	23.07
2008	8	29	21	30	72.8717	140.618	18.54		2008	9	16	6	4	74.5299	141.798	16.63		2008	9	19	22	23	77.3926	101.643	23.06
2008	8	29	21	31	72.8717	140.618	18.46		2008	9	16	6	5	74.5305	141.788	16.62		2008	9	19	22	24	77.3904	101.633	23.05
2008	8	29	21	32	72.8717	140.618	18.38		2008	9	16	6	6	74.531	141.778	16.62		2008	9	19	22	25	77.3883	101.622	23.05
2008	8	29	21	33	72.8717	140.618	18.32		2008	9	16	6	7	74.5315	141.767	16.62		2008	9	19	22	26	77.3862	101.612	23.04
2008	8	29	21	34	72.8717	140.618	18.24		2008	9	16	6	8	74.532	141.757	16.62		2008	9	19	22	27	77.3841	101.602	23.03
2008	8	29	21	35	72.8717	140.618	18.21		2008	9	16	6	9	74.5325	141.746	16.61		2008	9	19	22	28	77.382	101.591	23.03
2008	8	29	21	36	72.8717	140.618	18.18		2008	9	16	6	10	74.533	141.736	16.61		2008	9	19	22	29	77.3799	101.581	23.02
2008	8	29	21	37	72.8717	140.618	18.1		2008	9	16	6	11	74.5335	141.726	16.61		2008	9	19	22	30	77.3778	101.571	23.01
2008	8	29	21	38	72.8718	140.618	18.07		2008	9	16	6	12	74.534	141.716	16.61		2008	9	19	22	31	77.3757	101.56	23.01
2008	8	29	21	39	72.8718	140.618	17.98		2008	9	16	6	13	74.5346	141.706	16.6		2008	9	19	22	32	77.3736	101.549	23.01
2008	8	29	21	40	72.8718	140.618	17.92		2008	9	16	6	14	74.5351	141.696	16.6		2008	9	19	22	33	77.3715	101.539	23
2008	8	29	21	41	72.8718	140.618	17.89		2008	9	16	6	15	74.5356	141.685	16.6		2008	9	19	22	35	77.3671	101.519	22.99
2008	8	29	21	42	72.8718	140.618	17.84		2008	9	16	6	16	74.5361	141.675	16.6		2008	9	19	22	36	77.3648	101.509	22.99
2008	8	29	21	43	72.8718	140.618	17.8		2008	9	16	6	17	74.5366	141.665	16.6		2008	9	19	22	37	77.3626	101.499	22.98
2008	8	29	21	44	72.8718	140.618	17.76		2008	9	16	6	18	74.5371	141.655	16.59		2008	9	19	22	38	77.3604	101.489	22.98
2008	8	29	21	45	72.8718	140.618	17.73		2008	9	16	6	19	74.5376	141.645	16.59		2008	9	19	22	39	77.3583	101.479	22.98
2008	8	29	21	46	72.8718	140.618	17.69		2008	9	16	6	20	74.5381	141.635	16.59		2008	9	19	22	40	77.3562	101.469	22.98
2008	8	29	21	47	72.8718	140.618	17.65		2008	9	16	6	21	74.5386	141.625	16.59		2008	9	19	22	41	77.354	101.458	22.98
2008	8	29	21	48	72.8718	140.618	17.62		2008	9	16	6	22	74.5392	141.615	16.58		2008	9	19	22	42	77.3519	101.448	22.97
2008	8	29	21	49	72.8718	140.618	17.6		2008	9	16	6	23	74.5397	141.606	16.58		2008	9	19	22	43	77.3497	101.438	22.97
2008	8	29	21	50	72.8718	140.618	17.56		2008	9	16	6	24	74.5401	141.596	16.58		2008	9	19	22	44	77.3475	101.428	22.97
2008	8	29	21	51	72.8718	140.618	17.51		2008	9	16	6	25	74.5406	141.586	16.57		2008	9	19	22	45	77.3453	101.418	22.97
2008	8	29	21	52	72.8718	140.618	17.5		2008	9	16	6	26	74.541	141.576	16.57		2008	9	19	22	46	77.3432	101.408	22.97
2008	8	29	21	53	72.8718	140.618	17.47		2008	9	16	6	27	74.5415	141.566	16.57		2008	9	19	22	47	77.3409	101.397	22.97
2008	8	29	21	54	72.8718	140.618	17.45		2008	9	16	6	28	74.5419	141.557	16.57		2008	9	19	22	48	77.3388	101.387	22.97
2008	8	29	21	55	72.8717	140.618	17.42		2008	9	16	6	29	74.5424	141.547	16.57		2008	9	19	22	49	77.3367	101.377	22.97
2008	8	29	21	56	72.8717	140.618	17.41		2008	9	16	6	30	74.5429	141.537	16.56		2008	9	19	22	50	77.3347	101.366	22.97
2008	8	29	21	57	72.8717	140.618	17.38		2008	9	16	6	31	74.5434	141.527	16.56		2008	9	19	22	51	77.3325	101.356	22.97
2008	8	29	21	58	72.8717	140.618	17.36		2008	9	16	6	32	74.5439	141.517	16.56		2008	9	19	22	52	77.3304	101.345	22.97
2008	8	29	21	59	72.8717	140.618	17.34		2008	9	16	6	33	74.5443	141.508	16.55		2008	9	19	22	53	77.3283	101.335	22.98
2008	8	29	22	0	72.8717	140.618	17.33		2008	9	16	6	34	74.5448	141.498	16.55		2008	9	19	22	54	77.3262	101.324	22.98
2008	8	29	22	1	72.8717	140.618	17.31		2008	9	16	6	35	74.5453	141.488	16.55		2008	9	19	22	55	77.324	101.314	22.98
2008	8	29	22	2	72.8717	140.618	17.3		2008	9	16	6	36	74.5457	141.478	16.55		2008	9	19	22	56	77.3219	101.304	22.98
2008	8	29	22	3	72.8717	140.618	17.27		2008	9	16	6	37	74.5462	141.468	16.55		2008	9	19	22	57	77.3198	101.293	22.98
2008	8	29	22	4	72.8717	140.618	17.27		2008	9	16	6	38	74.5467	141.458	16.55		2008	9	19	22	58	77.3176	101.283	22.98
2008	8	29	22	5	72.8718	140.619	17.25		2008	9	16	6	39	74.5472	141.449	16.54		2008	9	19	22	59	77.3155	101.273	22.98
2008	8	29	22	6	72.872	140.62	17.26		2008	9	16	6	41	74.5482	141.429	16.54		2008	9	19	23	0	77.3135	101.263	22.98
2008	8	29	22	7	72.8721	140.622	17.29		2008	9	16	6	42	74.5487	141.419	16.54		2008	9	19	23	1	77.3114	101.252	22.98
2008	8	29	22	8	72.8725	140.624	17.3		2008	9	16	6	43	74.5492	141.409	16.54		2008	9	19	23	2	77.3093	101.242	22.99
2008	8	29	22	9	72.8732	140.624	17.31		2008	9	16	6	44	74.5497	141.399	16.54		2008	9	19	23	3	77.3072	101.231	22.98
2008	8	29	22	10	72.8738	140.623	17.31		2008	9	16	6	45	74.5501	141.389	16.53		2008	9	19	23	4	77.3051	101.221	22.99
2008	8	29	22	11	72.8743	140.621	17.32		2008	9	16	6	46	74.5505	141.38	16.53		2008	9	19	23	5	77.303	101.211	22.99
2008	8	29	22	12	72.8749	140.619	17.32		2008	9	16	6	47	74.5509	141.37	16.53		2008	9	19	23	6	77.3009	101.201	22.99
2008	8	29	22	13	72.8755	140.617	17.31		2008	9	16	6	48	74.5513	141.36	16.52		2008	9	19	23	7	77.2988	101.191	23
2008	8	29	22	14	72.8762	140.616	17.29		2008	9	16	6	49	74.5517	141.35	16.52		2008	9	19	23	8	77.2967	101.18	22.99
2008	8	29	22	15	72.8768	140.614	17.27		2008	9	16	6	50	74.5522	141.34	16.52		2008	9	19	23	9	77.2946	101.17	22.99
2008	8	29	22	16	72.8774	140.612	17.25		2008	9	16	6	51	74.5526	141.33	16.52		2008	9	19	23	10	77.2925	101.16	22.98
2008	8	29	22	17	72.878	140.61	17.24		2008	9	16	6	52	74.5531	141.321	16.52		2008	9	19	23	11	77.2904	101.15	22.97
2008	8	29	22	18	72.8785	140.608	17.23		2008	9	16	6	53	74.5535	141.311	16.52		2008	9	19	23	12	77.2883	101.139	22.97
2008	8	29	22	19	72.8791	140.606	17.22		2008	9	16	6	54	74.5539	141.301	16.51		2008	9	19	23	13	77.2862	101.129	22.96
2008	8	29	22	20	72.8796	140.604	17.21		2008	9	16	6	55	74.5544	141.291	16.51		2008	9	19	23	14	77.284	101.119	22.95
2008	8	29	22	21	72.8802	140.602	17.21		2008	9	16	6	56	74.5548	141.281	16.51		2008	9	19	23	15	77.2819	101.109	22.95
2008	8	29	22	22	72.8808	140.602	17.18		2008	9	16	6	57	74.5553	141.271	16.5		2008	9	19	23	16	77.2798	101.099	22.92
2008	8	29	22	23	72.8814	140.603	17.17		2008	9	16	6	58	74.5557	141.262	16.5		2008	9	19	23	17	77.2777	101.089	22.91
2008	8	29	22	24	72.8815	140.605	17.15		2008	9	16	6	59	74.5562	141.252	16.5		2008	9	19	23	18	77.2756	101.079	22.9
2008	8	29	22	25	72.8817	140.606	17.14		2008	9	16	7	0	74.5567	141.242	16.49		2008	9	19	23	19	77.2735	101.068	22.88
2008	8	29	22	26	72.882	140.608	17.12		2008	9	16	7	1	74.5571	141.232	16.49		2008	9	19	23	20	77.2714	101.058	22.86
2008	8	29	22	27	72.8825	140.61	17.11		2008	9	16	7	2	74.5577	141.222	16.48		2008	9	19	23	21	77.2693	101.048	22.87
2008	8	29	22	28	72.883	140.612	17.08		2008	9	16	7	3	74.5582	141.213	16.48		2008	9	19	23	22	77.2672	101.038	22.85
2008	8	29	22	29	72.8836	140.614	17.07		2008	9	16	7	4	74.5587	141.203	16.48		2008	9	19	23	23	77.265	101.028	22.85
2008	8	29	22	30	72.8842	140.616	17.05		2008	9	16	7	5	74.5592	141.193	16.48		2008	9	19	23	24	77.2629	101.017	22.81
2008	8	29	22	31	72.8849	140.618	17.03		2008	9	16	7	6	74.5597	141.183	16.47		2008	9	19	23	25	77.2608	101.007	22.78
2008	8	29	22	32	72.8855	140.621	17.01		2008	9	16	7	7	74.5602	141.173	16.47		2008	9	19	23	26	77.2587	100.997	22.79
2008	8	29	22	33	72.8859	140.623	17		2008	9	16	7	8	74.5608	141.163	16.46		2008	9	19	23	27	77.2566	100.986	22.76
2008	8	29	22	35	72.8868	140.629	16.96		2008	9	16	7	9	74.5613	141.153	16.46		2008	9	19	23	28	77.2544	100.976	22.75
2008	8	29	22	36	72.8872	140.631	16.95		2008	9	16	7	10	74.5618	141.143	16.46		2008	9	19	23	29	77.2523	100.965	22.74
2008	8	29	22	37	72.8879	140.633	16.9		2008	9	16	7	11	74.5623	141.133	16.46		2008	9	19	23	30	77.2502	100.955	22.72
2008	8	29	22	38	72.8887	140.632	16.84		2008	9	16	7	12	74.5629	141.123	16.45		2008	9	19	23	31	77.2482	100.944	22.7
2008	8	29	22	39	72.8896	140.63	16.77		2008	9	16	7	13	74.5634	141.113	16.45		2008	9	19	23	32	77.2461	100.934	22.71
2008	8	29	22	40	72.8905	140.628	16.69		2008	9	16	7	14	74.564	141.103	16.44		2008	9	19	23	33	77.244	100.923	22.7
2008	8	29	22	41	72.8912	140.625	16.57		2008	9	16	7	15	74.5645	141.093	16.44		2008	9	19	23	34	77.242	100.913	22.66
2008	8	29	22	42	72.8912	140.621	16.43		2008	9	16	7	16	74.5649	141.083	16.44		2008	9	19	23	35	77.2398	100.903	22.66
2008	8	29	22	43	72.8906	140.618	16.35		2008	9	16	7	17	74.5653	141.073	16.43		2008	9	19	23	36	77.2377	100.892	22.66
2008	8	29	22	44	72.8897	140.617	16.19		2008	9	16	7	18	74.5656	141.064	16.42		2008	9	19	23	37	77.2356	100.882	22.63
2008	8	29	22	45	72.8888	140.617	16.02		2008	9	16	7	19	74.566	141.054	16.42		2008	9	19	23	38	77.2335	100.871	22.63
2008	8	29	22	46	72.8881	140.618	15.9		2008	9	16	7	20	74.5664	141.043	16.42		2008	9	19	23	39	77.2315	100.861	22.61
2008	8	29	22	47	72.8875	140.619	15.65		2008	9	16	7	21	74.5668	141.033	16.41		2008	9	19	23	40	77.2294	100.851	22.6
2008	8	29	22	48	72.8869	140.619	15.55		2008	9	16	7	22	74.567	141.024	16.41		2008	9	19	23	41	77.2273	100.841	22.57
2008	8	29	22	49	72.8865	140.619	15.4		2008	9	16	7	23	74.5668	141.014	16.4		2008	9	19	23	42	77.2252	100.83	22.59
2008	8	29	22	50	72.8861	140.619	15.33		2008	9	16	7	24	74.5663	141.004	16.4		2008	9	19	23	43	77.2231	100.82	22.58
2008	8	29	22	51	72.8857	140.62	15.19		2008	9	16	7	25	74.5656	140.995	16.4		2008	9	19	23	44	77.221	100.81	22.55
2008	8	29	22	52	72.8854	140.62	15.11		2008	9	16	7	26	74.5649	140.985	16.39		2008	9	19	23	45	77.2189	100.8	22.54
2008	8	29	22	53	72.8852	140.621	14.96		2008	9	16	7	27	74.5641	140.976	16.39		2008	9	19	23	46	77.2168	100.79	22.52
2008	8	29	22	54	72.885	140.621	14.87		2008	9	16	7	28	74.5631	140.966	16.38		2008	9	19	23	47	77.2147	100.78	22.51
2008	8	29	22	55	72.8848	140.621	14.79		2008	9	16	7	29	74.5622	140.957	16.38		2008	9	19	23	48	77.2126	100.769	22.5
2008	8	29	22	56	72.8847	140.621	14.66		2008	9	16	7	30	74.5613	140.947	16.38		2008	9	19	23	49	77.2105	100.759	22.51
2008	8	29	22	57	72.8845	140.62	14.55		2008	9	16	7	31	74.5604	140.938	16.37		2008	9	19	23	50	77.2085	100.749	22.49
2008	8	29	22	58	72.8843	140.619	14.46		2008	9	16	7	32	74.5595	140.929	16.37		2008	9	19	23	51	77.2064	100.738	22.47
2008	8	29	22	59	72.8842	140.619	14.36		2008	9	16	7	33	74.5585	140.919	16.37		2008	9	19	23	52	77.2043	100.728	22.46
2008	8	29	23	0	72.884	140.618	14.28		2008	9	16	7	34	74.5576	140.91	16.36		2008	9	19	23	53	77.2022	100.718	22.46
2008	8	29	23	1	72.8838	140.617	14.19		2008	9	16	7	35	74.5567	140.9	16.36		2008	9	19	23	54	77.2002	100.708	22.45
2008	8	29	23	2	72.8836	140.617	14.14		2008	9	16	7	36	74.5557	140.891	16.36		2008	9	19	23	55	77.198	100.698	22.44
2008	8	29	23	3	72.8834	140.616	14.04		2008	9	16	7	37	74.5548	140.881	16.36		2008	9	19	23	56	77.1959	100.688	22.43
2008	8	29	23	4	72.8832	140.615	13.99		2008	9	16	7	38	74.5539	140.872	16.35		2008	9	19	23	57	77.1939	100.677	22.42
2008	8	29	23	5	72.8831	140.615	13.91		2008	9	16	7	39	74.553	140.862	16.36		2008	9	19	23	58	77.1918	100.667	22.42
2008	8	29	23	6	72.8829	140.614	13.88		2008	9	16	7	40	74.5522	140.853	16.35		2008	9	19	23	59	77.1897	100.657	22.41
2008	8	29	23	7	72.8823	140.614	13.8		2008	9	16	7	41	74.5513	140.844	16.35		2008	9	20	0	0	77.1877	100.647	22.4
2008	8	29	23	8	72.8818	140.616	13.76		2008	9	16	7	42	74.5504	140.834	16.36		2008	9	20	0	1	77.1856	100.637	22.4
2008	8	29	23	9	72.8825	140.62	13.68		2008	9	16	7	43	74.5495	140.825	16.35		2008	9	20	0	2	77.1836	100.627	22.38
2008	8	29	23	10	72.8837	140.625	13.6		2008	9	16	7	44	74.5487	140.815	16.35		2008	9	20	0	3	77.182	100.619	22.38
2008	8	29	23	11	72.8852	140.631	13.55		2008	9	16	7	45	74.5478	140.806	16.36		2008	9	20	0	4	77.1809	100.614	22.38
2008	8	29	23	12	72.8867	140.637	13.5		2008	9	16	7	46	74.547	140.797	16.36		2008	9	20	0	5	77.1805	100.612	22.38
2008	8	29	23	13	72.8884	140.643	13.47		2008	9	16	7	47	74.5461	140.787	16.36		2008	9	20	0	6	77.1753	100.587	22.36
2008	8	29	23	14	72.8899	140.652	13.41		2008	9	16	7	48	74.5452	140.778	16.37		2008	9	20	0	7	77.1732	100.577	22.36
2008	8	29	23	15	72.8912	140.661	13.35		2008	9	16	7	49	74.5444	140.768	16.37		2008	9	20	0	8	77.1711	100.567	22.36
2008	8	29	23	16	72.8926	140.67	13.33		2008	9	16	7	50	74.5435	140.759	16.37		2008	9	20	0	9	77.169	100.556	22.36
2008	8	29	23	17	72.8941	140.679	13.27		2008	9	16	7	51	74.5426	140.75	16.37		2008	9	20	0	10	77.167	100.546	22.35
2008	8	29	23	18	72.8955	140.688	13.24		2008	9	16	7	52	74.5417	140.74	16.38		2008	9	20	0	11	77.1649	100.536	22.36
2008	8	29	23	19	72.8968	140.698	13.19		2008	9	16	7	53	74.5408	140.731	16.38		2008	9	20	0	12	77.1628	100.526	22.35
2008	8	29	23	20	72.8982	140.707	13.17		2008	9	16	7	54	74.5399	140.721	16.39		2008	9	20	0	13	77.1607	100.516	22.35
2008	8	29	23	21	72.8996	140.716	13.11		2008	9	16	7	55	74.539	140.712	16.39		2008	9	20	0	14	77.1586	100.506	22.36
2008	8	29	23	22	72.9009	140.725	13.07		2008	9	16	7	56	74.538	140.702	16.39		2008	9	20	0	15	77.1566	100.496	22.36
2008	8	29	23	23	72.9023	140.734	13.04		2008	9	16	7	57	74.5371	140.693	16.4		2008	9	20	0	16	77.1544	100.486	22.36
2008	8	29	23	24	72.9037	140.743	13		2008	9	16	7	58	74.5362	140.683	16.4		2008	9	20	0	17	77.1523	100.476	22.36
2008	8	29	23	25	72.905	140.752	12.95		2008	9	16	7	59	74.5353	140.674	16.4		2008	9	20	0	18	77.1502	100.466	22.36
2008	8	29	23	26	72.9063	140.762	12.95		2008	9	16	8	0	74.5344	140.664	16.41		2008	9	20	0	19	77.1488	100.459	22.37
2008	8	29	23	27	72.9077	140.771	12.91		2008	9	16	8	1	74.5335	140.655	16.41		2008	9	20	0	20	77.1464	100.447	22.37
2008	8	29	23	28	72.909	140.78	12.87		2008	9	16	8	2	74.5326	140.645	16.41		2008	9	20	0	21	77.1439	100.435	22.38
2008	8	29	23	29	72.9103	140.789	12.85		2008	9	16	8	3	74.5317	140.636	16.42		2008	9	20	0	22	77.1418	100.425	22.39
2008	8	29	23	30	72.9118	140.798	12.83		2008	9	16	8	4	74.5308	140.626	16.42		2008	9	20	0	23	77.1397	100.415	22.39
2008	8	29	23	31	72.9131	140.807	12.8		2008	9	16	8	5	74.5299	140.617	16.42		2008	9	20	0	24	77.1376	100.405	22.4
2008	8	29	23	32	72.9145	140.816	12.78		2008	9	16	8	6	74.529	140.607	16.43		2008	9	20	0	25	77.1355	100.395	22.42
2008	8	29	23	33	72.9159	140.825	12.75		2008	9	16	8	7	74.528	140.597	16.42		2008	9	20	0	26	77.1334	100.385	22.42
2008	8	29	23	34	72.9173	140.834	12.74		2008	9	16	8	8	74.5271	140.588	16.43		2008	9	20	0	27	77.1313	100.375	22.43
2008	8	29	23	35	72.9186	140.843	12.71		2008	9	16	8	9	74.5262	140.578	16.43		2008	9	20	0	28	77.1292	100.365	22.44
2008	8	29	23	36	72.9201	140.851	12.7		2008	9	16	8	10	74.5253	140.569	16.43		2008	9	20	0	29	77.1271	100.355	22.45
2008	8	29	23	37	72.9214	140.86	12.67		2008	9	16	8	11	74.5244	140.559	16.43		2008	9	20	0	30	77.1249	100.345	22.47
2008	8	29	23	38	72.9227	140.869	12.65		2008	9	16	8	12	74.5235	140.549	16.43		2008	9	20	0	31	77.1228	100.335	22.48
2008	8	29	23	39	72.9242	140.877	12.63		2008	9	16	8	13	74.5224	140.54	16.44		2008	9	20	0	32	77.1207	100.325	22.49
2008	8	29	23	40	72.9256	140.886	12.62		2008	9	16	8	14	74.5213	140.531	16.44		2008	9	20	0	33	77.1185	100.315	22.5
2008	8	29	23	41	72.927	140.895	12.6		2008	9	16	8	15	74.5202	140.521	16.44		2008	9	20	0	34	77.1164	100.305	22.51
2008	8	29	23	42	72.9284	140.904	12.59		2008	9	16	8	16	74.5191	140.512	16.44		2008	9	20	0	35	77.1143	100.294	22.53
2008	8	29	23	43	72.9298	140.912	12.58		2008	9	16	8	17	74.518	140.502	16.44		2008	9	20	0	36	77.1121	100.284	22.54
2008	8	29	23	44	72.9312	140.921	12.56		2008	9	16	8	18	74.5169	140.493	16.43		2008	9	20	0	37	77.11	100.274	22.55
2008	8	29	23	45	72.9326	140.93	12.55		2008	9	16	8	19	74.5158	140.484	16.43		2008	9	20	0	38	77.1078	100.264	22.58
2008	8	29	23	46	72.934	140.939	12.54		2008	9	16	8	20	74.5148	140.474	16.43		2008	9	20	0	39	77.1056	100.254	22.58
2008	8	29	23	47	72.9353	140.948	12.54		2008	9	16	8	21	74.5137	140.465	16.43		2008	9	20	0	41	77.1013	100.233	22.58
2008	8	29	23	48	72.9367	140.956	12.53		2008	9	16	8	22	74.5126	140.456	16.43		2008	9	20	0	42	77.0991	100.223	22.62
2008	8	29	23	49	72.9381	140.965	12.52		2008	9	16	8	23	74.5116	140.446	16.43		2008	9	20	0	43	77.0969	100.213	22.62
2008	8	29	23	50	72.9395	140.974	12.52		2008	9	16	8	24	74.5105	140.436	16.43		2008	9	20	0	44	77.0947	100.202	22.64
2008	8	29	23	51	72.9409	140.983	12.51		2008	9	16	8	25	74.5094	140.427	16.43		2008	9	20	0	45	77.0926	100.192	22.66
2008	8	29	23	52	72.9423	140.992	12.51		2008	9	16	8	26	74.5084	140.418	16.43		2008	9	20	0	46	77.0904	100.181	22.66
2008	8	29	23	53	72.9438	141.001	12.5		2008	9	16	8	27	74.5073	140.408	16.43		2008	9	20	0	47	77.0882	100.171	22.68
2008	8	29	23	54	72.9452	141.01	12.49		2008	9	16	8	28	74.5063	140.399	16.43		2008	9	20	0	48	77.086	100.16	22.71
2008	8	29	23	55	72.9466	141.019	12.49		2008	9	16	8	29	74.5053	140.389	16.43		2008	9	20	0	49	77.0838	100.15	22.74
2008	8	29	23	56	72.948	141.028	12.49		2008	9	16	8	30	74.5044	140.379	16.43		2008	9	20	0	50	77.0816	100.139	22.76
2008	8	29	23	57	72.9494	141.037	12.48		2008	9	16	8	31	74.5035	140.37	16.42		2008	9	20	0	51	77.0794	100.129	22.74
2008	8	29	23	58	72.9509	141.046	12.48		2008	9	16	8	32	74.5025	140.36	16.43		2008	9	20	0	52	77.0772	100.118	22.76
2008	8	29	23	59	72.9523	141.055	12.47		2008	9	16	8	33	74.5016	140.35	16.43		2008	9	20	0	53	77.0749	100.107	22.78
2008	8	30	0	0	72.9537	141.065	12.47		2008	9	16	8	34	74.5006	140.34	16.43		2008	9	20	0	54	77.0727	100.096	22.81
2008	8	30	0	1	72.9552	141.074	12.47		2008	9	16	8	35	74.4997	140.331	16.43		2008	9	20	0	55	77.0706	100.085	22.84
2008	8	30	0	2	72.9566	141.083	12.46		2008	9	16	8	36	74.4988	140.321	16.43		2008	9	20	0	56	77.0684	100.074	22.85
2008	8	30	0	3	72.9569	141.093	12.46		2008	9	16	8	37	74.4978	140.311	16.44		2008	9	20	0	57	77.0663	100.063	22.88
2008	8	30	0	4	72.957	141.103	12.45		2008	9	16	8	38	74.4969	140.302	16.44		2008	9	20	0	58	77.0642	100.052	22.89
2008	8	30	0	5	72.957	141.114	12.45		2008	9	16	8	39	74.4959	140.292	16.44		2008	9	20	0	59	77.062	100.042	22.93
2008	8	30	0	6	72.9571	141.124	12.45		2008	9	16	8	40	74.495	140.282	16.44		2008	9	20	1	0	77.0598	100.031	22.92
2008	8	30	0	7	72.9572	141.135	12.44		2008	9	16	8	41	74.4941	140.272	16.45		2008	9	20	1	1	77.0577	100.02	22.97
2008	8	30	0	8	72.9573	141.145	12.44		2008	9	16	8	42	74.4931	140.262	16.45		2008	9	20	1	2	77.0555	100.01	22.95
2008	8	30	0	9	72.9574	141.155	12.44		2008	9	16	8	43	74.4922	140.252	16.46
2008	8	30	0	10	72.9575	141.166	12.43		2008	9	16	8	44	74.4913	140.243	16.46
2008	8	30	0	11	72.9576	141.177	12.43		2008	9	16	8	45	74.4904	140.233	16.46
2008	8	30	0	12	72.9578	141.187	12.43		2008	9	16	8	47	74.4885	140.214	16.47
2008	8	30	0	13	72.9579	141.197	12.43		2008	9	16	8	48	74.4876	140.204	16.47
2008	8	30	0	14	72.958	141.208	12.44		2008	9	16	8	49	74.4866	140.194	16.47
2008	8	30	0	15	72.9581	141.219	12.44		2008	9	16	8	50	74.4857	140.184	16.47
2008	8	30	0	16	72.9582	141.229	12.44		2008	9	16	8	51	74.4848	140.174	16.48
2008	8	30	0	17	72.9583	141.24	12.44		2008	9	16	8	52	74.4838	140.164	16.48
2008	8	30	0	18	72.9584	141.25	12.45		2008	9	16	8	53	74.4828	140.154	16.48
2008	8	30	0	19	72.9585	141.261	12.45		2008	9	16	8	54	74.4819	140.144	16.49
2008	8	30	0	20	72.9586	141.272	12.46		2008	9	16	8	55	74.4809	140.135	16.49
2008	8	30	0	21	72.9586	141.282	12.46		2008	9	16	8	56	74.4799	140.125	16.49
2008	8	30	0	22	72.9587	141.293	12.47		2008	9	16	8	57	74.4789	140.115	16.49
2008	8	30	0	23	72.9588	141.304	12.49		2008	9	16	8	58	74.478	140.105	16.49
2008	8	30	0	24	72.9589	141.315	12.54		2008	9	16	8	59	74.477	140.095	16.5
2008	8	30	0	25	72.9589	141.325	12.58		2008	9	16	9	0	74.476	140.085	16.5
2008	8	30	0	26	72.9589	141.336	12.64		2008	9	16	9	1	74.475	140.075	16.5
2008	8	30	0	27	72.9589	141.347	12.72		2008	9	16	9	2	74.474	140.065	16.51
2008	8	30	0	28	72.9589	141.358	12.79		2008	9	16	9	3	74.4731	140.055	16.51
2008	8	30	0	29	72.9589	141.368	12.89		2008	9	16	9	4	74.4721	140.045	16.51
2008	8	30	0	30	72.9589	141.379	12.94		2008	9	16	9	5	74.4712	140.035	16.52
2008	8	30	0	31	72.9589	141.39	13.04		2008	9	16	9	6	74.4701	140.025	16.52
2008	8	30	0	32	72.959	141.401	13.12		2008	9	16	9	7	74.4691	140.015	16.52
2008	8	30	0	33	72.959	141.412	13.22		2008	9	16	9	8	74.4681	140.006	16.52
2008	8	30	0	34	72.959	141.423	13.28		2008	9	16	9	9	74.4671	139.996	16.52
2008	8	30	0	35	72.959	141.434	13.33		2008	9	16	9	10	74.466	139.986	16.53
2008	8	30	0	36	72.959	141.445	13.41		2008	9	16	9	11	74.465	139.976	16.53
2008	8	30	0	37	72.9591	141.456	13.45		2008	9	16	9	12	74.464	139.966	16.53
2008	8	30	0	38	72.9592	141.467	13.5		2008	9	16	9	13	74.463	139.956	16.53
2008	8	30	0	39	72.9592	141.478	13.57		2008	9	16	9	14	74.462	139.946	16.54
2008	8	30	0	41	72.9594	141.5	13.6		2008	9	16	9	15	74.4609	139.936	16.54
2008	8	30	0	42	72.9594	141.511	13.62		2008	9	16	9	16	74.4599	139.926	16.53
2008	8	30	0	43	72.9595	141.522	13.66		2008	9	16	9	17	74.4588	139.916	16.54
2008	8	30	0	44	72.9596	141.533	13.67		2008	9	16	9	18	74.4578	139.906	16.53
2008	8	30	0	45	72.9597	141.544	13.68		2008	9	16	9	19	74.4568	139.897	16.53
2008	8	30	0	46	72.9598	141.555	13.7		2008	9	16	9	20	74.4557	139.887	16.54
2008	8	30	0	47	72.9599	141.566	13.7		2008	9	16	9	21	74.4547	139.877	16.54
2008	8	30	0	48	72.96	141.578	13.71		2008	9	16	9	22	74.4536	139.867	16.54
2008	8	30	0	49	72.9601	141.589	13.71		2008	9	16	9	23	74.4526	139.857	16.54
2008	8	30	0	50	72.9602	141.6	13.72		2008	9	16	9	24	74.4516	139.847	16.54
2008	8	30	0	51	72.9604	141.611	13.71		2008	9	16	9	25	74.4506	139.837	16.54
2008	8	30	0	52	72.9605	141.623	13.69		2008	9	16	9	26	74.4495	139.827	16.54
2008	8	30	0	53	72.9606	141.634	13.65		2008	9	16	9	27	74.4485	139.817	16.55
2008	8	30	0	54	72.9607	141.645	13.62		2008	9	16	9	28	74.4474	139.807	16.55
2008	8	30	0	55	72.9608	141.656	13.59		2008	9	16	9	29	74.4464	139.797	16.55
2008	8	30	0	56	72.9608	141.667	13.56		2008	9	16	9	30	74.4453	139.787	16.55
2008	8	30	0	57	72.9609	141.678	13.53		2008	9	16	9	31	74.4443	139.777	16.55
2008	8	30	0	58	72.961	141.689	13.51		2008	9	16	9	32	74.4432	139.767	16.55
2008	8	30	0	59	72.961	141.701	13.46		2008	9	16	9	33	74.4421	139.757	16.56
2008	8	30	1	0	72.961	141.712	13.42		2008	9	16	9	34	74.441	139.747	16.56
2008	8	30	1	1	72.961	141.723	13.38		2008	9	16	9	35	74.4399	139.737	16.56
2008	8	30	1	2	72.961	141.734	13.35		2008	9	16	9	36	74.4388	139.727	16.56
2008	8	30	1	3	72.961	141.745	13.31		2008	9	16	9	37	74.4377	139.716	16.56
2008	8	30	1	4	72.961	141.756	13.28		2008	9	16	9	38	74.4367	139.707	16.57
2008	8	30	1	5	72.9611	141.767	13.24		2008	9	16	9	39	74.4356	139.696	16.57
2008	8	30	1	6	72.9611	141.778	13.19		2008	9	16	9	40	74.4346	139.686	16.57
2008	8	30	1	7	72.9612	141.789	13.19		2008	9	16	9	41	74.4336	139.676	16.58
2008	8	30	1	8	72.9612	141.8	13.14		2008	9	16	9	42	74.4326	139.666	16.58
2008	8	30	1	9	72.9613	141.811	13.1		2008	9	16	9	43	74.4316	139.656	16.58
2008	8	30	1	10	72.9614	141.822	13.07		2008	9	16	9	44	74.4305	139.646	16.59
2008	8	30	1	11	72.9614	141.833	13.03		2008	9	16	9	45	74.4295	139.636	16.59
2008	8	30	1	12	72.9614	141.844	12.99		2008	9	16	9	46	74.4284	139.626	16.59
2008	8	30	1	13	72.9613	141.856	12.97		2008	9	16	9	47	74.4275	139.615	16.6
2008	8	30	1	14	72.9612	141.867	12.95		2008	9	16	9	48	74.4264	139.605	16.6
2008	8	30	1	15	72.9612	141.878	12.92		2008	9	16	9	49	74.4255	139.595	16.61
2008	8	30	1	16	72.9612	141.889	12.91		2008	9	16	9	50	74.4245	139.585	16.62
2008	8	30	1	17	72.9611	141.9	12.87		2008	9	16	9	51	74.4235	139.575	16.62
2008	8	30	1	18	72.9611	141.911	12.85		2008	9	16	9	52	74.4226	139.565	16.62
2008	8	30	1	19	72.9611	141.922	12.82		2008	9	16	9	53	74.4216	139.554	16.63
2008	8	30	1	20	72.961	141.933	12.8		2008	9	16	9	54	74.4207	139.544	16.63
2008	8	30	1	21	72.9609	141.944	12.76		2008	9	16	9	55	74.4197	139.534	16.64
2008	8	30	1	22	72.9609	141.954	12.73		2008	9	16	9	56	74.4186	139.523	16.64
2008	8	30	1	23	72.9607	141.965	12.72		2008	9	16	9	57	74.4177	139.513	16.65
2008	8	30	1	24	72.9606	141.976	12.68		2008	9	16	9	58	74.4167	139.503	16.65
2008	8	30	1	25	72.9605	141.987	12.65		2008	9	16	9	59	74.4157	139.493	16.66
2008	8	30	1	26	72.9604	141.998	12.63		2008	9	16	10	0	74.4147	139.483	16.66
2008	8	30	1	27	72.9603	142.008	12.61		2008	9	16	10	1	74.4137	139.473	16.66
2008	8	30	1	28	72.9602	142.019	12.59		2008	9	16	10	2	74.4127	139.463	16.67
2008	8	30	1	29	72.9602	142.03	12.58		2008	9	16	10	3	74.4118	139.452	16.67
2008	8	30	1	30	72.9601	142.041	12.55		2008	9	16	10	4	74.4108	139.442	16.68
2008	8	30	1	31	72.9601	142.051	12.52		2008	9	16	10	5	74.4099	139.432	16.68
2008	8	30	1	32	72.9601	142.062	12.51		2008	9	16	10	6	74.4089	139.422	16.69
2008	8	30	1	33	72.96	142.073	12.48		2008	9	16	10	7	74.408	139.411	16.69
2008	8	30	1	34	72.96	142.083	12.46		2008	9	16	10	8	74.4071	139.401	16.69
2008	8	30	1	35	72.96	142.094	12.44		2008	9	16	10	9	74.4061	139.391	16.69
2008	8	30	1	36	72.9599	142.105	12.43		2008	9	16	10	10	74.4051	139.38	16.69
2008	8	30	1	37	72.9599	142.115	12.41		2008	9	16	10	11	74.4041	139.37	16.69
2008	8	30	1	38	72.9599	142.126	12.41		2008	9	16	10	12	74.4032	139.36	16.69
2008	8	30	1	39	72.9599	142.136	12.38		2008	9	16	10	13	74.4022	139.35	16.68
2008	8	30	1	40	72.9598	142.147	12.37		2008	9	16	10	14	74.4013	139.34	16.68
2008	8	30	1	41	72.9597	142.158	12.36		2008	9	16	10	15	74.4004	139.33	16.68
2008	8	30	1	42	72.9597	142.168	12.34		2008	9	16	10	16	74.3994	139.319	16.67
2008	8	30	1	43	72.9596	142.179	12.33		2008	9	16	10	17	74.3985	139.309	16.67
2008	8	30	1	44	72.9596	142.19	12.31		2008	9	16	10	18	74.3975	139.298	16.66
2008	8	30	1	45	72.9595	142.2	12.3		2008	9	16	10	19	74.3966	139.288	16.65
2008	8	30	1	46	72.9595	142.211	12.29		2008	9	16	10	20	74.3957	139.278	16.64
2008	8	30	1	47	72.9593	142.221	12.28		2008	9	16	10	21	74.3947	139.268	16.64
2008	8	30	1	48	72.957	142.227	12.27		2008	9	16	10	22	74.3938	139.257	16.63
2008	8	30	1	49	72.9545	142.233	12.27		2008	9	16	10	23	74.3928	139.247	16.62
2008	8	30	1	50	72.952	142.24	12.26		2008	9	16	10	24	74.392	139.237	16.62
2008	8	30	1	51	72.9496	142.246	12.25		2008	9	16	10	25	74.3911	139.227	16.61
2008	8	30	1	52	72.9472	142.253	12.25		2008	9	16	10	26	74.3901	139.216	16.6
2008	8	30	1	53	72.9447	142.259	12.25		2008	9	16	10	27	74.3891	139.206	16.59
2008	8	30	1	54	72.9423	142.266	12.24		2008	9	16	10	28	74.3882	139.196	16.58
2008	8	30	1	55	72.9399	142.273	12.24		2008	9	16	10	29	74.3872	139.185	16.57
2008	8	30	1	56	72.9374	142.279	12.24		2008	9	16	10	30	74.3861	139.174	16.57
2008	8	30	1	57	72.935	142.286	12.23		2008	9	16	10	31	74.3852	139.164	16.55
2008	8	30	1	58	72.9326	142.293	12.23		2008	9	16	10	32	74.3841	139.154	16.54
2008	8	30	1	59	72.9302	142.299	12.22		2008	9	16	10	33	74.3832	139.144	16.53
2008	8	30	2	0	72.9278	142.306	12.21		2008	9	16	10	34	74.3822	139.133	16.51
2008	8	30	2	1	72.9253	142.313	12.21		2008	9	16	10	35	74.3814	139.123	16.5
2008	8	30	2	2	72.9229	142.32	12.21		2008	9	16	10	36	74.3803	139.113	16.49
2008	8	30	2	3	72.9204	142.326	12.2		2008	9	16	10	37	74.3793	139.102	16.47
2008	8	30	2	4	72.918	142.333	12.2		2008	9	16	10	38	74.3791	139.092	16.46
2008	8	30	2	5	72.9155	142.34	12.19		2008	9	16	10	39	74.3794	139.081	16.45
2008	8	30	2	6	72.913	142.346	12.19		2008	9	16	10	40	74.3798	139.07	16.43
2008	8	30	2	7	72.9105	142.353	12.19		2008	9	16	10	41	74.3802	139.059	16.41
2008	8	30	2	8	72.9079	142.359	12.18		2008	9	16	10	42	74.3806	139.048	16.41
2008	8	30	2	9	72.9055	142.366	12.18		2008	9	16	10	43	74.381	139.037	16.39
2008	8	30	2	10	72.903	142.373	12.17		2008	9	16	10	44	74.3814	139.026	16.38
2008	8	30	2	11	72.9005	142.379	12.17		2008	9	16	10	45	74.3818	139.014	16.35
2008	8	30	2	12	72.898	142.386	12.17		2008	9	16	10	46	74.3822	139.003	16.35
2008	8	30	2	13	72.8955	142.393	12.17		2008	9	16	10	47	74.3826	138.992	16.33
2008	8	30	2	14	72.8929	142.399	12.16		2008	9	16	10	48	74.383	138.981	16.32
2008	8	30	2	15	72.8904	142.405	12.16		2008	9	16	10	49	74.3833	138.97	16.3
2008	8	30	2	16	72.8878	142.412	12.16		2008	9	16	10	50	74.3837	138.959	16.29
2008	8	30	2	17	72.8852	142.418	12.15		2008	9	16	10	51	74.3841	138.948	16.27
2008	8	30	2	18	72.8826	142.425	12.15		2008	9	16	10	53	74.3849	138.925	16.25
2008	8	30	2	19	72.8802	142.431	12.15		2008	9	16	10	54	74.3853	138.914	16.24
2008	8	30	2	20	72.8778	142.437	12.15		2008	9	16	10	55	74.3857	138.903	16.22
2008	8	30	2	21	72.8755	142.443	12.15		2008	9	16	10	56	74.3861	138.891	16.2
2008	8	30	2	22	72.8732	142.449	12.15		2008	9	16	10	57	74.3865	138.88	16.19
2008	8	30	2	23	72.8709	142.455	12.15		2008	9	16	10	58	74.387	138.869	16.18
2008	8	30	2	24	72.8685	142.461	12.15		2008	9	16	10	59	74.3873	138.858	16.15
2008	8	30	2	25	72.8662	142.467	12.14		2008	9	16	11	0	74.3877	138.847	16.14
2008	8	30	2	26	72.8638	142.473	12.14		2008	9	16	11	1	74.3881	138.836	16.12
2008	8	30	2	27	72.8615	142.479	12.14		2008	9	16	11	2	74.3886	138.825	16.11
2008	8	30	2	28	72.8592	142.485	12.14		2008	9	16	11	3	74.389	138.814	16.1
2008	8	30	2	29	72.8569	142.492	12.14		2008	9	16	11	4	74.3893	138.802	16.09
2008	8	30	2	30	72.8548	142.499	12.14		2008	9	16	11	5	74.3897	138.791	16.07
2008	8	30	2	31	72.8526	142.505	12.14		2008	9	16	11	6	74.3901	138.78	16.06
2008	8	30	2	32	72.8506	142.512	12.14		2008	9	16	11	7	74.3904	138.769	16.04
2008	8	30	2	33	72.8485	142.518	12.14		2008	9	16	11	8	74.3908	138.757	16.03
2008	8	30	2	34	72.8464	142.525	12.14		2008	9	16	11	9	74.3912	138.746	16.02
2008	8	30	2	35	72.8443	142.531	12.14		2008	9	16	11	10	74.3916	138.735	15.99
2008	8	30	2	36	72.8425	142.538	12.14		2008	9	16	11	11	74.392	138.724	15.99
2008	8	30	2	37	72.841	142.546	12.14		2008	9	16	11	12	74.3924	138.713	15.98
2008	8	30	2	38	72.8395	142.554	12.14		2008	9	16	11	13	74.3929	138.701	15.97
2008	8	30	2	39	72.8378	142.562	12.14		2008	9	16	11	14	74.3933	138.69	15.96
2008	8	30	2	40	72.8361	142.569	12.14		2008	9	16	11	15	74.3937	138.678	15.95
2008	8	30	2	41	72.8343	142.577	12.14		2008	9	16	11	16	74.3942	138.667	15.94
2008	8	30	2	42	72.8325	142.585	12.14		2008	9	16	11	17	74.3946	138.655	15.92
2008	8	30	2	43	72.8307	142.594	12.14		2008	9	16	11	18	74.395	138.644	15.92
2008	8	30	2	44	72.8289	142.602	12.14		2008	9	16	11	19	74.3954	138.633	15.91
2008	8	30	2	45	72.8271	142.61	12.14		2008	9	16	11	20	74.3958	138.621	15.9
2008	8	30	2	47	72.8236	142.626	12.14		2008	9	16	11	21	74.3962	138.61	15.89
2008	8	30	2	48	72.8217	142.634	12.14		2008	9	16	11	22	74.3966	138.599	15.89
2008	8	30	2	49	72.8197	142.641	12.14		2008	9	16	11	23	74.397	138.588	15.87
2008	8	30	2	50	72.8177	142.649	12.14		2008	9	16	11	24	74.3974	138.576	15.87
2008	8	30	2	51	72.8158	142.655	12.14		2008	9	16	11	25	74.3978	138.565	15.86
2008	8	30	2	52	72.8139	142.662	12.14		2008	9	16	11	26	74.3982	138.554	15.86
2008	8	30	2	53	72.8123	142.667	12.14		2008	9	16	11	27	74.3986	138.543	15.85
2008	8	30	2	54	72.8106	142.672	12.14		2008	9	16	11	28	74.3991	138.532	15.85
2008	8	30	2	55	72.809	142.677	12.14		2008	9	16	11	29	74.3996	138.52	15.84
2008	8	30	2	56	72.8072	142.679	12.14		2008	9	16	11	30	74.4	138.509	15.84
2008	8	30	2	57	72.8053	142.678	12.14		2008	9	16	11	31	74.4005	138.498	15.84
2008	8	30	2	58	72.8037	142.675	12.14		2008	9	16	11	32	74.401	138.487	15.84
2008	8	30	2	59	72.8034	142.67	12.14		2008	9	16	11	33	74.4015	138.476	15.84
2008	8	30	3	0	72.8041	142.667	12.14		2008	9	16	11	34	74.402	138.464	15.83
2008	8	30	3	1	72.8048	142.666	12.14		2008	9	16	11	35	74.4025	138.453	15.83
2008	8	30	3	2	72.8051	142.665	12.14		2008	9	16	11	36	74.403	138.442	15.83
2008	8	30	3	3	72.8052	142.664	12.14		2008	9	16	11	37	74.4035	138.43	15.83
2008	8	30	3	4	72.8054	142.663	12.14		2008	9	16	11	38	74.404	138.419	15.83
2008	8	30	3	5	72.8055	142.662	12.14		2008	9	16	11	39	74.4045	138.408	15.84
2008	8	30	3	6	72.8056	142.661	12.14		2008	9	16	11	40	74.4051	138.397	15.83
2008	8	30	3	7	72.8056	142.66	12.14		2008	9	16	11	41	74.4056	138.386	15.84
2008	8	30	3	8	72.8057	142.659	12.14		2008	9	16	11	42	74.4061	138.375	15.84
2008	8	30	3	9	72.8058	142.658	12.14		2008	9	16	11	43	74.4066	138.364	15.84
2008	8	30	3	10	72.8058	142.657	12.14		2008	9	16	11	44	74.4071	138.352	15.84
2008	8	30	3	11	72.8062	142.655	12.14		2008	9	16	11	45	74.4077	138.341	15.84
2008	8	30	3	12	72.8064	142.651	12.14		2008	9	16	11	46	74.4082	138.33	15.85
2008	8	30	3	13	72.8052	142.648	12.14		2008	9	16	11	47	74.4087	138.319	15.84
2008	8	30	3	14	72.8034	142.648	12.14		2008	9	16	11	48	74.4092	138.307	15.85
2008	8	30	3	15	72.8015	142.648	12.14		2008	9	16	11	49	74.4097	138.296	15.85
2008	8	30	3	16	72.7995	142.649	12.15		2008	9	16	11	50	74.4102	138.285	15.85
2008	8	30	3	17	72.7974	142.65	12.15		2008	9	16	11	51	74.4106	138.273	15.85
2008	8	30	3	18	72.7953	142.65	12.15		2008	9	16	11	52	74.4111	138.262	15.86
2008	8	30	3	19	72.7933	142.651	12.15		2008	9	16	11	53	74.4116	138.251	15.85
2008	8	30	3	20	72.7916	142.654	12.15		2008	9	16	11	54	74.4121	138.239	15.85
2008	8	30	3	21	72.79	142.656	12.15		2008	9	16	11	55	74.4125	138.228	15.85
2008	8	30	3	22	72.7889	142.66	12.15		2008	9	16	11	56	74.413	138.217	15.86
2008	8	30	3	23	72.7878	142.663	12.15		2008	9	16	11	57	74.4134	138.206	15.85
2008	8	30	3	24	72.7876	142.667	12.15		2008	9	16	11	58	74.4139	138.194	15.86
2008	8	30	3	25	72.7878	142.67	12.15		2008	9	16	11	59	74.4144	138.183	15.85
2008	8	30	3	26	72.7884	142.672	12.15		2008	9	16	12	0	74.4149	138.172	15.86
2008	8	30	3	27	72.7888	142.672	12.15		2008	9	16	12	1	74.4154	138.16	15.85
2008	8	30	3	28	72.789	142.671	12.15		2008	9	16	12	2	74.4158	138.149	15.85
2008	8	30	3	29	72.7891	142.67	12.15		2008	9	16	12	3	74.4163	138.138	15.85
2008	8	30	3	30	72.7892	142.668	12.16		2008	9	16	12	4	74.4168	138.126	15.85
2008	8	30	3	31	72.7893	142.667	12.16		2008	9	16	12	5	74.4172	138.115	15.85
2008	8	30	3	32	72.7894	142.666	12.16		2008	9	16	12	6	74.4177	138.104	15.85
2008	8	30	3	33	72.7894	142.665	12.16		2008	9	16	12	7	74.4182	138.093	15.85
2008	8	30	3	34	72.7895	142.663	12.16		2008	9	16	12	8	74.4187	138.082	15.85
2008	8	30	3	35	72.7895	142.662	12.16		2008	9	16	12	9	74.4191	138.07	15.85
2008	8	30	3	36	72.7895	142.661	12.16		2008	9	16	12	10	74.4196	138.059	15.85
2008	8	30	3	37	72.7895	142.659	12.16		2008	9	16	12	11	74.4201	138.048	15.84
2008	8	30	3	38	72.7894	142.658	12.16		2008	9	16	12	12	74.4206	138.036	15.84
2008	8	30	3	39	72.7895	142.657	12.16		2008	9	16	12	13	74.4211	138.025	15.84
2008	8	30	3	40	72.7896	142.656	12.16		2008	9	16	12	14	74.4216	138.014	15.84
2008	8	30	3	41	72.7896	142.656	12.16		2008	9	16	12	15	74.422	138.002	15.84
2008	8	30	3	42	72.7896	142.656	12.16
2008	8	30	3	43	72.7895	142.656	12.16
2008	8	30	3	44	72.7895	142.656	12.17
2008	8	30	3	45	72.7895	142.656	12.17
2008	8	30	3	46	72.7895	142.656	12.17
2008	8	30	3	47	72.7895	142.656	12.17
2008	8	30	3	48	72.7895	142.656	12.17
2008	8	30	3	49	72.7895	142.656	12.17
2008	8	30	3	50	72.7895	142.656	12.17
2008	8	30	3	51	72.7895	142.656	12.17
2008	8	30	3	52	72.7895	142.656	12.17
2008	8	30	3	53	72.7895	142.657	12.17
2008	8	30	3	54	72.7895	142.657	12.17
2008	8	30	3	55	72.7895	142.657	12.18
2008	8	30	3	56	72.7895	142.657	12.18
2008	8	30	3	57	72.7895	142.657	12.18
2008	8	30	3	58	72.7895	142.657	12.18
2008	8	30	3	59	72.7895	142.657	12.18
2008	8	30	4	0	72.7895	142.657	12.18
2008	8	30	4	1	72.7895	142.657	12.18
2008	8	30	4	2	72.7894	142.657	12.18
2008	8	30	4	3	72.7894	142.657	12.18
2008	8	30	4	4	72.7894	142.657	12.19
2008	8	30	4	5	72.7894	142.657	12.19
2008	8	30	4	6	72.7894	142.657	12.19
2008	8	30	4	7	72.7895	142.657	12.19
2008	8	30	4	8	72.7895	142.657	12.2
2008	8	30	4	9	72.7895	142.657	12.2
2008	8	30	4	10	72.7894	142.657	12.2
2008	8	30	4	11	72.7894	142.657	12.2
2008	8	30	4	12	72.7894	142.657	12.2
2008	8	30	4	13	72.7894	142.657	12.2
2008	8	30	4	14	72.7894	142.657	12.2
2008	8	30	4	15	72.7895	142.657	12.21
2008	8	30	4	16	72.7895	142.657	12.21
2008	8	30	4	17	72.7895	142.657	12.21
2008	8	30	4	18	72.7894	142.657	12.21
2008	8	30	4	19	72.7894	142.657	12.22
2008	8	30	4	20	72.7894	142.657	12.22
2008	8	30	4	21	72.7894	142.657	12.22
2008	8	30	4	22	72.7894	142.657	12.22
2008	8	30	4	23	72.7894	142.657	12.23
2008	8	30	4	24	72.7894	142.657	12.23
2008	8	30	4	25	72.7894	142.657	12.23
2008	8	30	4	26	72.7894	142.657	12.24
2008	8	30	4	27	72.7894	142.657	12.24
2008	8	30	4	28	72.7894	142.657	12.24
2008	8	30	4	29	72.7894	142.657	12.24
2008	8	30	4	30	72.7894	142.657	12.25
2008	8	30	4	31	72.7894	142.657	12.25
2008	8	30	4	32	72.7894	142.657	12.25
2008	8	30	4	33	72.7894	142.657	12.25
2008	8	30	4	34	72.7894	142.657	12.26
2008	8	30	4	35	72.7894	142.657	12.26
2008	8	30	4	36	72.7894	142.657	12.26
2008	8	30	4	37	72.7894	142.657	12.27
2008	8	30	4	38	72.7894	142.657	12.27
2008	8	30	4	39	72.7894	142.657	12.27
2008	8	30	4	40	72.7894	142.657	12.28
2008	8	30	4	41	72.7894	142.657	12.28
2008	8	30	4	42	72.7894	142.657	12.28
2008	8	30	4	43	72.7895	142.657	12.29
2008	8	30	4	44	72.7894	142.657	12.29
2008	8	30	4	45	72.7894	142.657	12.29
2008	8	30	4	46	72.7894	142.657	12.29
2008	8	30	4	47	72.7894	142.657	12.3
2008	8	30	4	48	72.7894	142.657	12.3
2008	8	30	4	49	72.7894	142.657	12.3
2008	8	30	4	50	72.7894	142.657	12.31
2008	8	30	4	51	72.7894	142.657	12.31
2008	8	30	4	53	72.7895	142.657	12.31
2008	8	30	4	54	72.7894	142.657	12.32
2008	8	30	4	55	72.7894	142.657	12.32
2008	8	30	4	56	72.7894	142.657	12.32
2008	8	30	4	57	72.7894	142.657	12.33
2008	8	30	4	58	72.7894	142.657	12.33
2008	8	30	4	59	72.7894	142.657	12.33
2008	8	30	5	0	72.7894	142.657	12.34
2008	8	30	5	1	72.7894	142.657	12.34
2008	8	30	5	2	72.7894	142.657	12.34
2008	8	30	5	3	72.7894	142.657	12.34
2008	8	30	5	4	72.7894	142.657	12.34
2008	8	30	5	5	72.7894	142.657	12.35
2008	8	30	5	6	72.7894	142.657	12.35
2008	8	30	5	7	72.7894	142.657	12.35
2008	8	30	5	8	72.7894	142.657	12.35
2008	8	30	5	9	72.7894	142.657	12.35
2008	8	30	5	10	72.7894	142.657	12.36
2008	8	30	5	11	72.7894	142.657	12.36
2008	8	30	5	12	72.7894	142.657	12.36
2008	8	30	5	13	72.7894	142.657	12.36
2008	8	30	5	14	72.7894	142.657	12.36
2008	8	30	5	15	72.7894	142.657	12.37
2008	8	30	5	16	72.7894	142.657	12.37
2008	8	30	5	17	72.7894	142.657	12.37
2008	8	30	5	18	72.7894	142.657	12.37
2008	8	30	5	19	72.7894	142.657	12.38
2008	8	30	5	20	72.7894	142.657	12.38
2008	8	30	5	21	72.7894	142.657	12.38
2008	8	30	5	22	72.7894	142.657	12.39
2008	8	30	5	23	72.7894	142.657	12.39
2008	8	30	5	24	72.7894	142.657	12.39
2008	8	30	5	25	72.7894	142.657	12.39
2008	8	30	5	26	72.7894	142.657	12.4
2008	8	30	5	27	72.7894	142.657	12.4
2008	8	30	5	28	72.7894	142.657	12.41
2008	8	30	5	29	72.7894	142.657	12.41
2008	8	30	5	30	72.7894	142.657	12.41
2008	8	30	5	31	72.7894	142.657	12.42
2008	8	30	5	32	72.7894	142.657	12.42
2008	8	30	5	33	72.7894	142.657	12.42
2008	8	30	5	34	72.7894	142.657	12.42
2008	8	30	5	35	72.7895	142.657	12.43
2008	8	30	5	36	72.7895	142.657	12.43
2008	8	30	5	37	72.7895	142.657	12.43
2008	8	30	5	38	72.7895	142.657	12.43
2008	8	30	5	39	72.7895	142.657	12.44
2008	8	30	5	40	72.7895	142.657	12.44
2008	8	30	5	41	72.7895	142.656	12.44
2008	8	30	5	42	72.7895	142.656	12.44
2008	8	30	5	43	72.7895	142.656	12.44
2008	8	30	5	44	72.7895	142.656	12.45
2008	8	30	5	45	72.7895	142.656	12.45
2008	8	30	5	46	72.7895	142.656	12.45
2008	8	30	5	47	72.7895	142.656	12.45
2008	8	30	5	48	72.7895	142.656	12.45
2008	8	30	5	49	72.7895	142.656	12.45
2008	8	30	5	50	72.7895	142.656	12.45
2008	8	30	5	51	72.7895	142.656	12.45
2008	8	30	5	52	72.7895	142.656	12.45
2008	8	30	5	53	72.7895	142.656	12.45
2008	8	30	5	54	72.7895	142.656	12.45
2008	8	30	5	55	72.7895	142.656	12.45
2008	8	30	5	56	72.7895	142.656	12.46
2008	8	30	5	57	72.7895	142.656	12.46
2008	8	30	5	58	72.7896	142.656	12.46
2008	8	30	5	59	72.7896	142.656	12.46
2008	8	30	6	0	72.7896	142.656	12.46
2008	8	30	6	1	72.7896	142.656	12.46
2008	8	30	6	2	72.7896	142.656	12.46
2008	8	30	6	3	72.7895	142.656	12.46
2008	8	30	6	4	72.7896	142.656	12.46
2008	8	30	6	5	72.7896	142.656	12.46
2008	8	30	6	6	72.7896	142.656	12.46
2008	8	30	6	7	72.7896	142.656	12.45
2008	8	30	6	8	72.7896	142.656	12.45
2008	8	30	6	9	72.7895	142.656	12.45
2008	8	30	6	10	72.7895	142.656	12.45
2008	8	30	6	11	72.7895	142.656	12.45
2008	8	30	6	12	72.7896	142.656	12.45
2008	8	30	6	13	72.7896	142.656	12.45
2008	8	30	6	14	72.7896	142.656	12.45
2008	8	30	6	15	72.7896	142.656	12.45
2008	8	30	6	16	72.7896	142.656	12.45
2008	8	30	6	17	72.7896	142.656	12.45
2008	8	30	6	18	72.7896	142.656	12.45
2008	8	30	6	19	72.7896	142.656	12.45
2008	8	30	6	20	72.7896	142.656	12.45
2008	8	30	6	21	72.7896	142.656	12.44
2008	8	30	6	22	72.7896	142.656	12.44
2008	8	30	6	23	72.7896	142.656	12.44
2008	8	30	6	24	72.7896	142.656	12.44
2008	8	30	6	25	72.7895	142.656	12.44
2008	8	30	6	26	72.7895	142.657	12.44
2008	8	30	6	27	72.7895	142.657	12.44
2008	8	30	6	28	72.7895	142.657	12.44
2008	8	30	6	29	72.7895	142.657	12.44
2008	8	30	6	30	72.7895	142.657	12.44
2008	8	30	6	31	72.7895	142.657	12.43
2008	8	30	6	32	72.7895	142.657	12.43
2008	8	30	6	33	72.7895	142.657	12.43
2008	8	30	6	34	72.7895	142.657	12.43
2008	8	30	6	35	72.7895	142.657	12.43
2008	8	30	6	36	72.7895	142.656	12.43
2008	8	30	6	37	72.7895	142.656	12.43
2008	8	30	6	38	72.7895	142.657	12.43
2008	8	30	6	39	72.7895	142.656	12.42
2008	8	30	6	40	72.7895	142.656	12.42
2008	8	30	6	41	72.7895	142.657	12.42
2008	8	30	6	42	72.7895	142.657	12.42
2008	8	30	6	43	72.7895	142.657	12.42
2008	8	30	6	44	72.7895	142.656	12.42
2008	8	30	6	45	72.7895	142.656	12.42
2008	8	30	6	46	72.7895	142.656	12.42
2008	8	30	6	47	72.7896	142.656	12.42
2008	8	30	6	48	72.7896	142.656	12.41
2008	8	30	6	49	72.7895	142.657	12.41
2008	8	30	6	50	72.7895	142.657	12.41
2008	8	30	6	51	72.7895	142.657	12.41
2008	8	30	6	52	72.7895	142.657	12.41
2008	8	30	6	53	72.7895	142.657	12.41
2008	8	30	6	54	72.7895	142.657	12.41
2008	8	30	6	55	72.7895	142.657	12.41
2008	8	30	6	56	72.7895	142.657	12.41
2008	8	30	6	57	72.7895	142.657	12.4
2008	8	30	6	59	72.7895	142.656	12.4
2008	8	30	7	0	72.7895	142.656	12.4
2008	8	30	7	1	72.7895	142.656	12.4
2008	8	30	7	2	72.7896	142.656	12.4
2008	8	30	7	3	72.7896	142.656	12.4
2008	8	30	7	4	72.7896	142.656	12.4
2008	8	30	7	5	72.7896	142.656	12.4
2008	8	30	7	6	72.7896	142.656	12.39
2008	8	30	7	7	72.7896	142.656	12.39
2008	8	30	7	8	72.7896	142.656	12.39
2008	8	30	7	9	72.7896	142.656	12.39
2008	8	30	7	10	72.7896	142.656	12.39
2008	8	30	7	11	72.7896	142.656	12.39
2008	8	30	7	12	72.7896	142.656	12.39
2008	8	30	7	13	72.7896	142.656	12.38
2008	8	30	7	14	72.7895	142.656	12.38
2008	8	30	7	15	72.7895	142.656	12.38
2008	8	30	7	16	72.7895	142.656	12.38
2008	8	30	7	17	72.7895	142.656	12.38
2008	8	30	7	18	72.7895	142.656	12.38
2008	8	30	7	19	72.7895	142.656	12.37
2008	8	30	7	20	72.7896	142.656	12.37
2008	8	30	7	21	72.7896	142.656	12.37
2008	8	30	7	22	72.7896	142.656	12.37
2008	8	30	7	23	72.7896	142.656	12.37
2008	8	30	7	24	72.7896	142.656	12.37
2008	8	30	7	25	72.7896	142.656	12.36
2008	8	30	7	26	72.7896	142.656	12.36
2008	8	30	7	27	72.7896	142.656	12.36
2008	8	30	7	28	72.7896	142.656	12.36
2008	8	30	7	29	72.7896	142.656	12.36
2008	8	30	7	30	72.7896	142.656	12.36
2008	8	30	7	31	72.7896	142.656	12.35
2008	8	30	7	32	72.7896	142.656	12.35
2008	8	30	7	33	72.7896	142.656	12.35
2008	8	30	7	34	72.7896	142.656	12.35
2008	8	30	7	35	72.7896	142.656	12.35
2008	8	30	7	36	72.7896	142.656	12.35
2008	8	30	7	37	72.7896	142.656	12.34
2008	8	30	7	38	72.7896	142.656	12.34
2008	8	30	7	39	72.7897	142.656	12.34
2008	8	30	7	40	72.7897	142.656	12.34
2008	8	30	7	41	72.7896	142.656	12.34
2008	8	30	7	42	72.7896	142.656	12.34
2008	8	30	7	43	72.7896	142.656	12.33
2008	8	30	7	44	72.7896	142.656	12.33
2008	8	30	7	45	72.7896	142.656	12.33
2008	8	30	7	46	72.7896	142.656	12.33
2008	8	30	7	47	72.7896	142.656	12.33
2008	8	30	7	48	72.7895	142.656	12.32
2008	8	30	7	49	72.7895	142.656	12.32
2008	8	30	7	50	72.7895	142.656	12.32
2008	8	30	7	51	72.7895	142.656	12.32
2008	8	30	7	52	72.7895	142.656	12.32
2008	8	30	7	53	72.7895	142.656	12.31
2008	8	30	7	54	72.7895	142.656	12.31
2008	8	30	7	55	72.7895	142.656	12.31
2008	8	30	7	56	72.7895	142.656	12.31
2008	8	30	7	57	72.7895	142.656	12.31
2008	8	30	7	58	72.7895	142.656	12.3
2008	8	30	7	59	72.7895	142.656	12.3
2008	8	30	8	0	72.7895	142.656	12.3
2008	8	30	8	1	72.7895	142.656	12.3
2008	8	30	8	2	72.7895	142.656	12.29
2008	8	30	8	3	72.7895	142.656	12.29
2008	8	30	8	4	72.7895	142.656	12.29
2008	8	30	8	5	72.7895	142.656	12.29
2008	8	30	8	6	72.7895	142.656	12.29
2008	8	30	8	7	72.7896	142.656	12.29
2008	8	30	8	8	72.7896	142.656	12.29
2008	8	30	8	9	72.7896	142.656	12.28
2008	8	30	8	10	72.7895	142.656	12.28
2008	8	30	8	11	72.7895	142.656	12.28
2008	8	30	8	12	72.7895	142.656	12.28
2008	8	30	8	13	72.7896	142.656	12.28
2008	8	30	8	14	72.7896	142.656	12.28
2008	8	30	8	15	72.7896	142.656	12.27
2008	8	30	8	16	72.7896	142.656	12.27
2008	8	30	8	17	72.7896	142.656	12.27
2008	8	30	8	18	72.7896	142.656	12.27
2008	8	30	8	19	72.7896	142.656	12.27
2008	8	30	8	20	72.7896	142.656	12.27
2008	8	30	8	21	72.7896	142.656	12.27
2008	8	30	8	22	72.7896	142.656	12.26
2008	8	30	8	23	72.7896	142.656	12.26
2008	8	30	8	24	72.7896	142.656	12.26
2008	8	30	8	25	72.7896	142.656	12.26
2008	8	30	8	26	72.7896	142.656	12.26
2008	8	30	8	27	72.7896	142.656	12.26
2008	8	30	8	28	72.7895	142.656	12.26
2008	8	30	8	29	72.7895	142.656	12.26
2008	8	30	8	30	72.7895	142.656	12.25
2008	8	30	8	31	72.7895	142.656	12.25
2008	8	30	8	32	72.7895	142.656	12.25
2008	8	30	8	33	72.7895	142.656	12.25
2008	8	30	8	34	72.7895	142.656	12.25
2008	8	30	8	35	72.7895	142.656	12.25
2008	8	30	8	36	72.7895	142.656	12.25
2008	8	30	8	37	72.7895	142.656	12.24
2008	8	30	8	38	72.7895	142.656	12.24
2008	8	30	8	39	72.7895	142.656	12.24
2008	8	30	8	40	72.7896	142.656	12.24
2008	8	30	8	41	72.7896	142.656	12.24
2008	8	30	8	42	72.7896	142.656	12.24
2008	8	30	8	43	72.7895	142.656	12.23
2008	8	30	8	44	72.7896	142.656	12.23
2008	8	30	8	45	72.7896	142.656	12.23
2008	8	30	8	46	72.7895	142.656	12.23
2008	8	30	8	47	72.7895	142.656	12.23
2008	8	30	8	48	72.7895	142.656	12.23
2008	8	30	8	49	72.7895	142.656	12.23
2008	8	30	8	50	72.7895	142.656	12.23
2008	8	30	8	51	72.7895	142.656	12.22
2008	8	30	8	52	72.7895	142.656	12.22
2008	8	30	8	53	72.7896	142.656	12.22
2008	8	30	8	54	72.7896	142.656	12.22
2008	8	30	8	55	72.7895	142.656	12.22
2008	8	30	8	56	72.7895	142.656	12.22
2008	8	30	8	57	72.7895	142.656	12.22
2008	8	30	8	58	72.7895	142.656	12.22
2008	8	30	8	59	72.7896	142.656	12.22
2008	8	30	9	0	72.7895	142.656	12.22
2008	8	30	9	1	72.7896	142.656	12.23
2008	8	30	9	2	72.7896	142.656	12.23
2008	8	30	9	3	72.7896	142.656	12.23
2008	8	30	9	5	72.7896	142.656	12.23
2008	8	30	9	6	72.7896	142.656	12.23
2008	8	30	9	7	72.7896	142.656	12.23
2008	8	30	9	8	72.7896	142.656	12.23
2008	8	30	9	9	72.7896	142.656	12.23
2008	8	30	9	10	72.7896	142.656	12.23
2008	8	30	9	11	72.7896	142.656	12.23
2008	8	30	9	12	72.7896	142.656	12.23
2008	8	30	9	13	72.7896	142.656	12.23
2008	8	30	9	14	72.7896	142.656	12.23
2008	8	30	9	15	72.7896	142.656	12.23
2008	8	30	9	16	72.7896	142.656	12.23
2008	8	30	9	17	72.7896	142.656	12.23
2008	8	30	9	18	72.7896	142.656	12.23
2008	8	30	9	19	72.7896	142.656	12.23
2008	8	30	9	20	72.7896	142.656	12.23
2008	8	30	9	21	72.7896	142.656	12.23
2008	8	30	9	22	72.7896	142.656	12.23
2008	8	30	9	23	72.7896	142.656	12.23
2008	8	30	9	24	72.7896	142.656	12.23
2008	8	30	9	25	72.7896	142.656	12.22
2008	8	30	9	26	72.7896	142.656	12.22
2008	8	30	9	27	72.7896	142.656	12.22
2008	8	30	9	28	72.7896	142.656	12.21
2008	8	30	9	29	72.7896	142.656	12.21
2008	8	30	9	30	72.7897	142.656	12.21
2008	8	30	9	31	72.7897	142.656	12.21
2008	8	30	9	32	72.7897	142.656	12.2
2008	8	30	9	33	72.7897	142.656	12.2
2008	8	30	9	34	72.7897	142.656	12.2
2008	8	30	9	35	72.7897	142.656	12.19
2008	8	30	9	36	72.7896	142.656	12.19
2008	8	30	9	37	72.7896	142.656	12.19
2008	8	30	9	38	72.7896	142.656	12.19
2008	8	30	9	39	72.7897	142.657	12.19
2008	8	30	9	40	72.7898	142.658	12.19
2008	8	30	9	41	72.7898	142.658	12.19
2008	8	30	9	42	72.7896	142.659	12.19
2008	8	30	9	43	72.7897	142.66	12.19
2008	8	30	9	44	72.7899	142.66	12.19
2008	8	30	9	45	72.7903	142.659	12.19
2008	8	30	9	46	72.7911	142.658	12.19
2008	8	30	9	47	72.792	142.657	12.19
2008	8	30	9	48	72.7931	142.656	12.19
2008	8	30	9	49	72.7943	142.655	12.19
2008	8	30	9	50	72.7954	142.655	12.19
2008	8	30	9	51	72.7965	142.654	12.19
2008	8	30	9	52	72.7976	142.654	12.19
2008	8	30	9	53	72.7987	142.653	12.19
2008	8	30	9	54	72.7998	142.653	12.18
2008	8	30	9	55	72.8008	142.653	12.18
2008	8	30	9	56	72.8018	142.653	12.17
2008	8	30	9	57	72.8028	142.654	12.17
2008	8	30	9	58	72.8036	142.654	12.17
2008	8	30	9	59	72.8043	142.655	12.16
2008	8	30	10	0	72.8049	142.656	12.16
2008	8	30	10	1	72.8054	142.657	12.15
2008	8	30	10	2	72.8058	142.657	12.15
2008	8	30	10	3	72.8058	142.658	12.14
2008	8	30	10	4	72.8058	142.659	12.14
2008	8	30	10	5	72.8061	142.661	12.13
2008	8	30	10	6	72.8068	142.661	12.13
2008	8	30	10	7	72.8077	142.66	12.13
2008	8	30	10	8	72.8085	142.659	12.12
2008	8	30	10	9	72.8092	142.658	12.12
2008	8	30	10	10	72.8099	142.657	12.12
2008	8	30	10	11	72.8104	142.656	12.12
2008	8	30	10	12	72.811	142.656	12.12
2008	8	30	10	13	72.8115	142.655	12.11
2008	8	30	10	14	72.8119	142.654	12.11
2008	8	30	10	15	72.8124	142.654	12.11
2008	8	30	10	16	72.8131	142.654	12.11
2008	8	30	10	17	72.814	142.654	12.11
2008	8	30	10	18	72.8153	142.654	12.11
2008	8	30	10	19	72.8167	142.654	12.11
2008	8	30	10	20	72.8182	142.654	12.11
2008	8	30	10	21	72.8197	142.655	12.11
2008	8	30	10	22	72.8213	142.655	12.11
2008	8	30	10	23	72.8228	142.656	12.11
2008	8	30	10	24	72.8243	142.656	12.11
2008	8	30	10	25	72.8258	142.656	12.11
2008	8	30	10	26	72.8272	142.656	12.11
2008	8	30	10	27	72.8287	142.656	12.11
2008	8	30	10	28	72.8301	142.656	12.11
2008	8	30	10	29	72.8315	142.656	12.11
2008	8	30	10	30	72.833	142.657	12.11
2008	8	30	10	31	72.8344	142.657	12.11
2008	8	30	10	32	72.8358	142.657	12.12
2008	8	30	10	33	72.8372	142.657	12.12
2008	8	30	10	34	72.8385	142.658	12.12
2008	8	30	10	35	72.8399	142.658	12.13
2008	8	30	10	36	72.8413	142.659	12.14
2008	8	30	10	37	72.8427	142.659	12.14
2008	8	30	10	38	72.8442	142.659	12.15
2008	8	30	10	39	72.8456	142.659	12.16
2008	8	30	10	40	72.847	142.659	12.16
2008	8	30	10	41	72.8484	142.659	12.17
2008	8	30	10	42	72.8498	142.659	12.18
2008	8	30	10	43	72.8512	142.659	12.19
2008	8	30	10	44	72.8526	142.66	12.23
2008	8	30	10	45	72.854	142.659	12.26
2008	8	30	10	46	72.8555	142.659	12.3
2008	8	30	10	47	72.8568	142.66	12.34
2008	8	30	10	48	72.8582	142.66	12.37
2008	8	30	10	49	72.8596	142.66	12.42
2008	8	30	10	50	72.861	142.66	12.46
2008	8	30	10	51	72.8624	142.66	12.49
2008	8	30	10	52	72.8638	142.66	12.52
2008	8	30	10	53	72.8652	142.66	12.54
2008	8	30	10	54	72.8666	142.66	12.54
2008	8	30	10	55	72.868	142.66	12.55
2008	8	30	10	56	72.8694	142.66	12.55
2008	8	30	10	57	72.8708	142.66	12.55
2008	8	30	10	58	72.8722	142.66	12.55
2008	8	30	10	59	72.8736	142.66	12.54
2008	8	30	11	0	72.8751	142.66	12.54
2008	8	30	11	1	72.8765	142.661	12.54
2008	8	30	11	2	72.8779	142.661	12.54
2008	8	30	11	3	72.8793	142.661	12.55
2008	8	30	11	4	72.8807	142.661	12.55
2008	8	30	11	5	72.8822	142.661	12.56
2008	8	30	11	6	72.8836	142.661	12.56
2008	8	30	11	7	72.885	142.661	12.57
2008	8	30	11	8	72.8865	142.661	12.57
2008	8	30	11	9	72.8879	142.662	12.58
2008	8	30	11	11	72.8908	142.662	12.58
2008	8	30	11	12	72.8922	142.662	12.59
2008	8	30	11	13	72.8937	142.662	12.59
2008	8	30	11	14	72.8951	142.663	12.6
2008	8	30	11	15	72.8966	142.663	12.6
2008	8	30	11	16	72.898	142.663	12.6
2008	8	30	11	17	72.8994	142.663	12.61
2008	8	30	11	18	72.9009	142.663	12.61
2008	8	30	11	19	72.9024	142.663	12.61
2008	8	30	11	20	72.9038	142.663	12.62
2008	8	30	11	21	72.9053	142.663	12.62
2008	8	30	11	22	72.9067	142.663	12.62
2008	8	30	11	23	72.9082	142.663	12.62
2008	8	30	11	24	72.9096	142.663	12.62
2008	8	30	11	25	72.911	142.663	12.62
2008	8	30	11	26	72.9125	142.663	12.61
2008	8	30	11	27	72.9139	142.663	12.61
2008	8	30	11	28	72.9154	142.663	12.6
2008	8	30	11	29	72.9168	142.663	12.59
2008	8	30	11	30	72.9182	142.663	12.58
2008	8	30	11	31	72.9197	142.663	12.57
2008	8	30	11	32	72.9211	142.662	12.56
2008	8	30	11	33	72.9226	142.662	12.55
2008	8	30	11	34	72.924	142.662	12.54
2008	8	30	11	35	72.9254	142.662	12.53
2008	8	30	11	36	72.9269	142.662	12.51
2008	8	30	11	37	72.9283	142.662	12.5
2008	8	30	11	38	72.9298	142.662	12.48
2008	8	30	11	39	72.9312	142.662	12.47
2008	8	30	11	40	72.9326	142.662	12.45
2008	8	30	11	41	72.9341	142.662	12.44
2008	8	30	11	42	72.9355	142.662	12.43
2008	8	30	11	43	72.9369	142.662	12.42
2008	8	30	11	44	72.9383	142.662	12.4
2008	8	30	11	45	72.9397	142.662	12.4
2008	8	30	11	46	72.9411	142.662	12.37
2008	8	30	11	47	72.9425	142.662	12.36
2008	8	30	11	48	72.9439	142.662	12.35
2008	8	30	11	49	72.9453	142.662	12.34
2008	8	30	11	50	72.9467	142.662	12.33
2008	8	30	11	51	72.9481	142.662	12.32
2008	8	30	11	52	72.9495	142.662	12.31
2008	8	30	11	53	72.9509	142.662	12.3
2008	8	30	11	54	72.9523	142.662	12.29
2008	8	30	11	55	72.9537	142.662	12.28
2008	8	30	11	56	72.9551	142.662	12.27
2008	8	30	11	57	72.9566	142.662	12.27
2008	8	30	11	58	72.958	142.662	12.26
2008	8	30	11	59	72.9594	142.662	12.25
2008	8	30	12	0	72.9608	142.662	12.25
2008	8	30	12	1	72.9622	142.662	12.25
2008	8	30	12	2	72.9636	142.662	12.25
2008	8	30	12	3	72.965	142.662	12.24
2008	8	30	12	4	72.9665	142.663	12.24
2008	8	30	12	5	72.9679	142.663	12.24
2008	8	30	12	6	72.9693	142.663	12.24
2008	8	30	12	7	72.9707	142.663	12.24
2008	8	30	12	8	72.9721	142.663	12.23
2008	8	30	12	9	72.9735	142.664	12.23
2008	8	30	12	10	72.9749	142.664	12.23
2008	8	30	12	11	72.9763	142.664	12.23
2008	8	30	12	12	72.9778	142.664	12.23
2008	8	30	12	13	72.9792	142.664	12.23
2008	8	30	12	14	72.9806	142.664	12.23
2008	8	30	12	15	72.982	142.664	12.23
2008	8	30	12	16	72.9834	142.664	12.23
2008	8	30	12	17	72.9849	142.664	12.23
2008	8	30	12	18	72.9863	142.665	12.23
2008	8	30	12	19	72.9877	142.665	12.23
2008	8	30	12	20	72.9891	142.665	12.23
2008	8	30	12	21	72.9906	142.665	12.23
2008	8	30	12	22	72.992	142.665	12.23
2008	8	30	12	23	72.9934	142.665	12.23
2008	8	30	12	24	72.9948	142.665	12.24
2008	8	30	12	25	72.9963	142.665	12.24
2008	8	30	12	26	72.9977	142.665	12.24
2008	8	30	12	27	72.9992	142.665	12.24
2008	8	30	12	28	73.0007	142.665	12.24
2008	8	30	12	29	73.0021	142.665	12.24
2008	8	30	12	30	73.0036	142.664	12.24
2008	8	30	12	31	73.005	142.664	12.24
2008	8	30	12	32	73.0065	142.664	12.25
2008	8	30	12	33	73.0079	142.664	12.25
2008	8	30	12	34	73.0094	142.664	12.25
2008	8	30	12	35	73.0108	142.664	12.25
2008	8	30	12	36	73.0122	142.664	12.25
2008	8	30	12	37	73.0137	142.664	12.25
2008	8	30	12	38	73.0151	142.664	12.25
2008	8	30	12	39	73.0166	142.664	12.25
2008	8	30	12	40	73.018	142.664	12.25
2008	8	30	12	41	73.0194	142.664	12.25
2008	8	30	12	42	73.0207	142.664	12.25
2008	8	30	12	43	73.022	142.664	12.25
2008	8	30	12	44	73.0233	142.664	12.25
2008	8	30	12	45	73.0246	142.664	12.25
2008	8	30	12	46	73.0258	142.665	12.25
2008	8	30	12	47	73.027	142.665	12.25
2008	8	30	12	48	73.0282	142.665	12.25
2008	8	30	12	49	73.0294	142.665	12.25
2008	8	30	12	50	73.0305	142.665	12.25
2008	8	30	12	51	73.0316	142.665	12.25
2008	8	30	12	52	73.0327	142.665	12.25
2008	8	30	12	53	73.0337	142.665	12.25
2008	8	30	12	54	73.0346	142.665	12.25
2008	8	30	12	55	73.0356	142.665	12.25
2008	8	30	12	56	73.0364	142.665	12.25
2008	8	30	12	57	73.0373	142.665	12.25
2008	8	30	12	58	73.0381	142.665	12.25
2008	8	30	12	59	73.0388	142.665	12.25
2008	8	30	13	0	73.0395	142.665	12.25
2008	8	30	13	1	73.0401	142.665	12.25
2008	8	30	13	2	73.0407	142.665	12.25
2008	8	30	13	3	73.0413	142.665	12.25
2008	8	30	13	4	73.0419	142.665	12.25
2008	8	30	13	5	73.0424	142.665	12.25
2008	8	30	13	6	73.0429	142.665	12.25
2008	8	30	13	7	73.0434	142.665	12.25
2008	8	30	13	8	73.044	142.665	12.25
2008	8	30	13	9	73.0446	142.665	12.25
2008	8	30	13	10	73.0452	142.664	12.25
2008	8	30	13	11	73.046	142.664	12.25
2008	8	30	13	12	73.0469	142.662	12.25
2008	8	30	13	13	73.048	142.661	12.25
2008	8	30	13	14	73.0486	142.663	12.25
2008	8	30	13	15	73.0486	142.666	12.25
2008	8	30	13	17	73.0483	142.667	12.25
2008	8	30	13	18	73.0481	142.667	12.25
2008	8	30	13	19	73.048	142.666	12.24
2008	8	30	13	20	73.0479	142.666	12.24
2008	8	30	13	21	73.0478	142.665	12.24
2008	8	30	13	22	73.0477	142.665	12.24
2008	8	30	13	23	73.0476	142.664	12.24
2008	8	30	13	24	73.0475	142.664	12.24
2008	8	30	13	25	73.0474	142.663	12.24
2008	8	30	13	26	73.0473	142.662	12.24
2008	8	30	13	27	73.0472	142.662	12.24
2008	8	30	13	28	73.0472	142.661	12.24
2008	8	30	13	29	73.0471	142.661	12.24
2008	8	30	13	30	73.047	142.66	12.24
2008	8	30	13	31	73.047	142.66	12.24
2008	8	30	13	32	73.0469	142.659	12.24
2008	8	30	13	33	73.0468	142.659	12.24
2008	8	30	13	34	73.0468	142.658	12.24
2008	8	30	13	35	73.0467	142.657	12.23
2008	8	30	13	36	73.0467	142.657	12.23
2008	8	30	13	37	73.0466	142.656	12.23
2008	8	30	13	38	73.0466	142.656	12.23
2008	8	30	13	39	73.0465	142.655	12.23
2008	8	30	13	40	73.0465	142.655	12.23
2008	8	30	13	41	73.0464	142.654	12.23
2008	8	30	13	42	73.0464	142.654	12.23
2008	8	30	13	43	73.0463	142.653	12.23
2008	8	30	13	44	73.0462	142.653	12.23
2008	8	30	13	45	73.0462	142.652	12.23
2008	8	30	13	46	73.0461	142.652	12.23
2008	8	30	13	47	73.0461	142.651	12.23
2008	8	30	13	48	73.046	142.651	12.23
2008	8	30	13	49	73.046	142.65	12.23
2008	8	30	13	50	73.0459	142.649	12.23
2008	8	30	13	51	73.0458	142.649	12.24
2008	8	30	13	52	73.0458	142.648	12.24
2008	8	30	13	53	73.0457	142.648	12.24
2008	8	30	13	54	73.0457	142.647	12.24
2008	8	30	13	55	73.0456	142.647	12.24
2008	8	30	13	56	73.0455	142.646	12.24
2008	8	30	13	57	73.0455	142.645	12.24
2008	8	30	13	58	73.0454	142.645	12.24
2008	8	30	13	59	73.0453	142.644	12.24
2008	8	30	14	0	73.0453	142.643	12.24
2008	8	30	14	1	73.0452	142.643	12.24
2008	8	30	14	2	73.0452	142.642	12.24
2008	8	30	14	3	73.0451	142.642	12.24
2008	8	30	14	4	73.0451	142.641	12.24
2008	8	30	14	5	73.045	142.64	12.24
2008	8	30	14	6	73.0449	142.639	12.25
2008	8	30	14	7	73.0449	142.639	12.25
2008	8	30	14	8	73.0448	142.638	12.26
2008	8	30	14	9	73.0448	142.637	12.26
2008	8	30	14	10	73.0447	142.637	12.26
2008	8	30	14	11	73.0447	142.636	12.26
2008	8	30	14	12	73.0446	142.635	12.27
2008	8	30	14	13	73.0445	142.635	12.27
2008	8	30	14	14	73.0445	142.634	12.27
2008	8	30	14	15	73.0444	142.633	12.28
2008	8	30	14	16	73.0444	142.632	12.27
2008	8	30	14	17	73.0443	142.632	12.28
2008	8	30	14	18	73.0442	142.631	12.28
2008	8	30	14	19	73.0442	142.63	12.28
2008	8	30	14	20	73.0441	142.63	12.28
2008	8	30	14	21	73.044	142.629	12.28
2008	8	30	14	22	73.044	142.628	12.29
2008	8	30	14	23	73.0439	142.627	12.29
2008	8	30	14	24	73.0439	142.626	12.29
2008	8	30	14	25	73.0438	142.626	12.29
2008	8	30	14	26	73.0437	142.625	12.29
2008	8	30	14	27	73.0436	142.624	12.29
2008	8	30	14	28	73.0436	142.623	12.29
2008	8	30	14	29	73.0435	142.622	12.29
2008	8	30	14	30	73.0431	142.619	12.29
2008	8	30	14	31	73.0425	142.618	12.29
2008	8	30	14	32	73.0417	142.617	12.29
2008	8	30	14	33	73.0411	142.619	12.29
2008	8	30	14	34	73.0409	142.621	12.29
2008	8	30	14	35	73.0408	142.624	12.28
2008	8	30	14	36	73.0406	142.627	12.28
2008	8	30	14	37	73.0404	142.631	12.28
2008	8	30	14	38	73.0402	142.636	12.28
2008	8	30	14	39	73.0399	142.64	12.28
2008	8	30	14	40	73.0399	142.644	12.28
2008	8	30	14	41	73.0401	142.648	12.28
2008	8	30	14	42	73.0403	142.651	12.27
2008	8	30	14	43	73.0406	142.654	12.27
2008	8	30	14	44	73.041	142.657	12.27
2008	8	30	14	45	73.0414	142.659	12.27
2008	8	30	14	46	73.0419	142.661	12.27
2008	8	30	14	47	73.0424	142.662	12.27
2008	8	30	14	48	73.0429	142.663	12.27
2008	8	30	14	49	73.0434	142.664	12.27
2008	8	30	14	50	73.044	142.664	12.26
2008	8	30	14	51	73.0447	142.664	12.26
2008	8	30	14	52	73.0456	142.664	12.26
2008	8	30	14	53	73.0466	142.664	12.26
2008	8	30	14	54	73.0476	142.665	12.26
2008	8	30	14	55	73.0487	142.665	12.26
2008	8	30	14	56	73.0499	142.665	12.26
2008	8	30	14	57	73.0511	142.665	12.26
2008	8	30	14	58	73.0523	142.666	12.26
2008	8	30	14	59	73.0536	142.666	12.26
2008	8	30	15	0	73.055	142.666	12.26
2008	8	30	15	1	73.0563	142.666	12.26
2008	8	30	15	2	73.0577	142.666	12.26
2008	8	30	15	3	73.0591	142.666	12.26
2008	8	30	15	4	73.0605	142.667	12.26
2008	8	30	15	5	73.0619	142.667	12.26
2008	8	30	15	6	73.0633	142.667	12.26
2008	8	30	15	7	73.0647	142.667	12.26
2008	8	30	15	8	73.0661	142.667	12.26
2008	8	30	15	9	73.0675	142.667	12.27
2008	8	30	15	10	73.0689	142.667	12.27
2008	8	30	15	11	73.0703	142.667	12.27
2008	8	30	15	12	73.0717	142.667	12.27
2008	8	30	15	13	73.0731	142.668	12.27
2008	8	30	15	14	73.0745	142.668	12.27
2008	8	30	15	15	73.0759	142.668	12.28
2008	8	30	15	16	73.0773	142.668	12.28
2008	8	30	15	17	73.0786	142.668	12.28
2008	8	30	15	18	73.08	142.668	12.28
2008	8	30	15	19	73.0814	142.668	12.28
2008	8	30	15	20	73.0828	142.668	12.28
2008	8	30	15	21	73.0842	142.668	12.28
2008	8	30	15	23	73.0869	142.668	12.28
2008	8	30	15	24	73.0882	142.668	12.28
2008	8	30	15	25	73.0896	142.668	12.28
2008	8	30	15	26	73.0909	142.667	12.28
2008	8	30	15	27	73.0923	142.667	12.28
2008	8	30	15	28	73.0936	142.667	12.28
2008	8	30	15	29	73.095	142.667	12.28
2008	8	30	15	30	73.0964	142.667	12.28
2008	8	30	15	31	73.0978	142.667	12.27
2008	8	30	15	32	73.0991	142.667	12.27
2008	8	30	15	33	73.1005	142.667	12.27
2008	8	30	15	34	73.1019	142.667	12.27
2008	8	30	15	35	73.1032	142.667	12.27
2008	8	30	15	36	73.1046	142.667	12.27
2008	8	30	15	37	73.1059	142.667	12.27
2008	8	30	15	38	73.1073	142.666	12.27
2008	8	30	15	39	73.1087	142.666	12.26
2008	8	30	15	40	73.11	142.666	12.26
2008	8	30	15	41	73.1114	142.666	12.26
2008	8	30	15	42	73.1128	142.666	12.26
2008	8	30	15	43	73.1142	142.666	12.26
2008	8	30	15	44	73.1156	142.666	12.26
2008	8	30	15	45	73.117	142.666	12.25
2008	8	30	15	46	73.1184	142.666	12.25
2008	8	30	15	47	73.1199	142.666	12.25
2008	8	30	15	48	73.1213	142.666	12.25
2008	8	30	15	49	73.1227	142.666	12.25
2008	8	30	15	50	73.1241	142.666	12.25
2008	8	30	15	51	73.1255	142.666	12.24
2008	8	30	15	52	73.127	142.666	12.24
2008	8	30	15	53	73.1284	142.666	12.24
2008	8	30	15	54	73.1297	142.666	12.24
2008	8	30	15	55	73.1309	142.666	12.24
2008	8	30	15	56	73.132	142.666	12.24
2008	8	30	15	57	73.133	142.666	12.24
2008	8	30	15	58	73.1338	142.666	12.24
2008	8	30	15	59	73.1346	142.666	12.24
2008	8	30	16	0	73.1354	142.666	12.23
2008	8	30	16	1	73.136	142.666	12.23
2008	8	30	16	2	73.1366	142.666	12.23
2008	8	30	16	3	73.1372	142.666	12.23
2008	8	30	16	4	73.1377	142.666	12.23
2008	8	30	16	5	73.1383	142.666	12.23
2008	8	30	16	6	73.1389	142.666	12.23
2008	8	30	16	7	73.1395	142.666	12.23
2008	8	30	16	8	73.1401	142.666	12.23
2008	8	30	16	9	73.1408	142.666	12.22
2008	8	30	16	10	73.1415	142.666	12.22
2008	8	30	16	11	73.1421	142.666	12.22
2008	8	30	16	12	73.1426	142.666	12.22
2008	8	30	16	13	73.1429	142.666	12.22
2008	8	30	16	14	73.1431	142.667	12.22
2008	8	30	16	15	73.1433	142.667	12.22
2008	8	30	16	16	73.1435	142.668	12.22
2008	8	30	16	17	73.1436	142.668	12.22
2008	8	30	16	18	73.1437	142.668	12.22
2008	8	30	16	19	73.1438	142.669	12.22
2008	8	30	16	20	73.1439	142.669	12.22
2008	8	30	16	21	73.144	142.669	12.22
2008	8	30	16	22	73.144	142.669	12.21
2008	8	30	16	23	73.1441	142.669	12.21
2008	8	30	16	24	73.1441	142.669	12.21
2008	8	30	16	25	73.1441	142.669	12.21
2008	8	30	16	26	73.1441	142.67	12.21
2008	8	30	16	27	73.1441	142.67	12.21
2008	8	30	16	28	73.1441	142.67	12.21
2008	8	30	16	29	73.1441	142.67	12.21
2008	8	30	16	30	73.1441	142.67	12.21
2008	8	30	16	31	73.144	142.67	12.21
2008	8	30	16	32	73.144	142.67	12.21
2008	8	30	16	33	73.144	142.67	12.21
2008	8	30	16	34	73.1439	142.67	12.22
2008	8	30	16	35	73.1439	142.671	12.22
2008	8	30	16	36	73.1438	142.671	12.23
2008	8	30	16	37	73.1438	142.671	12.23
2008	8	30	16	38	73.1437	142.671	12.24
2008	8	30	16	39	73.1436	142.671	12.24
2008	8	30	16	40	73.1436	142.671	12.25
2008	8	30	16	41	73.1435	142.671	12.25
2008	8	30	16	42	73.1435	142.671	12.26
2008	8	30	16	43	73.1434	142.671	12.26
2008	8	30	16	44	73.1434	142.671	12.27
2008	8	30	16	45	73.1433	142.671	12.27
2008	8	30	16	46	73.1433	142.671	12.27
2008	8	30	16	47	73.1433	142.671	12.28
2008	8	30	16	48	73.1433	142.671	12.28
2008	8	30	16	49	73.1432	142.671	12.28
2008	8	30	16	50	73.1431	142.671	12.29
2008	8	30	16	51	73.143	142.671	12.29
2008	8	30	16	52	73.143	142.671	12.29
2008	8	30	16	53	73.1429	142.671	12.3
2008	8	30	16	54	73.1428	142.671	12.3
2008	8	30	16	55	73.1428	142.671	12.3
2008	8	30	16	56	73.1427	142.671	12.31
2008	8	30	16	57	73.1426	142.671	12.31
2008	8	30	16	58	73.1426	142.671	12.32
2008	8	30	16	59	73.1425	142.671	12.33
2008	8	30	17	0	73.1425	142.671	12.35
2008	8	30	17	1	73.1424	142.671	12.36
2008	8	30	17	2	73.1424	142.671	12.38
2008	8	30	17	3	73.1424	142.671	12.4
2008	8	30	17	4	73.1423	142.672	12.41
2008	8	30	17	5	73.142	142.675	12.44
2008	8	30	17	6	73.1416	142.68	12.46
2008	8	30	17	7	73.1411	142.686	12.48
2008	8	30	17	8	73.1405	142.692	12.51
2008	8	30	17	9	73.14	142.699	12.53
2008	8	30	17	10	73.1394	142.707	12.56
2008	8	30	17	11	73.1389	142.714	12.58
2008	8	30	17	12	73.1383	142.722	12.6
2008	8	30	17	13	73.1378	142.73	12.62
2008	8	30	17	14	73.1372	142.738	12.64
2008	8	30	17	15	73.1366	142.747	12.67
2008	8	30	17	16	73.136	142.756	12.68
2008	8	30	17	17	73.1354	142.765	12.71
2008	8	30	17	18	73.1348	142.773	12.72
2008	8	30	17	19	73.1342	142.782	12.74
2008	8	30	17	20	73.1336	142.791	12.76
2008	8	30	17	21	73.133	142.8	12.77
2008	8	30	17	22	73.1323	142.809	12.79
2008	8	30	17	23	73.1316	142.819	12.81
2008	8	30	17	24	73.131	142.829	12.82
2008	8	30	17	25	73.1303	142.839	12.84
2008	8	30	17	26	73.1296	142.849	12.86
2008	8	30	17	27	73.1289	142.859	12.88
2008	8	30	17	29	73.1275	142.879	12.9
2008	8	30	17	30	73.1268	142.889	12.91
2008	8	30	17	31	73.1261	142.899	12.93
2008	8	30	17	32	73.1254	142.91	12.94
2008	8	30	17	33	73.1248	142.92	12.96
2008	8	30	17	34	73.1241	142.931	12.97
2008	8	30	17	35	73.1235	142.942	12.98
2008	8	30	17	36	73.1228	142.952	12.99
2008	8	30	17	37	73.1222	142.963	13.01
2008	8	30	17	38	73.1215	142.973	13.02
2008	8	30	17	39	73.1208	142.984	13.02
2008	8	30	17	40	73.1201	142.994	13.04
2008	8	30	17	41	73.1195	143.005	13.05
2008	8	30	17	42	73.1189	143.016	13.06
2008	8	30	17	43	73.1182	143.026	13.08
2008	8	30	17	44	73.1176	143.037	13.1
2008	8	30	17	45	73.117	143.048	13.1
2008	8	30	17	46	73.1164	143.058	13.12
2008	8	30	17	47	73.1157	143.069	13.13
2008	8	30	17	48	73.1151	143.079	13.15
2008	8	30	17	49	73.1145	143.09	13.15
2008	8	30	17	50	73.1139	143.101	13.17
2008	8	30	17	51	73.1132	143.112	13.2
2008	8	30	17	52	73.1126	143.122	13.2
2008	8	30	17	53	73.1119	143.133	13.22
2008	8	30	17	54	73.1113	143.144	13.23
2008	8	30	17	55	73.1106	143.154	13.25
2008	8	30	17	56	73.11	143.165	13.26
2008	8	30	17	57	73.1093	143.176	13.28
2008	8	30	17	58	73.1086	143.186	13.3
2008	8	30	17	59	73.1079	143.197	13.31
2008	8	30	18	0	73.1072	143.208	13.33
2008	8	30	18	1	73.1066	143.218	13.35
2008	8	30	18	2	73.1059	143.229	13.39
2008	8	30	18	3	73.1052	143.24	13.41
2008	8	30	18	4	73.1046	143.25	13.43
2008	8	30	18	5	73.1039	143.261	13.46
2008	8	30	18	6	73.1032	143.272	13.48
2008	8	30	18	7	73.1026	143.282	13.5
2008	8	30	18	8	73.1019	143.293	13.53
2008	8	30	18	9	73.1013	143.304	13.55
2008	8	30	18	10	73.1006	143.314	13.56
2008	8	30	18	11	73.0999	143.325	13.6
2008	8	30	18	12	73.0992	143.335	13.61
2008	8	30	18	13	73.0985	143.346	13.63
2008	8	30	18	14	73.0978	143.357	13.64
2008	8	30	18	15	73.0971	143.367	13.66
2008	8	30	18	16	73.0964	143.378	13.7
2008	8	30	18	17	73.0958	143.389	13.7
2008	8	30	18	18	73.0951	143.399	13.72
2008	8	30	18	19	73.0945	143.41	13.75
2008	8	30	18	20	73.0938	143.421	13.78
2008	8	30	18	21	73.0932	143.432	13.8
2008	8	30	18	22	73.0925	143.442	13.82
2008	8	30	18	23	73.0918	143.453	13.85
2008	8	30	18	24	73.0911	143.464	13.88
2008	8	30	18	25	73.0905	143.475	13.9
2008	8	30	18	26	73.0898	143.485	13.91
2008	8	30	18	27	73.0891	143.496	13.93
2008	8	30	18	28	73.0884	143.507	13.94
2008	8	30	18	29	73.0878	143.517	13.94
2008	8	30	18	30	73.0871	143.528	13.94
2008	8	30	18	31	73.0864	143.539	13.93
2008	8	30	18	32	73.0858	143.549	13.92
2008	8	30	18	33	73.0851	143.56	13.91
2008	8	30	18	34	73.0845	143.571	13.91
2008	8	30	18	35	73.0838	143.582	13.91
2008	8	30	18	36	73.0831	143.592	13.9
2008	8	30	18	37	73.0824	143.603	13.9
2008	8	30	18	38	73.0817	143.614	13.9
2008	8	30	18	39	73.081	143.625	13.9
2008	8	30	18	40	73.0804	143.636	13.89
2008	8	30	18	41	73.0797	143.646	13.89
2008	8	30	18	42	73.079	143.657	13.89
2008	8	30	18	43	73.0783	143.668	13.88
2008	8	30	18	44	73.0776	143.679	13.88
2008	8	30	18	45	73.0769	143.69	13.88
2008	8	30	18	46	73.0762	143.701	13.87
2008	8	30	18	47	73.0755	143.711	13.87
2008	8	30	18	48	73.0748	143.722	13.87
2008	8	30	18	49	73.0741	143.733	13.87
2008	8	30	18	50	73.0734	143.744	13.87
2008	8	30	18	51	73.0728	143.754	13.87
2008	8	30	18	52	73.0721	143.765	13.87
2008	8	30	18	53	73.0715	143.776	13.87
2008	8	30	18	54	73.0708	143.787	13.88
2008	8	30	18	55	73.0701	143.797	13.89
2008	8	30	18	56	73.0694	143.808	13.89
2008	8	30	18	57	73.0687	143.819	13.89
2008	8	30	18	58	73.068	143.829	13.9
2008	8	30	18	59	73.0673	143.84	13.91
2008	8	30	19	0	73.0666	143.851	13.91
2008	8	30	19	1	73.0659	143.861	13.92
2008	8	30	19	2	73.0653	143.872	13.92
2008	8	30	19	3	73.0646	143.882	13.93
2008	8	30	19	4	73.0638	143.893	13.94
2008	8	30	19	5	73.0631	143.904	13.95
2008	8	30	19	6	73.0624	143.914	13.94
2008	8	30	19	7	73.0617	143.925	13.95
2008	8	30	19	8	73.061	143.936	13.96
2008	8	30	19	9	73.0603	143.946	13.97
2008	8	30	19	10	73.0597	143.957	13.98
2008	8	30	19	11	73.0589	143.968	13.99
2008	8	30	19	12	73.0582	143.978	14
2008	8	30	19	13	73.0575	143.989	14.01
2008	8	30	19	14	73.0568	144	14.03
2008	8	30	19	15	73.0561	144.01	14.04
2008	8	30	19	16	73.0554	144.021	14.05
2008	8	30	19	17	73.0547	144.031	14.06
2008	8	30	19	18	73.054	144.042	14.08
2008	8	30	19	19	73.0533	144.053	14.09
2008	8	30	19	20	73.0526	144.063	14.1
2008	8	30	19	21	73.0519	144.074	14.11
2008	8	30	19	22	73.0512	144.085	14.13
2008	8	30	19	23	73.0505	144.095	14.15
2008	8	30	19	24	73.0498	144.106	14.16
2008	8	30	19	25	73.0491	144.117	14.18
2008	8	30	19	26	73.0484	144.127	14.2
2008	8	30	19	27	73.0477	144.138	14.23
2008	8	30	19	28	73.047	144.148	14.28
2008	8	30	19	29	73.0464	144.159	14.32
2008	8	30	19	30	73.0457	144.17	14.38
2008	8	30	19	31	73.045	144.18	14.42
2008	8	30	19	32	73.0444	144.191	14.47
2008	8	30	19	33	73.0437	144.202	14.52
2008	8	30	19	35	73.0423	144.223	14.57
2008	8	30	19	36	73.0416	144.234	14.61
2008	8	30	19	37	73.0408	144.245	14.64
2008	8	30	19	38	73.0401	144.255	14.68
2008	8	30	19	39	73.0393	144.266	14.7
2008	8	30	19	40	73.0386	144.277	14.73
2008	8	30	19	41	73.0378	144.287	14.76
2008	8	30	19	42	73.0371	144.298	14.79
2008	8	30	19	43	73.0363	144.309	14.83
2008	8	30	19	44	73.0356	144.319	14.86
2008	8	30	19	45	73.0351	144.33	14.88
2008	8	30	19	46	73.0351	144.341	14.91
2008	8	30	19	47	73.035	144.352	14.94
2008	8	30	19	48	73.0349	144.363	14.98
2008	8	30	19	49	73.0348	144.374	15
2008	8	30	19	50	73.0347	144.385	15.05
2008	8	30	19	51	73.0346	144.396	15.08
2008	8	30	19	52	73.0345	144.407	15.13
2008	8	30	19	53	73.0343	144.418	15.18
2008	8	30	19	54	73.0343	144.429	15.24
2008	8	30	19	55	73.0342	144.44	15.29
2008	8	30	19	56	73.0342	144.451	15.35
2008	8	30	19	57	73.0341	144.462	15.39
2008	8	30	19	58	73.0341	144.473	15.45
2008	8	30	19	59	73.0341	144.484	15.49
2008	8	30	20	0	73.0341	144.495	15.54
2008	8	30	20	1	73.0341	144.506	15.58
2008	8	30	20	2	73.0341	144.517	15.64
2008	8	30	20	3	73.0341	144.528	15.68
2008	8	30	20	4	73.0341	144.539	15.69
2008	8	30	20	5	73.0341	144.55	15.75
2008	8	30	20	6	73.0341	144.561	15.78
2008	8	30	20	7	73.0341	144.572	15.82
[truncated: 315 more rows]

## Sheet: 2011
year	month	day	hour	minute	longitude, E	latitude, N	salinity		year	month	day	hour	minute	longitude, E	latitude, N	salinity
2011	9	17	13	25	73.9337	147.999	21.68		2011	9	30	3	43	73.0001	138.001	18.71
2011	9	17	13	26	73.9352	147.99	21.63		2011	9	30	3	44	73	138.011	18.72
2011	9	17	13	27	73.9366	147.98	21.58		2011	9	30	3	45	73	138.021	18.72
2011	9	17	13	28	73.938	147.971	21.52		2011	9	30	3	46	72.9999	138.031	18.72
2011	9	17	13	29	73.9398	147.958	21.47		2011	9	30	3	47	72.9999	138.042	18.72
2011	9	17	13	30	73.9412	147.949	21.42		2011	9	30	3	48	72.9998	138.052	18.72
2011	9	17	13	31	73.9426	147.939	21.37		2011	9	30	3	49	72.9998	138.062	18.72
2011	9	17	13	32	73.9441	147.93	21.33		2011	9	30	3	50	72.9997	138.075	18.72
2011	9	17	13	33	73.9455	147.92	21.29		2011	9	30	3	51	72.9997	138.085	18.72
2011	9	17	13	34	73.947	147.911	21.26		2011	9	30	3	52	72.9997	138.096	18.72
2011	9	17	13	35	73.9484	147.901	21.24		2011	9	30	3	53	72.9996	138.106	18.72
2011	9	17	13	36	73.9498	147.892	21.23		2011	9	30	3	54	72.9996	138.116	18.72
2011	9	17	13	37	73.9512	147.882	21.22		2011	9	30	3	55	72.9996	138.127	18.71
2011	9	17	13	38	73.9526	147.873	21.22		2011	9	30	3	56	72.9996	138.137	18.71
2011	9	17	13	39	73.954	147.863	21.22		2011	9	30	3	57	72.9995	138.147	18.71
2011	9	17	13	40	73.9555	147.853	21.22		2011	9	30	3	58	72.9995	138.158	18.71
2011	9	17	13	41	73.9569	147.844	21.22		2011	9	30	3	59	72.9995	138.168	18.71
2011	9	17	13	42	73.9583	147.834	21.21		2011	9	30	4	0	72.9996	138.178	18.71
2011	9	17	13	43	73.9597	147.825	21.21		2011	9	30	4	1	72.9996	138.188	18.72
2011	9	17	13	44	73.9612	147.815	21.21		2011	9	30	4	2	72.9996	138.199	18.72
2011	9	17	13	45	73.9626	147.805	21.22		2011	9	30	4	3	72.9998	138.209	18.73
2011	9	17	13	46	73.964	147.796	21.22		2011	9	30	4	4	72.9999	138.219	18.74
2011	9	17	13	47	73.9654	147.786	21.22		2011	9	30	4	5	72.9999	138.23	18.75
2011	9	17	13	48	73.9668	147.777	21.22		2011	9	30	4	6	72.9999	138.24	18.76
2011	9	17	13	49	73.9682	147.767	21.21		2011	9	30	4	7	73	138.25	18.78
2011	9	17	13	50	73.9697	147.757	21.24		2011	9	30	4	8	73	138.261	18.78
2011	9	17	13	51	73.9711	147.748	21.26		2011	9	30	4	9	73	138.271	18.79
2011	9	17	13	52	73.9726	147.738	21.26		2011	9	30	4	10	73	138.281	18.8
2011	9	17	13	53	73.9741	147.728	21.24		2011	9	30	4	11	73.0002	138.291	18.8
2011	9	17	13	54	73.9755	147.719	21.21		2011	9	30	4	12	73.0005	138.302	18.8
2011	9	17	13	55	73.977	147.709	21.17		2011	9	30	4	13	73.0008	138.312	18.79
2011	9	17	13	56	73.9784	147.699	21.1		2011	9	30	4	14	73.0011	138.322	18.79
2011	9	17	13	57	73.9798	147.689	21.04		2011	9	30	4	15	73.0014	138.333	18.79
2011	9	17	13	58	73.9812	147.68	20.98		2011	9	30	4	16	73.0016	138.343	18.79
2011	9	17	13	59	73.9827	147.67	20.91		2011	9	30	4	17	73.0019	138.353	18.8
2011	9	17	14	0	73.9845	147.658	20.84		2011	9	30	4	18	73.0021	138.363	18.8
2011	9	17	14	1	73.986	147.649	20.79		2011	9	30	4	19	73.0024	138.374	18.8
2011	9	17	14	2	73.9874	147.639	20.73		2011	9	30	4	20	73.0027	138.384	18.81
2011	9	17	14	3	73.9889	147.63	20.67		2011	9	30	4	22	73.0031	138.397	18.82
2011	9	17	14	4	73.9904	147.62	20.62		2011	9	30	4	23	73.0033	138.407	18.84
2011	9	17	14	5	73.9918	147.61	20.57		2011	9	30	4	24	73.0036	138.417	18.85
2011	9	17	14	6	73.9933	147.601	20.53		2011	9	30	4	25	73.004	138.428	18.86
2011	9	17	14	7	73.9947	147.591	20.48		2011	9	30	4	26	73.0043	138.438	18.87
2011	9	17	14	8	73.9961	147.582	20.44		2011	9	30	4	27	73.0046	138.448	18.87
2011	9	17	14	9	73.9976	147.572	20.4		2011	9	30	4	28	73.0049	138.459	18.87
2011	9	17	14	10	73.999	147.562	20.36		2011	9	30	4	29	73.0052	138.469	18.88
2011	9	17	14	11	74.0004	147.553	20.34		2011	9	30	4	30	73.0054	138.479	18.88
2011	9	17	14	12	74.0018	147.543	20.32		2011	9	30	4	31	73.0057	138.489	18.88
2011	9	17	14	13	74.0033	147.533	20.3		2011	9	30	4	32	73.006	138.5	18.88
2011	9	17	14	14	74.0046	147.524	20.29		2011	9	30	4	33	73.0062	138.51	18.89
2011	9	17	14	15	74.0061	147.514	20.28		2011	9	30	4	34	73.0065	138.52	18.88
2011	9	17	14	16	74.0075	147.505	20.27		2011	9	30	4	35	73.0068	138.53	18.87
2011	9	17	14	17	74.0089	147.495	20.27		2011	9	30	4	36	73.007	138.541	18.86
2011	9	17	14	18	74.0104	147.485	20.26		2011	9	30	4	37	73.0072	138.551	18.85
2011	9	17	14	19	74.0118	147.476	20.27		2011	9	30	4	38	73.0074	138.561	18.84
2011	9	17	14	20	74.0132	147.466	20.27		2011	9	30	4	39	73.0077	138.572	18.83
2011	9	17	14	21	74.0146	147.456	20.27		2011	9	30	4	40	73.008	138.582	18.83
2011	9	17	14	22	74.016	147.447	20.27		2011	9	30	4	41	73.0082	138.592	18.84
2011	9	17	14	23	74.0174	147.437	20.28		2011	9	30	4	42	73.0085	138.602	18.84
2011	9	17	14	24	74.0188	147.427	20.28		2011	9	30	4	43	73.0088	138.613	18.87
2011	9	17	14	25	74.0202	147.418	20.29		2011	9	30	4	44	73.009	138.623	18.92
2011	9	17	14	26	74.0216	147.408	20.3		2011	9	30	4	45	73.0093	138.633	18.96
2011	9	17	14	27	74.023	147.398	20.31		2011	9	30	4	46	73.0095	138.643	19
2011	9	17	14	28	74.0245	147.388	20.3		2011	9	30	4	47	73.0098	138.654	19.02
2011	9	17	14	29	74.0259	147.378	20.29		2011	9	30	4	48	73.0101	138.664	19.04
2011	9	17	14	30	74.0274	147.369	20.28		2011	9	30	4	49	73.0103	138.674	19.07
2011	9	17	14	31	74.0288	147.359	20.25		2011	9	30	4	50	73.0106	138.685	19.09
2011	9	17	14	32	74.0307	147.347	20.22		2011	9	30	4	51	73.0108	138.695	19.1
2011	9	17	14	33	74.0322	147.337	20.17		2011	9	30	4	52	73.0111	138.706	19.11
2011	9	17	14	34	74.0337	147.328	20.13		2011	9	30	4	53	73.0115	138.719	19.11
2011	9	17	14	35	74.0352	147.318	20.08		2011	9	30	4	54	73.0118	138.729	19.11
2011	9	17	14	36	74.0367	147.308	20.03		2011	9	30	4	55	73.0121	138.739	19.11
2011	9	17	14	37	74.0382	147.299	19.99		2011	9	30	4	56	73.0123	138.749	19.12
2011	9	17	14	38	74.0396	147.289	19.95		2011	9	30	4	57	73.0126	138.759	19.13
2011	9	17	14	39	74.0411	147.279	19.9		2011	9	30	4	58	73.0129	138.77	19.14
2011	9	17	14	40	74.0426	147.269	19.84		2011	9	30	4	59	73.0131	138.78	19.15
2011	9	17	14	41	74.044	147.259	19.78		2011	9	30	5	0	73.0134	138.79	19.14
2011	9	17	14	42	74.0454	147.25	19.72		2011	9	30	5	1	73.0137	138.8	19.15
2011	9	17	14	43	74.0469	147.24	19.64		2011	9	30	5	2	73.014	138.811	19.17
2011	9	17	14	44	74.0483	147.23	19.58		2011	9	30	5	3	73.0143	138.821	19.19
2011	9	17	14	45	74.0498	147.22	19.51		2011	9	30	5	4	73.0145	138.831	19.21
2011	9	17	14	46	74.0512	147.21	19.46		2011	9	30	5	5	73.0148	138.842	19.24
2011	9	17	14	47	74.0527	147.201	19.41		2011	9	30	5	6	73.0151	138.852	19.26
2011	9	17	14	48	74.0541	147.191	19.38		2011	9	30	5	7	73.0154	138.862	19.29
2011	9	17	14	49	74.0556	147.181	19.36		2011	9	30	5	8	73.0156	138.873	19.3
2011	9	17	14	50	74.057	147.171	19.34		2011	9	30	5	9	73.0159	138.883	19.31
2011	9	17	14	51	74.0585	147.161	19.32		2011	9	30	5	10	73.0162	138.893	19.32
2011	9	17	14	52	74.0599	147.151	19.31		2011	9	30	5	11	73.0164	138.903	19.33
2011	9	17	14	53	74.0614	147.142	19.3		2011	9	30	5	12	73.0167	138.914	19.33
2011	9	17	14	54	74.0629	147.132	19.29		2011	9	30	5	13	73.017	138.924	19.34
2011	9	17	14	55	74.0643	147.122	19.28		2011	9	30	5	14	73.0173	138.934	19.33
2011	9	17	14	56	74.0658	147.112	19.27		2011	9	30	5	15	73.0175	138.945	19.34
2011	9	17	14	57	74.0672	147.102	19.26		2011	9	30	5	16	73.0178	138.955	19.34
2011	9	17	14	58	74.0687	147.092	19.26		2011	9	30	5	17	73.018	138.965	19.35
2011	9	17	14	59	74.0702	147.083	19.26		2011	9	30	5	18	73.0183	138.976	19.35
2011	9	17	15	0	74.0716	147.073	19.26		2011	9	30	5	19	73.0186	138.986	19.35
2011	9	17	15	1	74.0731	147.063	19.26		2011	9	30	5	20	73.0189	138.996	19.36
2011	9	17	15	2	74.0745	147.053	19.26		2011	9	30	5	21	73.0191	139.006	19.36
2011	9	17	15	4	74.0764	147.041	19.27		2011	9	30	5	22	73.0194	139.017	19.37
2011	9	17	15	5	74.0779	147.031	19.27		2011	9	30	5	23	73.0196	139.028	19.37
2011	9	17	15	6	74.0794	147.021	19.27		2011	9	30	5	24	73.0199	139.038	19.38
2011	9	17	15	7	74.0808	147.011	19.28		2011	9	30	5	25	73.0202	139.051	19.38
2011	9	17	15	8	74.0823	147.001	19.28		2011	9	30	5	26	73.0205	139.061	19.39
2011	9	17	15	9	74.0838	146.992	19.29		2011	9	30	5	27	73.0207	139.071	19.39
2011	9	17	15	10	74.0852	146.982	19.29		2011	9	30	5	28	73.0209	139.079	19.39
2011	9	17	15	11	74.0867	146.972	19.28		2011	9	30	5	29	73.0211	139.087	19.4
2011	9	17	15	12	74.0882	146.962	19.28		2011	9	30	5	30	73.0213	139.095	19.4
2011	9	17	15	13	74.0896	146.952	19.27		2011	9	30	5	31	73.0215	139.102	19.4
2011	9	17	15	14	74.0911	146.942	19.27		2011	9	30	5	32	73.0216	139.108	19.4
2011	9	17	15	15	74.0925	146.933	19.27		2011	9	30	5	33	73.0218	139.114	19.4
2011	9	17	15	16	74.094	146.923	19.28		2011	9	30	5	34	73.0219	139.121	19.39
2011	9	17	15	17	74.0955	146.913	19.33		2011	9	30	5	35	73.0222	139.13	19.39
2011	9	17	15	18	74.097	146.903	19.38		2011	9	30	5	36	73.0225	139.14	19.39
2011	9	17	15	19	74.0984	146.893	19.42		2011	9	30	5	37	73.0228	139.151	19.39
2011	9	17	15	20	74.0999	146.883	19.45		2011	9	30	5	38	73.0231	139.161	19.38
2011	9	17	15	21	74.1013	146.873	19.47		2011	9	30	5	39	73.0234	139.172	19.38
2011	9	17	15	22	74.1028	146.863	19.47		2011	9	30	5	40	73.0237	139.182	19.39
2011	9	17	15	23	74.1042	146.853	19.47		2011	9	30	5	41	73.024	139.192	19.39
2011	9	17	15	24	74.1056	146.843	19.49		2011	9	30	5	42	73.0243	139.203	19.4
2011	9	17	15	25	74.107	146.833	19.51		2011	9	30	5	43	73.0245	139.213	19.4
2011	9	17	15	26	74.1085	146.823	19.53		2011	9	30	5	44	73.0248	139.224	19.42
2011	9	17	15	27	74.1099	146.813	19.54		2011	9	30	5	45	73.0251	139.234	19.45
2011	9	17	15	28	74.1114	146.804	19.54		2011	9	30	5	46	73.0254	139.245	19.47
2011	9	17	15	29	74.1128	146.793	19.54		2011	9	30	5	47	73.0256	139.255	19.49
2011	9	17	15	30	74.1142	146.784	19.54		2011	9	30	5	48	73.0259	139.266	19.51
2011	9	17	15	31	74.1157	146.774	19.53		2011	9	30	5	49	73.0261	139.276	19.51
2011	9	17	15	32	74.1172	146.764	19.52		2011	9	30	5	50	73.0264	139.287	19.52
2011	9	17	15	33	74.1187	146.754	19.51		2011	9	30	5	51	73.0266	139.297	19.52
2011	9	17	15	34	74.1201	146.744	19.51		2011	9	30	5	52	73.0268	139.308	19.53
2011	9	17	15	35	74.1219	146.732	19.51		2011	9	30	5	53	73.0271	139.318	19.53
2011	9	17	15	36	74.1234	146.722	19.51		2011	9	30	5	54	73.0274	139.329	19.53
2011	9	17	15	37	74.1249	146.712	19.51		2011	9	30	5	55	73.0276	139.338	19.52
2011	9	17	15	38	74.1264	146.702	19.51		2011	9	30	5	56	73.0279	139.348	19.53
2011	9	17	15	39	74.1279	146.692	19.51		2011	9	30	5	57	73.0281	139.355	19.54
2011	9	17	15	40	74.1293	146.683	19.51		2011	9	30	5	58	73.0282	139.361	19.55
2011	9	17	15	41	74.1308	146.673	19.51		2011	9	30	5	59	73.0284	139.367	19.56
2011	9	17	15	42	74.1323	146.663	19.51		2011	9	30	6	0	73.0285	139.372	19.57
2011	9	17	15	43	74.1337	146.653	19.52		2011	9	30	6	1	73.0287	139.378	19.57
2011	9	17	15	44	74.1352	146.643	19.52		2011	9	30	6	2	73.0288	139.383	19.58
2011	9	17	15	45	74.1366	146.633	19.53		2011	9	30	6	3	73.0286	139.386	19.58
2011	9	17	15	46	74.1381	146.623	19.54		2011	9	30	6	4	73.0285	139.388	19.59
2011	9	17	15	47	74.1396	146.613	19.54		2011	9	30	6	5	73.0287	139.389	19.6
2011	9	17	15	48	74.1412	146.603	19.55		2011	9	30	6	6	73.0289	139.391	19.6
2011	9	17	15	49	74.1427	146.593	19.55		2011	9	30	6	7	73.0292	139.392	19.59
2011	9	17	15	50	74.1442	146.583	19.56		2011	9	30	6	8	73.0295	139.393	19.59
2011	9	17	15	51	74.1457	146.573	19.56		2011	9	30	6	9	73.0298	139.393	19.61
2011	9	17	15	52	74.1471	146.563	19.55		2011	9	30	6	10	73.0301	139.394	19.62
2011	9	17	15	53	74.1486	146.553	19.54		2011	9	30	6	11	73.0304	139.394	19.61
2011	9	17	15	54	74.15	146.543	19.53		2011	9	30	6	12	73.0307	139.395	19.61
2011	9	17	15	55	74.1515	146.533	19.51		2011	9	30	6	13	73.031	139.395	19.61
2011	9	17	15	56	74.153	146.523	19.49		2011	9	30	6	14	73.0313	139.396	19.62
2011	9	17	15	57	74.1544	146.513	19.48		2011	9	30	6	15	73.0316	139.397	19.62
2011	9	17	15	58	74.1558	146.503	19.46		2011	9	30	6	16	73.0319	139.397	19.62
2011	9	17	15	59	74.1572	146.493	19.45		2011	9	30	6	17	73.0321	139.398	19.61
2011	9	17	16	0	74.1586	146.483	19.44		2011	9	30	6	18	73.0324	139.398	19.61
2011	9	17	16	1	74.1601	146.473	19.43		2011	9	30	6	19	73.0326	139.399	19.61
2011	9	17	16	2	74.1615	146.463	19.41		2011	9	30	6	20	73.0329	139.4	19.62
2011	9	17	16	3	74.1629	146.453	19.39		2011	9	30	6	21	73.0333	139.4	19.62
2011	9	17	16	4	74.1644	146.443	19.38		2011	9	30	6	22	73.0336	139.401	19.62
2011	9	17	16	5	74.1659	146.434	19.34		2011	9	30	6	23	73.0339	139.401	19.62
2011	9	17	16	6	74.1678	146.421	19.29		2011	9	30	6	24	73.0342	139.402	19.63
2011	9	17	16	7	74.1693	146.411	19.24		2011	9	30	6	25	73.0345	139.402	19.63
2011	9	17	16	8	74.1708	146.401	19.19		2011	9	30	6	26	73.0348	139.403	19.63
2011	9	17	16	9	74.1723	146.391	19.15		2011	9	30	6	28	73.0351	139.404	19.63
2011	9	17	16	10	74.1738	146.381	19.12		2011	9	30	6	29	73.0352	139.406	19.63
2011	9	17	16	11	74.1753	146.371	19.08		2011	9	30	6	30	73.0351	139.41	19.63
2011	9	17	16	12	74.1768	146.361	19.06		2011	9	30	6	31	73.035	139.415	19.64
2011	9	17	16	13	74.1783	146.351	19.03		2011	9	30	6	32	73.0352	139.42	19.65
2011	9	17	16	14	74.1798	146.341	19.01		2011	9	30	6	33	73.0361	139.425	19.65
2011	9	17	16	15	74.1813	146.332	19		2011	9	30	6	34	73.0374	139.428	19.66
2011	9	17	16	16	74.1828	146.322	18.99		2011	9	30	6	35	73.0388	139.43	19.65
2011	9	17	16	17	74.1843	146.312	18.98		2011	9	30	6	36	73.0403	139.432	19.65
2011	9	17	16	18	74.1858	146.302	18.98		2011	9	30	6	37	73.0419	139.434	19.65
2011	9	17	16	19	74.1873	146.292	18.97		2011	9	30	6	38	73.0435	139.435	19.65
2011	9	17	16	20	74.1888	146.281	18.97		2011	9	30	6	39	73.0451	139.437	19.65
2011	9	17	16	21	74.1902	146.271	18.97		2011	9	30	6	40	73.0467	139.439	19.66
2011	9	17	16	22	74.1917	146.261	18.97		2011	9	30	6	41	73.0483	139.441	19.66
2011	9	17	16	23	74.1932	146.251	18.98		2011	9	30	6	42	73.0499	139.442	19.66
2011	9	17	16	24	74.1946	146.241	18.98		2011	9	30	6	43	73.0514	139.444	19.66
2011	9	17	16	25	74.1961	146.231	18.99		2011	9	30	6	44	73.0528	139.445	19.64
2011	9	17	16	26	74.1975	146.221	19		2011	9	30	6	45	73.0542	139.446	19.64
2011	9	17	16	27	74.199	146.21	19		2011	9	30	6	46	73.0557	139.447	19.63
2011	9	17	16	28	74.2005	146.2	19.01		2011	9	30	6	47	73.0571	139.449	19.63
2011	9	17	16	29	74.2019	146.19	19.02		2011	9	30	6	48	73.0586	139.451	19.64
2011	9	17	16	30	74.2033	146.18	19.03		2011	9	30	6	49	73.0601	139.453	19.65
2011	9	17	16	31	74.2048	146.17	19.04		2011	9	30	6	50	73.0616	139.454	19.66
2011	9	17	16	32	74.2063	146.16	19.04		2011	9	30	6	51	73.0632	139.456	19.68
2011	9	17	16	33	74.2078	146.15	19.05		2011	9	30	6	52	73.0647	139.458	19.71
2011	9	17	16	34	74.2092	146.14	19.06		2011	9	30	6	53	73.0662	139.46	19.74
2011	9	17	16	35	74.2107	146.13	19.07		2011	9	30	6	54	73.0677	139.462	19.78
2011	9	17	16	36	74.2122	146.12	19.08		2011	9	30	6	55	73.0693	139.463	19.81
2011	9	17	16	37	74.2137	146.11	19.1		2011	9	30	6	56	73.0707	139.465	19.83
2011	9	17	16	38	74.2155	146.097	19.11		2011	9	30	6	57	73.0723	139.466	19.85
2011	9	17	16	39	74.217	146.087	19.12		2011	9	30	6	58	73.0738	139.468	19.87
2011	9	17	16	40	74.2185	146.077	19.13		2011	9	30	6	59	73.0756	139.47	19.88
2011	9	17	16	41	74.2199	146.067	19.13		2011	9	30	7	0	73.0772	139.471	19.89
2011	9	17	16	42	74.2214	146.056	19.14		2011	9	30	7	1	73.0787	139.473	19.9
2011	9	17	16	43	74.2229	146.046	19.14		2011	9	30	7	2	73.0802	139.474	19.91
2011	9	17	16	44	74.2244	146.036	19.15		2011	9	30	7	3	73.0817	139.476	19.92
2011	9	17	16	45	74.226	146.026	19.16		2011	9	30	7	4	73.0832	139.477	19.93
2011	9	17	16	46	74.2275	146.016	19.16		2011	9	30	7	5	73.0847	139.479	19.93
2011	9	17	16	47	74.229	146.006	19.16		2011	9	30	7	6	73.0862	139.481	19.94
2011	9	17	16	48	74.2306	145.995	19.17		2011	9	30	7	7	73.0877	139.482	19.94
2011	9	17	16	49	74.2321	145.985	19.17		2011	9	30	7	8	73.0892	139.484	19.94
2011	9	17	16	50	74.2336	145.975	19.18		2011	9	30	7	9	73.0907	139.485	19.94
2011	9	17	16	51	74.2351	145.964	19.18		2011	9	30	7	10	73.0922	139.487	19.95
2011	9	17	16	52	74.2367	145.954	19.19		2011	9	30	7	11	73.0937	139.488	19.95
2011	9	17	16	53	74.2381	145.944	19.2		2011	9	30	7	12	73.0952	139.49	19.96
2011	9	17	16	54	74.2396	145.934	19.2		2011	9	30	7	13	73.0967	139.491	19.97
2011	9	17	16	55	74.2411	145.923	19.21		2011	9	30	7	14	73.0982	139.493	19.98
2011	9	17	16	56	74.2426	145.913	19.21		2011	9	30	7	15	73.0997	139.494	19.98
2011	9	17	16	57	74.2441	145.903	19.2		2011	9	30	7	16	73.1012	139.495	19.99
2011	9	17	16	58	74.2456	145.893	19.19		2011	9	30	7	17	73.1027	139.497	20
2011	9	17	16	59	74.2471	145.882	19.16		2011	9	30	7	18	73.1041	139.499	20.01
2011	9	17	17	0	74.2486	145.872	19.13		2011	9	30	7	19	73.1056	139.5	20.03
2011	9	17	17	1	74.2501	145.862	19.12		2011	9	30	7	20	73.1071	139.502	20.05
2011	9	17	17	2	74.2516	145.851	19.13		2011	9	30	7	21	73.1086	139.503	20.06
2011	9	17	17	3	74.2531	145.841	19.14		2011	9	30	7	22	73.11	139.505	20.08
2011	9	17	17	4	74.2546	145.831	19.15		2011	9	30	7	23	73.1115	139.506	20.09
2011	9	17	17	5	74.2561	145.821	19.21		2011	9	30	7	24	73.113	139.508	20.11
2011	9	17	17	6	74.2576	145.81	19.24		2011	9	30	7	25	73.1146	139.51	20.13
2011	9	17	17	7	74.2592	145.8	19.25		2011	9	30	7	26	73.1161	139.511	20.14
2011	9	17	17	8	74.2606	145.79	19.26		2011	9	30	7	27	73.1175	139.513	20.16
2011	9	17	17	10	74.2625	145.778	19.27		2011	9	30	7	28	73.119	139.515	20.17
2011	9	17	17	11	74.264	145.767	19.28		2011	9	30	7	29	73.1205	139.516	20.18
2011	9	17	17	12	74.2654	145.757	19.28		2011	9	30	7	30	73.1219	139.518	20.19
2011	9	17	17	13	74.2669	145.747	19.29		2011	9	30	7	31	73.1238	139.52	20.2
2011	9	17	17	14	74.2684	145.736	19.3		2011	9	30	7	32	73.1254	139.521	20.21
2011	9	17	17	15	74.2699	145.726	19.32		2011	9	30	7	33	73.1269	139.523	20.21
2011	9	17	17	16	74.2714	145.716	19.33		2011	9	30	7	34	73.1283	139.525	20.21
2011	9	17	17	17	74.2729	145.706	19.34		2011	9	30	7	35	73.1299	139.526	20.21
2011	9	17	17	18	74.2744	145.695	19.35		2011	9	30	7	36	73.1314	139.528	20.21
2011	9	17	17	19	74.276	145.685	19.36		2011	9	30	7	37	73.1329	139.529	20.22
2011	9	17	17	20	74.2775	145.675	19.36		2011	9	30	7	38	73.1344	139.531	20.23
2011	9	17	17	21	74.279	145.665	19.37		2011	9	30	7	39	73.1359	139.533	20.22
2011	9	17	17	22	74.2805	145.654	19.38		2011	9	30	7	40	73.1374	139.534	20.22
2011	9	17	17	23	74.282	145.644	19.4		2011	9	30	7	41	73.1389	139.536	20.22
2011	9	17	17	24	74.2835	145.634	19.42		2011	9	30	7	42	73.1404	139.537	20.22
2011	9	17	17	25	74.285	145.624	19.44		2011	9	30	7	43	73.1419	139.539	20.22
2011	9	17	17	26	74.2865	145.613	19.46		2011	9	30	7	44	73.1434	139.541	20.22
2011	9	17	17	27	74.288	145.603	19.47		2011	9	30	7	45	73.1449	139.542	20.22
2011	9	17	17	28	74.2895	145.593	19.48		2011	9	30	7	46	73.1464	139.544	20.21
2011	9	17	17	29	74.291	145.583	19.49		2011	9	30	7	47	73.1479	139.545	20.21
2011	9	17	17	30	74.2925	145.572	19.51		2011	9	30	7	48	73.1495	139.547	20.21
2011	9	17	17	31	74.294	145.562	19.52		2011	9	30	7	49	73.151	139.548	20.21
2011	9	17	17	32	74.2955	145.552	19.53		2011	9	30	7	50	73.1525	139.55	20.21
2011	9	17	17	33	74.297	145.542	19.53		2011	9	30	7	51	73.154	139.552	20.22
2011	9	17	17	34	74.2986	145.532	19.53		2011	9	30	7	52	73.1555	139.554	20.22
2011	9	17	17	35	74.3001	145.522	19.53		2011	9	30	7	53	73.157	139.555	20.23
2011	9	17	17	36	74.3016	145.511	19.53		2011	9	30	7	54	73.1585	139.557	20.23
2011	9	17	17	37	74.3031	145.501	19.53		2011	9	30	7	55	73.1601	139.559	20.24
2011	9	17	17	38	74.3046	145.491	19.53		2011	9	30	7	56	73.1615	139.56	20.24
2011	9	17	17	39	74.3062	145.481	19.53		2011	9	30	7	57	73.163	139.561	20.23
2011	9	17	17	40	74.3077	145.47	19.53		2011	9	30	7	58	73.1645	139.562	20.23
2011	9	17	17	41	74.3096	145.458	19.53		2011	9	30	7	59	73.1659	139.563	20.25
2011	9	17	17	42	74.3111	145.447	19.54		2011	9	30	8	0	73.1671	139.564	20.26
2011	9	17	17	43	74.3125	145.437	19.55		2011	9	30	8	1	73.1679	139.567	20.27
2011	9	17	17	44	74.314	145.427	19.56		2011	9	30	8	2	73.1681	139.571	20.24
2011	9	17	17	45	74.3155	145.417	19.56		2011	9	30	8	3	73.168	139.572	20.19
2011	9	17	17	46	74.317	145.406	19.57		2011	9	30	8	4	73.1681	139.573	20.12
2011	9	17	17	47	74.3185	145.396	19.57		2011	9	30	8	5	73.1683	139.574	20.05
2011	9	17	17	48	74.3199	145.386	19.58		2011	9	30	8	6	73.1686	139.575	19.98
2011	9	17	17	49	74.3214	145.375	19.59		2011	9	30	8	7	73.1688	139.576	19.9
2011	9	17	17	50	74.3229	145.365	19.59		2011	9	30	8	8	73.1691	139.576	19.84
2011	9	17	17	51	74.3244	145.355	19.58		2011	9	30	8	9	73.1693	139.577	19.78
2011	9	17	17	52	74.3259	145.344	19.55		2011	9	30	8	10	73.1696	139.577	19.73
2011	9	17	17	53	74.3274	145.334	19.52		2011	9	30	8	11	73.1698	139.577	19.68
2011	9	17	17	54	74.3289	145.324	19.5		2011	9	30	8	12	73.1701	139.578	19.63
2011	9	17	17	55	74.3304	145.314	19.49		2011	9	30	8	13	73.1703	139.578	19.59
2011	9	17	17	56	74.3318	145.304	19.49		2011	9	30	8	14	73.1706	139.579	19.56
2011	9	17	17	57	74.3333	145.293	19.5		2011	9	30	8	15	73.1709	139.579	19.52
2011	9	17	17	58	74.3348	145.283	19.51		2011	9	30	8	16	73.1712	139.579	19.49
2011	9	17	17	59	74.3363	145.273	19.53		2011	9	30	8	17	73.1715	139.579	19.47
2011	9	17	18	0	74.3378	145.262	19.58		2011	9	30	8	18	73.1716	139.581	19.45
2011	9	17	18	1	74.3393	145.252	19.6		2011	9	30	8	19	73.1717	139.585	19.43
2011	9	17	18	2	74.3408	145.242	19.64		2011	9	30	8	20	73.1722	139.589	19.41
2011	9	17	18	3	74.3423	145.232	19.68		2011	9	30	8	21	73.1732	139.591	19.4
2011	9	17	18	4	74.3438	145.221	19.71		2011	9	30	8	22	73.1745	139.593	19.38
2011	9	17	18	5	74.3453	145.211	19.73		2011	9	30	8	23	73.1759	139.594	19.37
2011	9	17	18	6	74.3468	145.201	19.75		2011	9	30	8	24	73.1774	139.595	19.36
2011	9	17	18	7	74.3482	145.191	19.77		2011	9	30	8	25	73.1789	139.597	19.35
2011	9	17	18	8	74.3497	145.18	19.78		2011	9	30	8	26	73.1804	139.598	19.34
2011	9	17	18	9	74.3512	145.17	19.8		2011	9	30	8	27	73.182	139.6	19.33
2011	9	17	18	10	74.3526	145.16	19.82		2011	9	30	8	28	73.1835	139.601	19.33
2011	9	17	18	11	74.3541	145.15	19.84		2011	9	30	8	29	73.1851	139.602	19.32
2011	9	17	18	12	74.356	145.137	19.86		2011	9	30	8	30	73.1866	139.604	19.32
2011	9	17	18	13	74.3575	145.126	19.88		2011	9	30	8	31	73.1881	139.606	19.32
2011	9	17	18	14	74.359	145.116	19.9		2011	9	30	8	32	73.1897	139.607	19.31
2011	9	17	18	15	74.3604	145.106	19.92		2011	9	30	8	34	73.1916	139.609	19.3
2011	9	17	18	16	74.3619	145.095	19.94		2011	9	30	8	35	73.1931	139.61	19.3
2011	9	17	18	17	74.3634	145.085	19.96		2011	9	30	8	36	73.1946	139.612	19.29
2011	9	17	18	18	74.3648	145.074	19.98		2011	9	30	8	37	73.1961	139.614	19.27
2011	9	17	18	19	74.3663	145.064	19.99		2011	9	30	8	38	73.1976	139.615	19.27
2011	9	17	18	20	74.3678	145.054	20		2011	9	30	8	39	73.1992	139.617	19.26
2011	9	17	18	21	74.3693	145.043	20.02		2011	9	30	8	40	73.2007	139.619	19.24
2011	9	17	18	22	74.3707	145.034	20.04		2011	9	30	8	41	73.2022	139.621	19.23
2011	9	17	18	23	74.372	145.025	20.04		2011	9	30	8	42	73.2038	139.623	19.22
2011	9	17	18	24	74.3732	145.016	20.04		2011	9	30	8	43	73.2053	139.625	19.21
2011	9	17	18	25	74.3744	145.008	20.02		2011	9	30	8	44	73.2069	139.627	19.2
2011	9	17	18	26	74.3756	145	19.99		2011	9	30	8	45	73.2084	139.629	19.19
2011	9	17	18	27	74.3767	144.993	19.96		2011	9	30	8	46	73.2099	139.631	19.18
2011	9	17	18	28	74.3778	144.986	19.91		2011	9	30	8	47	73.2115	139.633	19.17
2011	9	17	18	29	74.3789	144.978	19.86		2011	9	30	8	48	73.213	139.635	19.16
2011	9	17	18	30	74.3801	144.97	19.81		2011	9	30	8	49	73.2145	139.637	19.15
2011	9	17	18	31	74.3813	144.963	19.76		2011	9	30	8	50	73.2161	139.639	19.14
2011	9	17	18	32	74.3824	144.955	19.7		2011	9	30	8	51	73.2176	139.641	19.13
2011	9	17	18	33	74.3836	144.947	19.64		2011	9	30	8	52	73.2191	139.642	19.12
2011	9	17	18	34	74.3847	144.94	19.59		2011	9	30	8	53	73.2207	139.644	19.11
2011	9	17	18	35	74.3858	144.932	19.54		2011	9	30	8	54	73.2222	139.646	19.1
2011	9	17	18	36	74.3872	144.923	19.5		2011	9	30	8	55	73.2238	139.648	19.08
2011	9	17	18	37	74.3886	144.913	19.45		2011	9	30	8	56	73.2253	139.65	19.07
2011	9	17	18	38	74.3901	144.903	19.42		2011	9	30	8	57	73.2269	139.652	19.06
2011	9	17	18	39	74.3915	144.893	19.39		2011	9	30	8	58	73.2285	139.654	19.04
2011	9	17	18	40	74.393	144.883	19.36		2011	9	30	8	59	73.23	139.655	19.03
2011	9	17	18	41	74.3944	144.874	19.34		2011	9	30	9	0	73.2316	139.657	19.01
2011	9	17	18	42	74.3958	144.864	19.32		2011	9	30	9	1	73.2332	139.658	19
2011	9	17	18	43	74.397	144.856	19.31		2011	9	30	9	2	73.2348	139.66	18.99
2011	9	17	18	44	74.3984	144.847	19.31		2011	9	30	9	3	73.2363	139.662	18.98
2011	9	17	18	45	74.3992	144.84	19.32		2011	9	30	9	4	73.2379	139.663	18.96
2011	9	17	18	46	74.3996	144.835	19.32		2011	9	30	9	5	73.2399	139.665	18.95
2011	9	17	18	47	74.3999	144.832	19.32		2011	9	30	9	6	73.2414	139.667	18.94
2011	9	17	18	48	74.4001	144.832	19.32		2011	9	30	9	7	73.243	139.669	18.92
2011	9	17	18	49	74.4	144.831	19.32		2011	9	30	9	8	73.2446	139.671	18.91
2011	9	17	18	50	74.3999	144.83	19.32		2011	9	30	9	9	73.2461	139.673	18.91
2011	9	17	18	51	74.3999	144.829	19.32		2011	9	30	9	10	73.2477	139.675	18.9
2011	9	17	18	52	74.3999	144.828	19.32		2011	9	30	9	11	73.2492	139.677	18.9
2011	9	17	18	53	74.3999	144.828	19.32		2011	9	30	9	12	73.2508	139.679	18.9
2011	9	17	18	54	74.3999	144.827	19.33		2011	9	30	9	13	73.2523	139.681	18.9
2011	9	17	18	55	74.3999	144.826	19.33		2011	9	30	9	14	73.2538	139.683	18.9
2011	9	17	18	56	74.4	144.826	19.34		2011	9	30	9	15	73.2554	139.685	18.9
2011	9	17	18	57	74.4001	144.825	19.34		2011	9	30	9	16	73.2569	139.687	18.91
2011	9	17	18	58	74.4002	144.824	19.35		2011	9	30	9	17	73.2584	139.69	18.91
2011	9	17	18	59	74.4003	144.824	19.35		2011	9	30	9	18	73.2599	139.691	18.92
2011	9	17	19	0	74.4004	144.823	19.36		2011	9	30	9	19	73.2615	139.694	18.93
2011	9	17	19	1	74.4005	144.822	19.36		2011	9	30	9	20	73.263	139.696	18.94
2011	9	17	19	2	74.4007	144.822	19.37		2011	9	30	9	21	73.2646	139.698	18.94
2011	9	17	19	3	74.4009	144.821	19.38		2011	9	30	9	22	73.2661	139.7	18.95
2011	9	17	19	4	74.4011	144.82	19.39		2011	9	30	9	23	73.2676	139.702	18.96
2011	9	17	19	5	74.4015	144.819	19.4		2011	9	30	9	24	73.2691	139.704	18.96
2011	9	17	19	6	74.4018	144.819	19.41		2011	9	30	9	25	73.2706	139.706	18.96
2011	9	17	19	7	74.4022	144.818	19.41		2011	9	30	9	26	73.2721	139.708	18.96
2011	9	17	19	8	74.4025	144.817	19.42		2011	9	30	9	27	73.2736	139.71	18.95
2011	9	17	19	9	74.4029	144.817	19.42		2011	9	30	9	28	73.2752	139.713	18.94
2011	9	17	19	10	74.4032	144.816	19.43		2011	9	30	9	29	73.2767	139.715	18.93
2011	9	17	19	11	74.4036	144.815	19.43		2011	9	30	9	30	73.2782	139.717	18.91
2011	9	17	19	12	74.4039	144.815	19.44		2011	9	30	9	31	73.2797	139.719	18.9
2011	9	17	19	13	74.4042	144.814	19.45		2011	9	30	9	32	73.2813	139.721	18.88
2011	9	17	19	14	74.4045	144.814	19.45		2011	9	30	9	33	73.2828	139.723	18.86
2011	9	17	19	16	74.4049	144.813	19.46		2011	9	30	9	34	73.2843	139.725	18.85
2011	9	17	19	17	74.4052	144.812	19.47		2011	9	30	9	35	73.2859	139.727	18.83
2011	9	17	19	18	74.4056	144.811	19.47		2011	9	30	9	36	73.2874	139.729	18.81
2011	9	17	19	19	74.4059	144.811	19.48		2011	9	30	9	37	73.2894	139.731	18.79
2011	9	17	19	20	74.4062	144.81	19.49		2011	9	30	9	38	73.2909	139.733	18.76
2011	9	17	19	21	74.4066	144.809	19.49		2011	9	30	9	39	73.2924	139.735	18.74
2011	9	17	19	22	74.4069	144.809	19.49		2011	9	30	9	40	73.294	139.737	18.72
2011	9	17	19	23	74.4072	144.808	19.5		2011	9	30	9	41	73.2955	139.739	18.69
2011	9	17	19	24	74.4076	144.807	19.5		2011	9	30	9	42	73.297	139.741	18.67
2011	9	17	19	25	74.4079	144.807	19.5		2011	9	30	9	43	73.2985	139.743	18.65
2011	9	17	19	26	74.4082	144.806	19.5		2011	9	30	9	44	73.3	139.745	18.64
2011	9	17	19	27	74.4085	144.805	19.5		2011	9	30	9	45	73.3016	139.747	18.63
2011	9	17	19	28	74.4088	144.805	19.5		2011	9	30	9	46	73.3031	139.749	18.63
2011	9	17	19	29	74.4091	144.804	19.5		2011	9	30	9	47	73.3046	139.751	18.62
2011	9	17	19	30	74.4094	144.803	19.5		2011	9	30	9	48	73.3061	139.753	18.61
2011	9	17	19	31	74.4097	144.803	19.5		2011	9	30	9	49	73.3076	139.755	18.6
2011	9	17	19	32	74.4101	144.802	19.49		2011	9	30	9	50	73.3091	139.757	18.58
2011	9	17	19	33	74.4104	144.801	19.49		2011	9	30	9	51	73.3106	139.759	18.58
2011	9	17	19	34	74.4107	144.8	19.48		2011	9	30	9	52	73.3121	139.761	18.57
2011	9	17	19	35	74.4107	144.798	19.47		2011	9	30	9	53	73.3133	139.762	18.56
2011	9	17	19	36	74.4103	144.794	19.46		2011	9	30	9	54	73.3144	139.763	18.55
2011	9	17	19	37	74.4098	144.789	19.46		2011	9	30	9	55	73.3153	139.764	18.55
2011	9	17	19	38	74.4096	144.782	19.45		2011	9	30	9	56	73.316	139.765	18.55
2011	9	17	19	39	74.4094	144.773	19.44		2011	9	30	9	57	73.3163	139.765	18.54
2011	9	17	19	40	74.4092	144.763	19.43		2011	9	30	9	58	73.3163	139.766	18.41
2011	9	17	19	41	74.4089	144.752	19.42		2011	9	30	9	59	73.3163	139.767	18.54
2011	9	17	19	42	74.4086	144.741	19.42		2011	9	30	10	0	73.3161	139.768	18.54
2011	9	17	19	43	74.4082	144.729	19.41		2011	9	30	10	1	73.3161	139.769	18.54
2011	9	17	19	44	74.4079	144.718	19.41		2011	9	30	10	2	73.316	139.77	18.53
2011	9	17	19	45	74.4076	144.706	19.4		2011	9	30	10	3	73.3161	139.77	18.53
2011	9	17	19	46	74.4072	144.695	19.4		2011	9	30	10	4	73.3162	139.771	18.54
2011	9	17	19	47	74.4068	144.68	19.4		2011	9	30	10	5	73.3162	139.772	18.53
2011	9	17	19	48	74.4065	144.669	19.4		2011	9	30	10	6	73.3164	139.773	18.53
2011	9	17	19	49	74.4061	144.657	19.4		2011	9	30	10	7	73.3165	139.773	18.54
2011	9	17	19	50	74.406	144.646	19.4		2011	9	30	10	8	73.3166	139.774	18.54
2011	9	17	19	51	74.4061	144.634	19.39		2011	9	30	10	9	73.3167	139.775	18.54
2011	9	17	19	52	74.4063	144.622	19.39		2011	9	30	10	10	73.3169	139.775	18.54
2011	9	17	19	53	74.4064	144.611	19.39		2011	9	30	10	11	73.317	139.776	18.55
2011	9	17	19	54	74.4066	144.599	19.38		2011	9	30	10	12	73.3173	139.776	18.55
2011	9	17	19	55	74.4068	144.588	19.38		2011	9	30	10	13	73.3179	139.776	18.55
2011	9	17	19	56	74.4071	144.576	19.37		2011	9	30	10	14	73.3187	139.778	18.55
2011	9	17	19	57	74.4074	144.565	19.36		2011	9	30	10	15	73.3187	139.782	18.56
2011	9	17	19	58	74.4077	144.553	19.34		2011	9	30	10	16	73.318	139.785	18.56
2011	9	17	19	59	74.408	144.542	19.31		2011	9	30	10	17	73.3167	139.787	18.56
2011	9	17	20	0	74.4083	144.53	19.28		2011	9	30	10	18	73.3151	139.787	18.57
2011	9	17	20	1	74.4085	144.518	19.25		2011	9	30	10	19	73.3133	139.788	18.56
2011	9	17	20	2	74.4088	144.507	19.23		2011	9	30	10	20	73.3115	139.791	18.56
2011	9	17	20	3	74.4091	144.495	19.19		2011	9	30	10	21	73.3105	139.797	18.56
2011	9	17	20	4	74.4094	144.483	19.15		2011	9	30	10	22	73.3093	139.803	18.56
2011	9	17	20	5	74.4097	144.472	19.09		2011	9	30	10	23	73.3081	139.81	18.56
2011	9	17	20	6	74.41	144.46	19.04		2011	9	30	10	24	73.3069	139.817	18.56
2011	9	17	20	7	74.4103	144.448	18.99		2011	9	30	10	25	73.3057	139.823	18.56
2011	9	17	20	8	74.4106	144.437	18.93		2011	9	30	10	26	73.3043	139.83	18.57
2011	9	17	20	9	74.4109	144.425	18.88		2011	9	30	10	27	73.3028	139.837	18.57
2011	9	17	20	10	74.4112	144.413	18.84		2011	9	30	10	28	73.3014	139.844	18.56
2011	9	17	20	11	74.4116	144.402	18.81		2011	9	30	10	29	73.3	139.852	18.56
2011	9	17	20	12	74.4119	144.39	18.79		2011	9	30	10	30	73.2986	139.858	18.56
2011	9	17	20	13	74.4122	144.379	18.77		2011	9	30	10	31	73.2974	139.864	18.55
2011	9	17	20	14	74.4125	144.367	18.76		2011	9	30	10	32	73.2964	139.869	18.55
2011	9	17	20	15	74.4128	144.355	18.75		2011	9	30	10	33	73.2956	139.873	18.52
2011	9	17	20	16	74.4131	144.344	18.75		2011	9	30	10	34	73.2947	139.877	18.56
2011	9	17	20	17	74.4134	144.332	18.75		2011	9	30	10	35	73.2939	139.881	18.57
2011	9	17	20	18	74.4137	144.318	18.74		2011	9	30	10	36	73.293	139.886	18.57
2011	9	17	20	19	74.414	144.306	18.73		2011	9	30	10	37	73.292	139.891	18.57
2011	9	17	20	20	74.4143	144.294	18.73		2011	9	30	10	38	73.291	139.895	18.57
2011	9	17	20	21	74.4146	144.283	18.73		2011	9	30	10	40	73.29	139.902	18.51
2011	9	17	20	22	74.4148	144.271	18.74		2011	9	30	10	41	73.2902	139.908	18.58
2011	9	17	20	23	74.4151	144.259	18.74		2011	9	30	10	42	73.2906	139.913	18.58
2011	9	17	20	24	74.4154	144.248	18.74		2011	9	30	10	43	73.2909	139.918	18.58
2011	9	17	20	25	74.4157	144.236	18.77		2011	9	30	10	44	73.2913	139.923	18.59
2011	9	17	20	26	74.4159	144.225	18.78		2011	9	30	10	45	73.2917	139.929	18.59
2011	9	17	20	27	74.4163	144.213	18.76		2011	9	30	10	46	73.2919	139.934	18.59
2011	9	17	20	28	74.4166	144.201	18.74		2011	9	30	10	47	73.2921	139.94	18.6
2011	9	17	20	29	74.417	144.19	18.7		2011	9	30	10	48	73.2924	139.946	18.6
2011	9	17	20	30	74.4173	144.178	18.67		2011	9	30	10	49	73.2926	139.951	18.6
2011	9	17	20	31	74.4177	144.167	18.64		2011	9	30	10	50	73.2928	139.957	18.6
2011	9	17	20	32	74.418	144.155	18.62		2011	9	30	10	51	73.293	139.962	18.59
2011	9	17	20	33	74.4183	144.144	18.6		2011	9	30	10	52	73.2933	139.967	18.59
2011	9	17	20	34	74.4187	144.132	18.59		2011	9	30	10	53	73.2936	139.973	18.59
2011	9	17	20	35	74.419	144.12	18.58		2011	9	30	10	54	73.2938	139.979	18.6
2011	9	17	20	36	74.4194	144.109	18.56		2011	9	30	10	55	73.294	139.984	18.6
2011	9	17	20	37	74.4197	144.097	18.55		2011	9	30	10	56	73.2942	139.989	18.6
2011	9	17	20	38	74.4201	144.086	18.54		2011	9	30	10	57	73.2944	139.995	18.6
2011	9	17	20	39	74.4204	144.074	18.52		2011	9	30	10	58	73.2945	140	18.6
2011	9	17	20	40	74.4206	144.063	18.51		2011	9	30	10	59	73.2947	140.007	18.6
2011	9	17	20	41	74.4209	144.051	18.5		2011	9	30	11	0	73.2948	140.013	18.6
2011	9	17	20	42	74.4212	144.04	18.49		2011	9	30	11	1	73.2949	140.019	18.6
2011	9	17	20	43	74.4215	144.03	18.48		2011	9	30	11	2	73.295	140.024	18.6
2011	9	17	20	44	74.4217	144.019	18.48		2011	9	30	11	3	73.2952	140.03	18.6
2011	9	17	20	45	74.4219	144.009	18.47		2011	9	30	11	4	73.2952	140.035	18.6
2011	9	17	20	46	74.4222	143.999	18.48		2011	9	30	11	5	73.2954	140.042	18.6
2011	9	17	20	47	74.4224	143.989	18.48		2011	9	30	11	6	73.2955	140.047	18.6
2011	9	17	20	48	74.4226	143.978	18.48		2011	9	30	11	7	73.2957	140.053	18.6
2011	9	17	20	49	74.4228	143.969	18.49		2011	9	30	11	8	73.2958	140.059	18.59
2011	9	17	20	50	74.4231	143.957	18.49		2011	9	30	11	9	73.296	140.065	18.59
2011	9	17	20	51	74.4234	143.948	18.49		2011	9	30	11	10	73.2962	140.071	18.59
2011	9	17	20	52	74.4236	143.939	18.49		2011	9	30	11	11	73.2964	140.077	18.59
2011	9	17	20	53	74.4239	143.929	18.5		2011	9	30	11	12	73.2965	140.081	18.59
2011	9	17	20	54	74.4241	143.92	18.51		2011	9	30	11	13	73.2964	140.083	18.58
2011	9	17	20	55	74.4243	143.911	18.52		2011	9	30	11	14	73.2965	140.084	18.58
2011	9	17	20	56	74.4246	143.901	18.53		2011	9	30	11	15	73.2967	140.085	18.58
2011	9	17	20	57	74.4248	143.892	18.54		2011	9	30	11	16	73.2969	140.085	18.58
2011	9	17	20	58	74.425	143.884	18.54		2011	9	30	11	17	73.2971	140.085	18.58
2011	9	17	20	59	74.4252	143.876	18.54		2011	9	30	11	18	73.2972	140.085	18.58
2011	9	17	21	0	74.4254	143.869	18.54		2011	9	30	11	19	73.2972	140.085	18.58
2011	9	17	21	1	74.4256	143.862	18.54		2011	9	30	11	20	73.2972	140.085	18.58
2011	9	17	21	2	74.4258	143.856	18.53		2011	9	30	11	21	73.2972	140.085	18.58
2011	9	17	21	3	74.426	143.849	18.53		2011	9	30	11	22	73.2972	140.085	18.58
2011	9	17	21	4	74.4262	143.842	18.52		2011	9	30	11	23	73.2972	140.085	18.58
2011	9	17	21	5	74.4264	143.833	18.5		2011	9	30	11	24	73.2972	140.085	18.59
2011	9	17	21	6	74.4267	143.823	18.48		2011	9	30	11	25	73.2972	140.085	19.03
2011	9	17	21	7	74.4269	143.812	18.45		2011	9	30	11	26	73.2972	140.086	20.05
2011	9	17	21	8	74.4271	143.802	18.42		2011	9	30	11	27	73.2972	140.088	20.95
2011	9	17	21	9	74.4274	143.791	18.4		2011	9	30	11	28	73.2969	140.089	21.64
2011	9	17	21	10	74.4277	143.78	18.37		2011	9	30	11	29	73.2964	140.091	22.11
2011	9	17	21	11	74.4279	143.769	18.35		2011	9	30	11	30	73.2957	140.092	22.46
2011	9	17	21	12	74.4282	143.759	18.33		2011	9	30	11	31	73.2946	140.093	22.72
2011	9	17	21	13	74.4285	143.748	18.31		2011	9	30	11	32	73.2935	140.094	22.8
2011	9	17	21	14	74.4287	143.737	18.29		2011	9	30	11	33	73.2922	140.094	22.8
2011	9	17	21	15	74.4293	143.726	18.27		2011	9	30	11	34	73.2909	140.094	22.43
2011	9	17	21	16	74.4299	143.715	18.25		2011	9	30	11	35	73.2895	140.094	21.74
2011	9	17	21	17	74.4304	143.704	18.24		2011	9	30	11	36	73.288	140.095	21.09
2011	9	17	21	18	74.431	143.694	18.22		2011	9	30	11	37	73.2865	140.098	20.57
2011	9	17	21	19	74.4315	143.683	18.21		2011	9	30	11	38	73.285	140.1	20.15
2011	9	17	21	20	74.4321	143.672	18.19		2011	9	30	11	39	73.2834	140.102	19.83
2011	9	17	21	22	74.4327	143.658	18.17		2011	9	30	11	40	73.2818	140.104	19.6
2011	9	17	21	23	74.4333	143.647	18.16		2011	9	30	11	41	73.2802	140.105	19.43
2011	9	17	21	24	74.4338	143.637	18.15		2011	9	30	11	42	73.2787	140.107	19.28
2011	9	17	21	25	74.4343	143.626	18.14		2011	9	30	11	43	73.2768	140.11	19.17
2011	9	17	21	26	74.4348	143.615	18.13		2011	9	30	11	44	73.2753	140.113	19.09
2011	9	17	21	27	74.4354	143.604	18.12		2011	9	30	11	45	73.2738	140.115	19.03
2011	9	17	21	28	74.4359	143.593	18.11		2011	9	30	11	46	73.2723	140.117	18.99
2011	9	17	21	29	74.4365	143.583	18.11		2011	9	30	11	47	73.2707	140.119	18.96
2011	9	17	21	30	74.4371	143.572	18.1		2011	9	30	11	48	73.2692	140.121	18.94
2011	9	17	21	31	74.4376	143.561	18.09		2011	9	30	11	49	73.2677	140.124	18.92
2011	9	17	21	32	74.4382	143.55	18.09		2011	9	30	11	50	73.2661	140.126	18.89
2011	9	17	21	33	74.4387	143.539	18.08		2011	9	30	11	51	73.2646	140.128	18.87
2011	9	17	21	34	74.4392	143.528	18.07		2011	9	30	11	52	73.263	140.13	18.85
2011	9	17	21	35	74.4398	143.518	18.07		2011	9	30	11	53	73.2614	140.132	18.83
2011	9	17	21	36	74.4403	143.507	18.06		2011	9	30	11	54	73.2598	140.135	18.81
2011	9	17	21	37	74.4409	143.496	18.06		2011	9	30	11	55	73.2582	140.137	18.79
2011	9	17	21	38	74.4414	143.485	18.05		2011	9	30	11	56	73.2566	140.139	18.77
2011	9	17	21	39	74.442	143.474	18.05		2011	9	30	11	57	73.2551	140.141	18.76
2011	9	17	21	40	74.4426	143.464	18.04		2011	9	30	11	58	73.2535	140.143	18.74
2011	9	17	21	41	74.4432	143.453	18.04		2011	9	30	11	59	73.252	140.145	18.73
2011	9	17	21	42	74.4438	143.442	18.03		2011	9	30	12	0	73.2504	140.147	18.72
2011	9	17	21	43	74.4444	143.431	18.03		2011	9	30	12	1	73.2488	140.149	18.71
2011	9	17	21	44	74.4449	143.42	18.02		2011	9	30	12	2	73.2472	140.152	18.69
2011	9	17	21	45	74.4455	143.409	18.02		2011	9	30	12	3	73.2457	140.154	18.68
2011	9	17	21	46	74.446	143.398	18.02		2011	9	30	12	4	73.2442	140.156	18.67
2011	9	17	21	47	74.4466	143.387	18.02		2011	9	30	12	5	73.2427	140.158	18.66
2011	9	17	21	48	74.4471	143.376	18.02		2011	9	30	12	6	73.2411	140.16	18.65
2011	9	17	21	49	74.4476	143.365	18.03		2011	9	30	12	7	73.2396	140.162	18.65
2011	9	17	21	50	74.4481	143.355	18.03		2011	9	30	12	8	73.2381	140.164	18.65
2011	9	17	21	51	74.4486	143.344	18.03		2011	9	30	12	9	73.2365	140.166	18.65
2011	9	17	21	52	74.4491	143.333	18.03		2011	9	30	12	10	73.235	140.168	18.65
2011	9	17	21	53	74.4498	143.319	18.03		2011	9	30	12	11	73.2335	140.17	18.65
2011	9	17	21	54	74.4503	143.308	18.01		2011	9	30	12	12	73.2319	140.172	18.65
2011	9	17	21	55	74.4508	143.297	18		2011	9	30	12	13	73.2304	140.175	18.66
2011	9	17	21	56	74.4513	143.287	17.97		2011	9	30	12	14	73.2285	140.177	18.66
2011	9	17	21	57	74.4519	143.276	17.96		2011	9	30	12	15	73.2269	140.179	18.65
2011	9	17	21	58	74.4524	143.265	17.94		2011	9	30	12	16	73.2253	140.181	18.65
2011	9	17	21	59	74.4529	143.254	17.93		2011	9	30	12	17	73.2236	140.184	18.64
2011	9	17	22	0	74.4535	143.243	17.92		2011	9	30	12	18	73.2221	140.186	18.64
2011	9	17	22	1	74.454	143.232	17.91		2011	9	30	12	19	73.2204	140.188	18.66
2011	9	17	22	2	74.4545	143.221	17.9		2011	9	30	12	20	73.2188	140.191	18.7
2011	9	17	22	3	74.455	143.21	17.9		2011	9	30	12	21	73.2172	140.193	18.74
2011	9	17	22	4	74.4556	143.199	17.89		2011	9	30	12	22	73.2156	140.195	18.8
2011	9	17	22	5	74.4561	143.188	17.89		2011	9	30	12	23	73.214	140.197	18.83
2011	9	17	22	6	74.4567	143.178	17.89		2011	9	30	12	24	73.2124	140.2	18.85
2011	9	17	22	7	74.4572	143.167	17.88		2011	9	30	12	25	73.2108	140.202	18.86
2011	9	17	22	8	74.4578	143.156	17.88		2011	9	30	12	26	73.2092	140.204	18.88
2011	9	17	22	9	74.4583	143.145	17.88		2011	9	30	12	27	73.2075	140.206	18.9
2011	9	17	22	10	74.4589	143.134	17.89		2011	9	30	12	28	73.2059	140.209	18.92
2011	9	17	22	11	74.4594	143.123	17.89		2011	9	30	12	29	73.2043	140.211	18.94
2011	9	17	22	12	74.46	143.112	17.89		2011	9	30	12	30	73.2027	140.213	18.95
2011	9	17	22	13	74.4605	143.101	17.89		2011	9	30	12	31	73.201	140.215	18.97
2011	9	17	22	14	74.4611	143.09	17.88		2011	9	30	12	32	73.1994	140.218	18.98
2011	9	17	22	15	74.4616	143.079	17.88		2011	9	30	12	33	73.1978	140.22	18.99
2011	9	17	22	16	74.4622	143.068	17.87		2011	9	30	12	34	73.1962	140.222	19
2011	9	17	22	17	74.4627	143.057	17.87		2011	9	30	12	35	73.1946	140.224	19
2011	9	17	22	18	74.4633	143.046	17.87		2011	9	30	12	36	73.193	140.226	19
2011	9	17	22	19	74.4638	143.035	17.86		2011	9	30	12	37	73.1913	140.229	19.01
2011	9	17	22	20	74.4644	143.024	17.86		2011	9	30	12	38	73.1897	140.231	19.01
2011	9	17	22	21	74.465	143.013	17.86		2011	9	30	12	39	73.188	140.233	19.01
2011	9	17	22	22	74.4655	143.002	17.86		2011	9	30	12	40	73.1864	140.236	19.02
2011	9	17	22	23	74.4661	142.991	17.86		2011	9	30	12	41	73.1848	140.238	19.02
2011	9	17	22	24	74.4668	142.977	17.86		2011	9	30	12	42	73.1832	140.24	19.02
2011	9	17	22	25	74.4674	142.966	17.86		2011	9	30	12	43	73.1816	140.242	19.02
2011	9	17	22	26	74.4679	142.955	17.86		2011	9	30	12	44	73.1799	140.244	19.02
2011	9	17	22	27	74.4685	142.945	17.86		2011	9	30	12	46	73.1779	140.247	19.02
2011	9	17	22	28	74.469	142.934	17.86		2011	9	30	12	47	73.1763	140.249	19.03
2011	9	17	22	29	74.4696	142.922	17.87		2011	9	30	12	48	73.1747	140.252	19.04
2011	9	17	22	30	74.4702	142.911	17.87		2011	9	30	12	49	73.1732	140.254	19.05
2011	9	17	22	31	74.4708	142.9	17.88		2011	9	30	12	50	73.1716	140.256	19.05
2011	9	17	22	32	74.4713	142.889	17.89		2011	9	30	12	51	73.17	140.258	19.06
2011	9	17	22	33	74.4719	142.878	17.9		2011	9	30	12	52	73.1684	140.261	19.06
2011	9	17	22	34	74.4725	142.867	17.9		2011	9	30	12	53	73.1668	140.263	19.06
2011	9	17	22	35	74.4731	142.856	17.91		2011	9	30	12	54	73.1652	140.265	19.07
2011	9	17	22	36	74.4736	142.845	17.92		2011	9	30	12	55	73.1636	140.268	19.08
2011	9	17	22	37	74.4742	142.834	17.93		2011	9	30	12	56	73.1621	140.27	19.1
2011	9	17	22	38	74.4747	142.823	17.94		2011	9	30	12	57	73.1605	140.272	19.12
2011	9	17	22	39	74.4752	142.812	17.94		2011	9	30	12	58	73.1588	140.274	19.12
2011	9	17	22	40	74.4758	142.801	17.95		2011	9	30	12	59	73.1572	140.276	19.13
2011	9	17	22	41	74.4763	142.79	17.96		2011	9	30	13	0	73.1556	140.279	19.12
2011	9	17	22	42	74.4769	142.779	17.96		2011	9	30	13	1	73.154	140.281	19.12
2011	9	17	22	43	74.4774	142.768	17.97		2011	9	30	13	2	73.1524	140.283	19.11
2011	9	17	22	44	74.4779	142.757	17.97		2011	9	30	13	3	73.1508	140.285	19.1
2011	9	17	22	45	74.4785	142.746	17.97		2011	9	30	13	4	73.1492	140.288	19.1
2011	9	17	22	46	74.479	142.735	17.97		2011	9	30	13	5	73.1476	140.29	19.1
2011	9	17	22	47	74.4796	142.724	17.98		2011	9	30	13	6	73.146	140.292	19.09
2011	9	17	22	48	74.4801	142.713	17.99		2011	9	30	13	7	73.1444	140.294	19.09
2011	9	17	22	49	74.4806	142.702	18		2011	9	30	13	8	73.1429	140.297	19.09
2011	9	17	22	50	74.4811	142.691	18.01		2011	9	30	13	9	73.1413	140.299	19.1
2011	9	17	22	51	74.4816	142.68	18.01		2011	9	30	13	10	73.1397	140.301	19.1
2011	9	17	22	52	74.4821	142.669	17.99		2011	9	30	13	11	73.1381	140.303	19.1
2011	9	17	22	53	74.4827	142.658	17.97		2011	9	30	13	12	73.1364	140.305	19.11
2011	9	17	22	54	74.4832	142.647	17.95		2011	9	30	13	13	73.1348	140.308	19.12
2011	9	17	22	55	74.4838	142.636	17.93		2011	9	30	13	14	73.1333	140.31	19.13
2011	9	17	22	56	74.4845	142.622	17.93		2011	9	30	13	15	73.1317	140.312	19.13
2011	9	17	22	57	74.4851	142.611	17.93		2011	9	30	13	16	73.1301	140.314	19.14
2011	9	17	22	58	74.4856	142.6	17.94		2011	9	30	13	17	73.1281	140.317	19.15
2011	9	17	22	59	74.4862	142.589	17.97		2011	9	30	13	18	73.1265	140.319	19.15
2011	9	17	23	0	74.4868	142.578	17.99		2011	9	30	13	19	73.1249	140.321	19.15
2011	9	17	23	1	74.4873	142.567	17.99		2011	9	30	13	20	73.1233	140.323	19.16
2011	9	17	23	2	74.4879	142.556	17.99		2011	9	30	13	21	73.1217	140.325	19.17
2011	9	17	23	3	74.4885	142.546	18		2011	9	30	13	22	73.1201	140.327	19.16
2011	9	17	23	4	74.489	142.535	18.01		2011	9	30	13	23	73.1185	140.329	19.15
2011	9	17	23	5	74.4896	142.524	18.02		2011	9	30	13	24	73.1169	140.332	19.15
2011	9	17	23	6	74.4901	142.513	18.03		2011	9	30	13	25	73.1153	140.334	19.14
2011	9	17	23	7	74.4907	142.502	18.05		2011	9	30	13	26	73.1137	140.336	19.15
2011	9	17	23	8	74.4913	142.491	18.06		2011	9	30	13	27	73.1121	140.338	19.16
2011	9	17	23	9	74.4918	142.48	18.07		2011	9	30	13	28	73.1105	140.341	19.24
2011	9	17	23	10	74.4924	142.469	18.07		2011	9	30	13	29	73.1089	140.343	19.32
2011	9	17	23	11	74.493	142.458	18.08		2011	9	30	13	30	73.1072	140.345	19.38
2011	9	17	23	12	74.4935	142.447	18.1		2011	9	30	13	31	73.1057	140.347	19.42
2011	9	17	23	13	74.4941	142.436	18.12		2011	9	30	13	32	73.1045	140.348	19.46
2011	9	17	23	14	74.4946	142.424	18.15		2011	9	30	13	33	73.1038	140.349	19.5
2011	9	17	23	15	74.495	142.413	18.19		2011	9	30	13	34	73.1036	140.35	19.55
2011	9	17	23	16	74.4955	142.402	18.22		2011	9	30	13	35	73.1037	140.351	19.59
2011	9	17	23	17	74.4961	142.391	18.23		2011	9	30	13	36	73.1038	140.352	19.64
2011	9	17	23	18	74.4966	142.379	18.23		2011	9	30	13	37	73.104	140.353	19.68
2011	9	17	23	19	74.4972	142.368	18.24		2011	9	30	13	38	73.1043	140.353	19.72
2011	9	17	23	20	74.4977	142.357	18.24		2011	9	30	13	39	73.1046	140.353	19.77
2011	9	17	23	21	74.4983	142.345	18.26		2011	9	30	13	40	73.1049	140.353	19.81
2011	9	17	23	22	74.4988	142.334	18.28		2011	9	30	13	41	73.105	140.353	19.85
2011	9	17	23	23	74.4994	142.323	18.3		2011	9	30	13	42	73.1052	140.353	19.88
2011	9	17	23	24	74.4999	142.312	18.32		2011	9	30	13	43	73.1052	140.353	19.91
2011	9	17	23	25	74.5005	142.301	18.34		2011	9	30	13	44	73.1051	140.353	19.93
2011	9	17	23	26	74.501	142.29	18.35		2011	9	30	13	45	73.1051	140.354	19.96
2011	9	17	23	28	74.5017	142.276	18.36		2011	9	30	13	46	73.105	140.355	19.98
2011	9	17	23	29	74.5022	142.265	18.37		2011	9	30	13	47	73.105	140.356	20
2011	9	17	23	30	74.5028	142.254	18.39		2011	9	30	13	48	73.105	140.357	20.01
2011	9	17	23	31	74.5033	142.243	18.4		2011	9	30	13	49	73.105	140.358	20.03
2011	9	17	23	32	74.5039	142.232	18.41		2011	9	30	13	50	73.1049	140.359	20.04
2011	9	17	23	33	74.5044	142.221	18.42		2011	9	30	13	51	73.1049	140.36	20.05
2011	9	17	23	34	74.5049	142.209	18.42		2011	9	30	13	52	73.1048	140.361	20.06
2011	9	17	23	35	74.5055	142.198	18.42		2011	9	30	13	53	73.1048	140.361	20.07
2011	9	17	23	36	74.5061	142.187	18.42		2011	9	30	13	54	73.1048	140.362	20.08
2011	9	17	23	37	74.5066	142.176	18.41		2011	9	30	13	55	73.1051	140.363	20.09
2011	9	17	23	38	74.5072	142.165	18.4		2011	9	30	13	56	73.1056	140.365	20.1
2011	9	17	23	39	74.5077	142.154	18.38		2011	9	30	13	57	73.1061	140.368	20.1
2011	9	17	23	40	74.5083	142.143	18.36		2011	9	30	13	58	73.1063	140.372	20.1
2011	9	17	23	41	74.5089	142.132	18.34		2011	9	30	13	59	73.1061	140.375	20.1
2011	9	17	23	42	74.5094	142.121	18.31		2011	9	30	14	0	73.1053	140.378	20.11
2011	9	17	23	43	74.51	142.109	18.28		2011	9	30	14	1	73.1042	140.38	20.11
2011	9	17	23	44	74.5106	142.098	18.25		2011	9	30	14	2	73.1029	140.381	20.12
2011	9	17	23	45	74.5112	142.087	18.23		2011	9	30	14	3	73.1015	140.382	20.13
2011	9	17	23	46	74.5117	142.076	18.2		2011	9	30	14	4	73.0999	140.383	20.13
2011	9	17	23	47	74.5123	142.065	18.18		2011	9	30	14	5	73.0983	140.383	20.14
2011	9	17	23	48	74.5129	142.054	18.16		2011	9	30	14	6	73.0966	140.384	20.14
2011	9	17	23	49	74.5135	142.042	18.13		2011	9	30	14	7	73.0949	140.385	20.14
2011	9	17	23	50	74.514	142.031	18.11		2011	9	30	14	8	73.0933	140.385	20.14
2011	9	17	23	51	74.5145	142.02	18.09		2011	9	30	14	9	73.0916	140.385	20.14
2011	9	17	23	52	74.5151	142.009	18.06		2011	9	30	14	10	73.09	140.385	20.14
2011	9	17	23	53	74.5156	141.997	18.03		2011	9	30	14	11	73.0884	140.385	20.15
2011	9	17	23	54	74.5161	141.986	17.99		2011	9	30	14	12	73.0868	140.385	20.15
2011	9	17	23	55	74.5166	141.975	17.97		2011	9	30	14	13	73.0852	140.385	20.16
2011	9	17	23	56	74.5172	141.963	17.95		2011	9	30	14	14	73.0835	140.385	20.16
2011	9	17	23	57	74.5178	141.952	17.93		2011	9	30	14	15	73.0819	140.386	20.17
2011	9	17	23	58	74.5183	141.941	17.92		2011	9	30	14	16	73.0803	140.387	20.17
2011	9	17	23	59	74.519	141.927	17.9		2011	9	30	14	17	73.0787	140.388	20.18
2011	9	18	0	0	74.5196	141.916	17.88		2011	9	30	14	18	73.0771	140.391	20.18
2011	9	18	0	1	74.5202	141.904	17.85		2011	9	30	14	19	73.0755	140.393	20.18
2011	9	18	0	2	74.5208	141.893	17.82		2011	9	30	14	20	73.0735	140.396	20.18
2011	9	18	0	3	74.5213	141.882	17.78		2011	9	30	14	21	73.0719	140.398	20.17
2011	9	18	0	4	74.5219	141.871	17.75		2011	9	30	14	22	73.0703	140.401	20.17
2011	9	18	0	5	74.5224	141.86	17.73		2011	9	30	14	23	73.0687	140.403	20.17
2011	9	18	0	6	74.523	141.849	17.71		2011	9	30	14	24	73.0672	140.406	20.16
2011	9	18	0	7	74.5236	141.838	17.69		2011	9	30	14	25	73.0657	140.408	20.16
2011	9	18	0	8	74.5242	141.827	17.68		2011	9	30	14	26	73.0642	140.41	20.16
2011	9	18	0	9	74.5248	141.815	17.67		2011	9	30	14	27	73.0627	140.412	20.16
2011	9	18	0	10	74.5253	141.804	17.66		2011	9	30	14	28	73.0612	140.415	20.16
2011	9	18	0	11	74.5259	141.793	17.65		2011	9	30	14	29	73.0597	140.417	20.16
2011	9	18	0	12	74.5264	141.782	17.64		2011	9	30	14	30	73.0582	140.419	20.17
2011	9	18	0	13	74.5269	141.771	17.64		2011	9	30	14	31	73.0567	140.421	20.17
2011	9	18	0	14	74.5275	141.76	17.64		2011	9	30	14	32	73.0552	140.424	20.17
2011	9	18	0	15	74.528	141.748	17.64		2011	9	30	14	33	73.0536	140.426	20.17
2011	9	18	0	16	74.5286	141.737	17.64		2011	9	30	14	34	73.0521	140.428	20.18
2011	9	18	0	17	74.5291	141.726	17.65		2011	9	30	14	35	73.0506	140.431	20.18
2011	9	18	0	18	74.5297	141.715	17.65		2011	9	30	14	36	73.0491	140.433	20.18
2011	9	18	0	19	74.5302	141.703	17.65		2011	9	30	14	37	73.0476	140.436	20.18
2011	9	18	0	20	74.5308	141.692	17.66		2011	9	30	14	38	73.0461	140.438	20.18
2011	9	18	0	21	74.5313	141.681	17.66		2011	9	30	14	39	73.0446	140.44	20.18
2011	9	18	0	22	74.5318	141.67	17.67		2011	9	30	14	40	73.043	140.443	20.18
2011	9	18	0	23	74.5324	141.659	17.68		2011	9	30	14	41	73.0415	140.445	20.18
2011	9	18	0	24	74.5329	141.648	17.68		2011	9	30	14	42	73.04	140.447	20.19
2011	9	18	0	25	74.5335	141.637	17.69		2011	9	30	14	43	73.0385	140.45	20.19
2011	9	18	0	26	74.534	141.625	17.69		2011	9	30	14	44	73.0369	140.452	20.19
2011	9	18	0	27	74.5346	141.614	17.69		2011	9	30	14	45	73.0354	140.454	20.2
2011	9	18	0	28	74.5351	141.603	17.69		2011	9	30	14	46	73.0339	140.457	20.2
2011	9	18	0	29	74.5356	141.592	17.7		2011	9	30	14	47	73.0324	140.459	20.21
2011	9	18	0	30	74.5363	141.578	17.7		2011	9	30	14	48	73.0309	140.462	20.21
2011	9	18	0	31	74.5368	141.566	17.69		2011	9	30	14	49	73.0293	140.464	20.22
2011	9	18	0	32	74.5373	141.555	17.68		2011	9	30	14	50	73.0278	140.466	20.22
2011	9	18	0	33	74.5379	141.544	17.68		2011	9	30	14	52	73.0259	140.469	20.22
2011	9	18	0	34	74.5385	141.533	17.68		2011	9	30	14	53	73.0245	140.471	20.22
2011	9	18	0	35	74.5391	141.521	17.67		2011	9	30	14	54	73.0229	140.474	20.22
2011	9	18	0	36	74.5397	141.51	17.67		2011	9	30	14	55	73.0215	140.476	20.22
2011	9	18	0	37	74.5402	141.499	17.67		2011	9	30	14	56	73.0199	140.478	20.22
2011	9	18	0	38	74.5408	141.487	17.67		2011	9	30	14	57	73.0184	140.481	20.21
2011	9	18	0	39	74.5414	141.476	17.69		2011	9	30	14	58	73.0169	140.483	20.21
2011	9	18	0	40	74.542	141.464	17.71		2011	9	30	14	59	73.0154	140.485	20.21
2011	9	18	0	41	74.5425	141.453	17.73		2011	9	30	15	0	73.0139	140.488	20.21
2011	9	18	0	42	74.5431	141.442	17.75		2011	9	30	15	1	73.0123	140.49	20.21
2011	9	18	0	47	74.5419	141.415	17.89		2011	9	30	15	2	73.0108	140.492	20.21
2011	9	18	0	47	74.5417	141.415	17.89		2011	9	30	15	3	73.0093	140.494	20.2
2011	9	18	0	48	74.5414	141.414	17.89		2011	9	30	15	4	73.0079	140.497	20.2
2011	9	18	0	49	74.5412	141.412	17.89		2011	9	30	15	5	73.0063	140.499	20.2
2011	9	18	0	50	74.5411	141.411	17.88		2011	9	30	15	6	73.0048	140.501	20.2
2011	9	18	0	51	74.541	141.41	17.87		2011	9	30	15	7	73.0033	140.504	20.2
2011	9	18	0	52	74.541	141.409	17.87		2011	9	30	15	8	73.0017	140.506	20.2
2011	9	18	0	53	74.541	141.407	17.87		2011	9	30	15	9	73.0002	140.509	20.2
2011	9	18	0	54	74.541	141.405	17.86		2011	9	30	15	10	72.9987	140.511	20.2
2011	9	18	0	55	74.541	141.404	17.86		2011	9	30	15	11	72.9972	140.513	20.2
2011	9	18	0	56	74.5411	141.402	17.86		2011	9	30	15	12	72.9957	140.516	20.2
2011	9	18	0	57	74.5412	141.401	17.86		2011	9	30	15	13	72.9942	140.518	20.21
2011	9	18	0	58	74.5413	141.399	17.86		2011	9	30	15	14	72.9926	140.52	20.21
2011	9	18	0	59	74.5415	141.398	17.85		2011	9	30	15	15	72.9911	140.523	20.21
2011	9	18	1	0	74.5416	141.396	17.85		2011	9	30	15	16	72.9896	140.525	20.21
2011	9	18	1	1	74.5417	141.394	17.86		2011	9	30	15	17	72.9881	140.528	20.21
2011	9	18	1	2	74.542	141.392	17.86		2011	9	30	15	18	72.9866	140.53	20.21
2011	9	18	1	3	74.5421	141.391	17.86		2011	9	30	15	19	72.9851	140.533	20.21
2011	9	18	1	4	74.5423	141.389	17.86		2011	9	30	15	20	72.9835	140.535	20.21
2011	9	18	1	5	74.5425	141.388	17.86		2011	9	30	15	21	72.982	140.537	20.21
2011	9	18	1	6	74.5426	141.387	17.85		2011	9	30	15	22	72.9805	140.54	20.21
2011	9	18	1	7	74.5429	141.385	17.85		2011	9	30	15	23	72.9785	140.542	20.21
2011	9	18	1	8	74.5431	141.383	17.85		2011	9	30	15	24	72.9769	140.545	20.21
2011	9	18	1	9	74.5433	141.382	17.86		2011	9	30	15	25	72.9754	140.547	20.21
2011	9	18	1	10	74.5435	141.38	17.86		2011	9	30	15	26	72.9738	140.549	20.21
2011	9	18	1	11	74.5438	141.379	17.86		2011	9	30	15	27	72.9723	140.551	20.22
2011	9	18	1	12	74.544	141.377	17.87		2011	9	30	15	28	72.9707	140.554	20.22
2011	9	18	1	13	74.5443	141.376	17.87		2011	9	30	15	29	72.9692	140.556	20.22
2011	9	18	1	14	74.5445	141.375	17.87		2011	9	30	15	30	72.9676	140.559	20.23
2011	9	18	1	15	74.5447	141.374	17.88		2011	9	30	15	31	72.9661	140.561	20.23
2011	9	18	1	16	74.545	141.372	17.88		2011	9	30	15	32	72.9645	140.563	20.23
2011	9	18	1	17	74.5452	141.371	17.88		2011	9	30	15	33	72.9629	140.566	20.24
2011	9	18	1	18	74.5456	141.369	17.89		2011	9	30	15	34	72.9614	140.568	20.24
2011	9	18	1	19	74.5458	141.368	17.89		2011	9	30	15	35	72.9598	140.57	20.25
2011	9	18	1	20	74.5461	141.367	17.89		2011	9	30	15	36	72.9582	140.573	20.25
2011	9	18	1	21	74.5463	141.365	17.9		2011	9	30	15	37	72.9567	140.575	20.25
2011	9	18	1	23	74.5466	141.364	17.91		2011	9	30	15	38	72.9553	140.578	20.25
2011	9	18	1	23	74.5469	141.363	17.91		2011	9	30	15	39	72.9537	140.58	20.25
2011	9	18	1	24	74.5471	141.362	17.91		2011	9	30	15	40	72.9522	140.583	20.24
2011	9	18	1	25	74.5473	141.36	17.91		2011	9	30	15	41	72.9508	140.585	20.24
2011	9	18	1	26	74.5476	141.359	17.92		2011	9	30	15	42	72.9493	140.587	20.23
2011	9	18	1	27	74.5479	141.358	17.93		2011	9	30	15	43	72.9478	140.589	20.23
2011	9	18	1	28	74.5482	141.356	17.93		2011	9	30	15	44	72.9463	140.592	20.23
2011	9	18	1	30	74.5484	141.355	17.94		2011	9	30	15	45	72.9448	140.594	20.23
2011	9	18	1	30	74.5487	141.354	17.94		2011	9	30	15	46	72.9433	140.596	20.23
2011	9	18	1	32	74.549	141.352	17.95		2011	9	30	15	47	72.9418	140.599	20.24
2011	9	18	1	32	74.5493	141.351	17.95		2011	9	30	15	48	72.9404	140.601	20.28
2011	9	18	1	34	74.5496	141.35	17.96		2011	9	30	15	49	72.9389	140.603	20.32
2011	9	18	1	35	74.5499	141.349	17.96		2011	9	30	15	50	72.9374	140.605	20.37
2011	9	18	1	35	74.5501	141.348	17.96		2011	9	30	15	51	72.936	140.607	20.4
2011	9	18	1	37	74.5505	141.346	17.97		2011	9	30	15	52	72.9345	140.609	20.43
2011	9	18	1	37	74.5507	141.345	17.98		2011	9	30	15	53	72.9333	140.611	20.45
2011	9	18	1	39	74.551	141.344	17.98		2011	9	30	15	54	72.9322	140.613	20.48
2011	9	18	1	40	74.5512	141.343	17.99		2011	9	30	15	55	72.931	140.615	20.49
2011	9	18	1	41	74.5516	141.342	18		2011	9	30	15	56	72.9304	140.616	20.51
2011	9	18	1	42	74.5518	141.34	18		2011	9	30	15	57	72.9302	140.617	20.53
2011	9	18	1	43	74.5521	141.339	18.01		2011	9	30	15	58	72.9302	140.618	20.55
2011	9	18	1	44	74.5524	141.338	18.01		2011	9	30	15	59	72.9303	140.619	20.57
2011	9	18	1	44	74.5526	141.337	18.02		2011	9	30	16	0	72.9305	140.62	20.59
2011	9	18	1	46	74.553	141.336	18.02		2011	9	30	16	1	72.9307	140.621	20.62
2011	9	18	1	47	74.5532	141.334	18.03		2011	9	30	16	2	72.931	140.622	20.65
2011	9	18	1	48	74.5535	141.333	18.03		2011	9	30	16	3	72.9313	140.623	20.67
2011	9	18	1	49	74.5537	141.332	18.04		2011	9	30	16	4	72.9316	140.623	20.69
2011	9	18	1	50	74.554	141.331	18.05		2011	9	30	16	5	72.9317	140.623	20.72
2011	9	18	1	51	74.5542	141.33	18.05		2011	9	30	16	6	72.9318	140.623	20.73
2011	9	18	1	52	74.5545	141.328	18.06		2011	9	30	16	7	72.9318	140.623	20.75
2011	9	18	1	53	74.5548	141.327	18.07		2011	9	30	16	8	72.9318	140.623	20.77
2011	9	18	1	54	74.555	141.326	18.07		2011	9	30	16	9	72.9317	140.623	20.78
2011	9	18	1	55	74.5553	141.325	18.08		2011	9	30	16	10	72.9315	140.624	20.79
2011	9	18	1	56	74.5556	141.324	18.08		2011	9	30	16	11	72.9314	140.624	20.81
2011	9	18	1	57	74.556	141.323	18.09		2011	9	30	16	12	72.9312	140.625	20.82
2011	9	18	1	58	74.5562	141.322	18.09		2011	9	30	16	13	72.9313	140.627	20.83
2011	9	18	1	59	74.5564	141.321	18.1		2011	9	30	16	14	72.9319	140.628	20.85
2011	9	18	2	0	74.5565	141.318	18.1		2011	9	30	16	15	72.9328	140.63	20.85
2011	9	18	2	1	74.5565	141.314	18.1		2011	9	30	16	16	72.9336	140.629	20.85
2011	9	18	2	2	74.5565	141.308	18.1		2011	9	30	16	17	72.9341	140.627	20.86
2011	9	18	2	3	74.5564	141.3	18.1		2011	9	30	16	18	72.9341	140.625	20.86
2011	9	18	2	4	74.5563	141.293	18.1		2011	9	30	16	19	72.9336	140.624	20.86
2011	9	18	2	5	74.5562	141.286	18.1		2011	9	30	16	20	72.9327	140.624	20.87
2011	9	18	2	6	74.5561	141.276	18.1		2011	9	30	16	21	72.9318	140.624	20.88
2011	9	18	2	7	74.556	141.268	18.1		2011	9	30	16	22	72.9308	140.623	20.88
2011	9	18	2	8	74.5559	141.258	18.1		2011	9	30	16	23	72.9295	140.623	20.88
2011	9	18	2	9	74.5558	141.25	18.11		2011	9	30	16	24	72.9281	140.622	20.88
2011	9	18	2	10	74.5557	141.238	18.11		2011	9	30	16	25	72.9265	140.621	20.88
2011	9	18	2	11	74.5558	141.228	18.12		2011	9	30	16	26	72.9245	140.619	20.88
2011	9	18	2	12	74.5559	141.218	18.11		2011	9	30	16	27	72.9227	140.619	20.87
2011	9	18	2	13	74.5562	141.205	18.11		2011	9	30	16	28	72.9209	140.618	20.87
2011	9	18	2	14	74.5564	141.195	18.1		2011	9	30	16	29	72.9192	140.618	20.87
2011	9	18	2	15	74.5567	141.181	18.09		2011	9	30	16	30	72.9174	140.618	20.88
2011	9	18	2	16	74.5569	141.171	18.07		2011	9	30	16	31	72.9157	140.618	20.88
2011	9	18	2	17	74.5574	141.157	18.07		2011	9	30	16	32	72.9139	140.618	20.88
2011	9	18	2	18	74.5579	141.147	18.06		2011	9	30	16	33	72.9121	140.618	20.88
2011	9	18	2	19	74.5584	141.133	18.05		2011	9	30	16	34	72.9103	140.619	20.88
2011	9	18	2	20	74.559	141.123	18.05		2011	9	30	16	35	72.9085	140.619	20.88
2011	9	18	2	21	74.5595	141.112	18.04		2011	9	30	16	36	72.9067	140.619	20.88
2011	9	18	2	22	74.5601	141.099	18.02		2011	9	30	16	37	72.905	140.619	20.89
2011	9	18	2	23	74.5607	141.089	18.01		2011	9	30	16	38	72.9033	140.619	20.89
2011	9	18	2	24	74.5613	141.075	17.99		2011	9	30	16	39	72.9015	140.62	20.9
2011	9	18	2	25	74.5618	141.065	17.98		2011	9	30	16	40	72.8997	140.62	20.9
2011	9	18	2	26	74.5625	141.051	17.97		2011	9	30	16	41	72.898	140.62	20.9
2011	9	18	2	27	74.563	141.041	17.96		2011	9	30	16	42	72.8962	140.62	20.9
2011	9	18	2	28	74.5637	141.028	17.96		2011	9	30	16	43	72.8945	140.621	20.91
2011	9	18	2	29	74.5642	141.017	17.96		2011	9	30	16	44	72.8928	140.621	20.91
2011	9	18	2	30	74.5643	141.004	17.96		2011	9	30	16	45	72.8911	140.621	20.91
2011	9	18	2	31	74.5642	140.993	17.97		2011	9	30	16	46	72.8894	140.621	20.91
2011	9	18	2	32	74.563	140.983	17.98		2011	9	30	16	47	72.8878	140.621	20.91
2011	9	18	2	33	74.5616	140.971	17.99		2011	9	30	16	48	72.8866	140.621	20.91
2011	9	18	2	34	74.5608	140.961	18		2011	9	30	16	49	72.8857	140.621	20.91
2011	9	18	2	35	74.5597	140.948	18.01		2011	9	30	16	50	72.8848	140.621	20.91
2011	9	18	2	36	74.5587	140.938	18.03		2011	9	30	16	51	72.8836	140.621	20.91
2011	9	18	2	37	74.5575	140.925	18.04		2011	9	30	16	52	72.8824	140.62	20.92
2011	9	18	2	38	74.5565	140.915	18.06		2011	9	30	16	53	72.8819	140.618	20.93
2011	9	18	2	39	74.5553	140.902	18.08		2011	9	30	16	54	72.8826	140.615	20.95
2011	9	18	2	40	74.5543	140.892	18.09		2011	9	30	16	55	72.884	140.614	20.96
2011	9	18	2	41	74.5532	140.881	18.11		2011	9	30	16	56	72.8856	140.614	20.96
2011	9	18	2	42	74.5519	140.869	18.12		2011	9	30	16	58	72.8869	140.619	20.96
2011	9	18	2	43	74.5509	140.858	18.14		2011	9	30	16	59	72.8876	140.623	20.96
2011	9	18	2	44	74.5497	140.846	18.16		2011	9	30	17	0	72.8888	140.625	20.95
2011	9	18	2	45	74.5486	140.836	18.19		2011	9	30	17	1	72.8899	140.625	20.94
2011	9	18	2	46	74.5473	140.823	18.21		2011	9	30	17	2	72.8904	140.622	20.93
2011	9	18	2	47	74.5463	140.813	18.23		2011	9	30	17	3	72.8901	140.62	20.93
2011	9	18	2	48	74.545	140.801	18.25		2011	9	30	17	4	72.8894	140.618	20.92
2011	9	18	2	49	74.5439	140.791	18.25		2011	9	30	17	5	72.8888	140.615	20.91
2011	9	18	2	50	74.5429	140.781	18.25		2011	9	30	17	6	72.8879	140.614	20.91
2011	9	18	2	51	74.5416	140.768	18.24		2011	9	30	17	7	72.887	140.616	20.91
2011	9	18	2	52	74.5406	140.758	18.22		2011	9	30	17	8	72.8859	140.619	20.91
2011	9	18	2	53	74.5392	140.745	18.2		2011	9	30	17	9	72.8854	140.623	20.91
2011	9	18	2	54	74.5381	140.735	18.18		2011	9	30	17	10	72.8858	140.628	20.91
2011	9	18	2	55	74.5368	140.722	18.17		2011	9	30	17	11	72.886	140.634	20.9
2011	9	18	2	56	74.5358	140.711	18.16		2011	9	30	17	12	72.8858	140.639	20.9
2011	9	18	2	57	74.5345	140.698	18.16		2011	9	30	17	13	72.8857	140.641	20.9
2011	9	18	2	58	74.5335	140.688	18.16		2011	9	30	17	14	72.8858	140.642	20.91
2011	9	18	2	59	74.5323	140.675	18.16		2011	9	30	17	15	72.8861	140.643	20.91
2011	9	18	3	0	74.5313	140.665	18.15		2011	9	30	17	16	72.8865	140.645	20.91
2011	9	18	3	1	74.5303	140.655	18.12		2011	9	30	17	17	72.887	140.646	20.91
2011	9	18	3	2	74.5291	140.643	18.06		2011	9	30	17	18	72.8876	140.647	20.91
2011	9	18	3	3	74.5281	140.633	18.01		2011	9	30	17	19	72.8882	140.648	20.91
2011	9	18	3	4	74.5269	140.62	17.96		2011	9	30	17	20	72.8887	140.649	20.91
2011	9	18	3	5	74.5259	140.61	17.91		2011	9	30	17	21	72.8893	140.649	20.9
2011	9	18	3	6	74.5246	140.598	17.86		2011	9	30	17	22	72.8898	140.649	20.88
2011	9	18	3	7	74.5236	140.588	17.81		2011	9	30	17	23	72.8903	140.649	20.86
2011	9	18	3	8	74.5223	140.576	17.76		2011	9	30	17	24	72.8907	140.65	20.82
2011	9	18	3	9	74.5213	140.566	17.73		2011	9	30	17	25	72.8912	140.65	20.78
2011	9	18	3	10	74.5203	140.556	17.7		2011	9	30	17	26	72.8916	140.651	20.73
2011	9	18	3	11	74.519	140.544	17.69		2011	9	30	17	27	72.8919	140.651	20.69
2011	9	18	3	12	74.518	140.534	17.68		2011	9	30	17	28	72.8923	140.652	20.64
2011	9	18	3	13	74.5168	140.522	17.67		2011	9	30	17	29	72.8928	140.653	20.61
2011	9	18	3	14	74.5158	140.512	17.67		2011	9	30	17	30	72.8932	140.654	20.58
2011	9	18	3	15	74.5145	140.5	17.67		2011	9	30	17	31	72.8936	140.654	20.56
2011	9	18	3	16	74.5135	140.49	17.67		2011	9	30	17	32	72.894	140.655	20.55
2011	9	18	3	17	74.5123	140.478	17.66		2011	9	30	17	33	72.8945	140.655	20.54
2011	9	18	3	18	74.5113	140.468	17.63		2011	9	30	17	34	72.895	140.656	20.53
2011	9	18	3	19	74.5102	140.458	17.59		2011	9	30	17	35	72.8956	140.656	20.52
2011	9	18	3	20	74.509	140.446	17.55		2011	9	30	17	36	72.8961	140.656	20.51
2011	9	18	3	21	74.508	140.436	17.51		2011	9	30	17	37	72.8966	140.656	20.51
2011	9	18	3	22	74.5068	140.424	17.47		2011	9	30	17	38	72.897	140.657	20.5
2011	9	18	3	23	74.5058	140.414	17.42		2011	9	30	17	39	72.8975	140.657	20.49
2011	9	18	3	24	74.5046	140.402	17.38		2011	9	30	17	40	72.8979	140.657	20.49
2011	9	18	3	25	74.5036	140.392	17.35		2011	9	30	17	41	72.8983	140.658	20.49
2011	9	18	3	27	74.5024	140.38	17.32		2011	9	30	17	42	72.8988	140.659	20.48
2011	9	18	3	27	74.5014	140.37	17.29		2011	9	30	17	43	72.8993	140.661	20.48
2011	9	18	3	28	74.5005	140.36	17.26		2011	9	30	17	44	72.8995	140.664	20.47
2011	9	18	3	29	74.4992	140.347	17.24		2011	9	30	17	45	72.8992	140.667	20.47
2011	9	18	3	30	74.4982	140.338	17.23		2011	9	30	17	46	72.8986	140.668	20.47
2011	9	18	3	31	74.497	140.325	17.22		2011	9	30	17	47	72.8982	140.667	20.47
2011	9	18	3	32	74.496	140.315	17.2		2011	9	30	17	48	72.8977	140.665	20.46
2011	9	18	3	34	74.4948	140.303	17.19		2011	9	30	17	49	72.8971	140.663	20.47
2011	9	18	3	34	74.4938	140.293	17.17		2011	9	30	17	50	72.8964	140.661	20.47
2011	9	18	3	36	74.4925	140.28	17.16		2011	9	30	17	51	72.8956	140.66	20.49
2011	9	18	3	36	74.4915	140.27	17.16		2011	9	30	17	52	72.8948	140.658	20.5
2011	9	18	3	38	74.4902	140.258	17.15		2011	9	30	17	53	72.8939	140.656	20.5
2011	9	18	3	39	74.4892	140.248	17.15		2011	9	30	17	54	72.893	140.654	20.48
2011	9	18	3	39	74.4882	140.238	17.14		2011	9	30	17	55	72.8921	140.652	20.45
2011	9	18	3	41	74.487	140.226	17.14		2011	9	30	17	56	72.8912	140.65	20.43
2011	9	18	3	41	74.486	140.216	17.14		2011	9	30	17	57	72.8903	140.648	20.41
2011	9	18	3	43	74.4847	140.204	17.13		2011	9	30	17	58	72.8897	140.645	20.39
2011	9	18	3	44	74.4837	140.194	17.13		2011	9	30	17	59	72.8892	140.642	20.38
2011	9	18	3	45	74.4825	140.181	17.14		2011	9	30	18	0	72.8887	140.639	20.36
2011	9	18	3	46	74.4815	140.171	17.14		2011	9	30	18	1	72.8881	140.635	20.34
2011	9	18	3	47	74.4803	140.159	17.14		2011	9	30	18	2	72.8877	140.633	20.34
2011	9	18	3	48	74.4793	140.149	17.14		2011	9	30	18	3	72.8873	140.631	20.33
2011	9	18	3	48	74.4783	140.139	17.14		2011	9	30	18	4	72.8869	140.628	20.33
2011	9	18	3	50	74.477	140.127	17.14		2011	9	30	18	5	72.8865	140.626	20.32
2011	9	18	3	51	74.476	140.117	17.14		2011	9	30	18	6	72.8862	140.624	20.32
2011	9	18	3	52	74.4748	140.105	17.15		2011	9	30	18	7	72.8858	140.624	20.33
2011	9	18	3	53	74.4737	140.095	17.14		2011	9	30	18	8	72.8857	140.625	20.34
2011	9	18	3	54	74.4725	140.082	17.13		2011	9	30	18	9	72.8859	140.627	20.35
2011	9	18	3	55	74.4714	140.073	17.11		2011	9	30	18	10	72.8862	140.628	20.37
2011	9	18	3	56	74.4702	140.06	17.09		2011	9	30	18	11	72.8866	140.63	20.38
2011	9	18	3	57	74.4691	140.05	17.08		2011	9	30	18	12	72.887	140.631	20.4
2011	9	18	3	58	74.4682	140.041	17.08		2011	9	30	18	13	72.8875	140.631	20.43
2011	9	18	3	59	74.4669	140.028	17.07		2011	9	30	18	14	72.8879	140.632	20.44
2011	9	18	4	0	74.4659	140.018	17.06		2011	9	30	18	15	72.8883	140.632	20.45
2011	9	18	4	1	74.4646	140.006	17.04		2011	9	30	18	16	72.8888	140.633	20.47
2011	9	18	4	2	74.4636	139.996	17.03		2011	9	30	18	17	72.8892	140.633	20.48
2011	9	18	4	3	74.4624	139.984	17.01		2011	9	30	18	18	72.8896	140.633	20.49
2011	9	18	4	4	74.4614	139.974	17		2011	9	30	18	19	72.8899	140.633	20.5
2011	9	18	4	5	74.4602	139.962	16.99		2011	9	30	18	20	72.8903	140.635	20.51
2011	9	18	4	6	74.4592	139.952	16.98		2011	9	30	18	21	72.8905	140.637	20.53
2011	9	18	4	7	74.4582	139.942	16.97		2011	9	30	18	22	72.8904	140.64	20.54
2011	9	18	4	8	74.4569	139.93	16.97		2011	9	30	18	23	72.89	140.642	20.55
2011	9	18	4	9	74.4559	139.921	16.97		2011	9	30	18	24	72.8894	140.642	20.56
2011	9	18	4	10	74.4547	139.908	16.97		2011	9	30	18	25	72.8892	140.64	20.56
2011	9	18	4	11	74.4537	139.899	16.97		2011	9	30	18	26	72.8889	140.637	20.56
2011	9	18	4	12	74.4525	139.886	16.98		2011	9	30	18	27	72.8883	140.634	20.57
2011	9	18	4	13	74.4515	139.876	16.98		2011	9	30	18	28	72.8878	140.631	20.57
2011	9	18	4	14	74.4502	139.864	16.99		2011	9	30	18	29	72.8872	140.628	20.58
2011	9	18	4	15	74.4493	139.854	16.99		2011	9	30	18	30	72.8866	140.625	20.58
2011	9	18	4	16	74.4483	139.845	17		2011	9	30	18	31	72.886	140.622	20.58
2011	9	18	4	17	74.4471	139.833	17.01		2011	9	30	18	32	72.8852	140.618	20.58
2011	9	18	4	18	74.4462	139.823	17.01		2011	9	30	18	33	72.8847	140.614	20.58
2011	9	18	4	19	74.445	139.811	17.02		2011	9	30	18	34	72.8841	140.611	20.58
2011	9	18	4	20	74.4441	139.801	17.02		2011	9	30	18	35	72.8836	140.608	20.58
2011	9	18	4	21	74.4428	139.789	17.02		2011	9	30	18	36	72.883	140.605	20.57
2011	9	18	4	22	74.4419	139.779	17.03		2011	9	30	18	37	72.8826	140.602	20.57
2011	9	18	4	23	74.4407	139.767	17.03		2011	9	30	18	38	72.8823	140.6	20.57
2011	9	18	4	24	74.4397	139.757	17.03		2011	9	30	18	39	72.8821	140.599	20.57
2011	9	18	4	25	74.4386	139.747	17.03		2011	9	30	18	40	72.8822	140.598	20.57
2011	9	18	4	26	74.4374	139.735	17.03		2011	9	30	18	41	72.8824	140.599	20.58
2011	9	18	4	27	74.4364	139.726	17.04		2011	9	30	18	42	72.8828	140.599	20.58
2011	9	18	4	28	74.4352	139.714	17.04		2011	9	30	18	43	72.8832	140.6	20.59
2011	9	18	4	29	74.4343	139.704	17.04		2011	9	30	18	44	72.8835	140.601	20.59
2011	9	18	4	30	74.433	139.691	17.05		2011	9	30	18	45	72.8838	140.602	20.59
2011	9	18	4	31	74.432	139.682	17.05		2011	9	30	18	46	72.884	140.603	20.6
2011	9	18	4	32	74.4308	139.67	17.06		2011	9	30	18	47	72.8842	140.605	20.6
2011	9	18	4	33	74.4298	139.66	17.07		2011	9	30	18	48	72.8843	140.606	20.61
2011	9	18	4	34	74.4285	139.648	17.07		2011	9	30	18	49	72.8845	140.607	20.62
2011	9	18	4	35	74.4276	139.638	17.08		2011	9	30	18	50	72.8846	140.608	20.63
2011	9	18	4	36	74.4265	139.628	17.09		2011	9	30	18	51	72.8847	140.609	20.63
2011	9	18	4	37	74.4253	139.616	17.09		2011	9	30	18	52	72.8849	140.61	20.64
2011	9	18	4	38	74.4243	139.606	17.08		2011	9	30	18	53	72.8854	140.611	20.64
2011	9	18	4	39	74.423	139.594	17.07		2011	9	30	18	54	72.8864	140.613	20.65
2011	9	18	4	40	74.422	139.584	17.07		2011	9	30	18	55	72.888	140.615	20.65
2011	9	18	4	41	74.4208	139.572	17.06		2011	9	30	18	56	72.89	140.619	20.66
2011	9	18	4	42	74.4198	139.562	17.14		2011	9	30	18	57	72.8923	140.623	20.66
2011	9	18	4	43	74.4185	139.549	17.25		2011	9	30	18	58	72.8949	140.628	20.66
2011	9	18	4	44	74.4175	139.54	17.33		2011	9	30	18	59	72.8977	140.633	20.67
2011	9	18	4	45	74.4165	139.53	17.38		2011	9	30	19	0	72.9005	140.638	20.67
2011	9	18	4	46	74.4153	139.517	17.43		2011	9	30	19	1	72.9033	140.643	20.67
2011	9	18	4	47	74.4143	139.507	17.48		2011	9	30	19	2	72.9061	140.648	20.67
2011	9	18	4	48	74.4131	139.496	17.52		2011	9	30	19	4	72.9095	140.654	20.67
2011	9	18	4	49	74.4122	139.487	17.55		2011	9	30	19	5	72.9123	140.659	20.67
2011	9	18	4	50	74.4112	139.477	17.57		2011	9	30	19	6	72.9151	140.665	20.66
2011	9	18	4	51	74.4104	139.471	17.59		2011	9	30	19	7	72.9178	140.67	20.65
2011	9	18	4	52	74.4093	139.462	17.61		2011	9	30	19	8	72.9205	140.675	20.64
2011	9	18	4	53	74.4087	139.455	17.62		2011	9	30	19	9	72.9232	140.68	20.63
2011	9	18	4	54	74.4079	139.448	17.64		2011	9	30	19	10	72.9259	140.686	20.64
2011	9	18	4	55	74.4071	139.439	17.64		2011	9	30	19	11	72.9285	140.691	20.65
2011	9	18	4	56	74.4064	139.432	17.64		2011	9	30	19	12	72.9311	140.696	20.68
2011	9	18	4	57	74.4056	139.423	17.64		2011	9	30	19	13	72.9338	140.702	20.73
2011	9	18	4	58	74.4049	139.415	17.65		2011	9	30	19	14	72.9364	140.708	20.78
2011	9	18	4	59	74.404	139.406	17.66		2011	9	30	19	15	72.9391	140.713	20.8
2011	9	18	5	0	74.4034	139.399	17.67		2011	9	30	19	16	72.9417	140.719	20.82
2011	9	18	5	1	74.4025	139.391	17.68		2011	9	30	19	17	72.9443	140.724	20.84
2011	9	18	5	2	74.4018	139.384	17.68		2011	9	30	19	18	72.947	140.73	20.87
2011	9	18	5	3	74.4011	139.377	17.68		2011	9	30	19	19	72.9496	140.735	20.88
2011	9	18	5	4	74.4005	139.372	17.69		2011	9	30	19	20	72.9522	140.741	20.89
2011	9	18	5	5	74.4001	139.369	17.7		2011	9	30	19	21	72.9548	140.747	20.9
2011	9	18	5	6	74.4001	139.368	17.7		2011	9	30	19	22	72.9574	140.752	20.9
2011	9	18	5	7	74.4	139.368	17.7		2011	9	30	19	23	72.96	140.757	20.9
2011	9	18	5	8	74.3999	139.367	17.71		2011	9	30	19	24	72.9627	140.763	20.91
2011	9	18	5	9	74.4001	139.366	17.72		2011	9	30	19	25	72.9644	140.77	20.91
2011	9	18	5	10	74.401	139.363	17.72		2011	9	30	19	26	72.9647	140.78	20.9
2011	9	18	5	11	74.4016	139.362	17.7		2011	9	30	19	27	72.9647	140.79	20.9
2011	9	18	5	12	74.4018	139.361	17.68		2011	9	30	19	28	72.9647	140.8	20.89
2011	9	18	5	13	74.4019	139.36	17.67		2011	9	30	19	29	72.9646	140.811	20.87
2011	9	18	5	14	74.402	139.359	17.67		2011	9	30	19	30	72.9646	140.821	20.86
2011	9	18	5	15	74.4021	139.358	17.68		2011	9	30	19	31	72.9646	140.832	20.84
2011	9	18	5	16	74.4022	139.356	17.71		2011	9	30	19	32	72.9646	140.842	20.83
2011	9	18	5	17	74.4023	139.355	17.75		2011	9	30	19	33	72.9647	140.853	20.82
2011	9	18	5	18	74.4023	139.353	17.78		2011	9	30	19	34	72.9647	140.864	20.81
2011	9	18	5	19	74.4023	139.352	17.79		2011	9	30	19	35	72.9648	140.877	20.81
2011	9	18	5	20	74.4023	139.351	17.8		2011	9	30	19	36	72.9648	140.887	20.81
2011	9	18	5	21	74.4022	139.349	17.8		2011	9	30	19	37	72.9649	140.898	20.8
2011	9	18	5	22	74.4022	139.348	17.8		2011	9	30	19	38	72.9649	140.909	20.8
2011	9	18	5	23	74.4021	139.347	17.8		2011	9	30	19	39	72.965	140.919	20.79
2011	9	18	5	24	74.402	139.346	17.82		2011	9	30	19	40	72.9651	140.93	20.79
2011	9	18	5	25	74.402	139.345	17.82		2011	9	30	19	41	72.9652	140.941	20.79
2011	9	18	5	26	74.4019	139.344	17.84		2011	9	30	19	42	72.9652	140.951	20.78
2011	9	18	5	27	74.4019	139.344	17.85		2011	9	30	19	43	72.9653	140.962	20.78
2011	9	18	5	28	74.4018	139.343	17.86		2011	9	30	19	44	72.9654	140.973	20.78
2011	9	18	5	29	74.4018	139.342	17.87		2011	9	30	19	45	72.9655	140.984	20.78
2011	9	18	5	30	74.4017	139.341	17.88		2011	9	30	19	46	72.9655	140.994	20.78
2011	9	18	5	31	74.4018	139.341	17.88		2011	9	30	19	47	72.9655	141.005	20.78
2011	9	18	5	32	74.4018	139.34	17.89		2011	9	30	19	48	72.9655	141.016	20.79
2011	9	18	5	33	74.4019	139.34	17.88		2011	9	30	19	49	72.9654	141.027	20.79
2011	9	18	5	34	74.402	139.34	17.86		2011	9	30	19	50	72.9653	141.037	20.79
2011	9	18	5	35	74.4021	139.339	17.85		2011	9	30	19	51	72.9652	141.048	20.8
2011	9	18	5	36	74.4022	139.338	17.85		2011	9	30	19	52	72.9651	141.059	20.8
2011	9	18	5	38	74.4026	139.334	17.87		2011	9	30	19	53	72.965	141.07	20.81
2011	9	18	5	38	74.4031	139.328	17.92		2011	9	30	19	54	72.965	141.081	20.81
2011	9	18	5	40	74.4038	139.32	17.98		2011	9	30	19	55	72.9649	141.092	20.81
2011	9	18	5	40	74.4044	139.313	18.04		2011	9	30	19	56	72.9648	141.103	20.82
2011	9	18	5	41	74.4052	139.304	18.09		2011	9	30	19	57	72.9647	141.114	20.82
2011	9	18	5	43	74.4062	139.293	18.13		2011	9	30	19	58	72.9646	141.125	20.82
2011	9	18	5	43	74.407	139.284	18.14		2011	9	30	19	59	72.9645	141.136	20.81
2011	9	18	5	45	74.4081	139.272	18.15		2011	9	30	20	0	72.9645	141.147	20.81
2011	9	18	5	45	74.409	139.262	18.15		2011	9	30	20	1	72.9644	141.158	20.81
2011	9	18	5	47	74.4101	139.25	18.15		2011	9	30	20	2	72.9644	141.169	20.81
2011	9	18	5	47	74.411	139.24	18.14		2011	9	30	20	3	72.9644	141.18	20.8
2011	9	18	5	49	74.4121	139.228	18.13		2011	9	30	20	4	72.9644	141.191	20.8
2011	9	18	5	50	74.4129	139.218	18.11		2011	9	30	20	5	72.9645	141.202	20.8
2011	9	18	5	50	74.4137	139.209	18.1		2011	9	30	20	6	72.9645	141.213	20.8
2011	9	18	5	52	74.4147	139.197	18.09		2011	9	30	20	7	72.9646	141.226	20.8
2011	9	18	5	52	74.4155	139.187	18.08		2011	9	30	20	8	72.9646	141.237	20.79
2011	9	18	5	54	74.4164	139.175	18.08		2011	9	30	20	9	72.9646	141.248	20.79
2011	9	18	5	55	74.4172	139.165	18.07		2011	9	30	20	10	72.9647	141.259	20.78
2011	9	18	5	56	74.4181	139.154	18.06		2011	9	30	20	11	72.9647	141.269	20.79
2011	9	18	5	57	74.4189	139.144	18.05		2011	9	30	20	12	72.9647	141.28	20.79
2011	9	18	5	58	74.4199	139.132	18.06		2011	9	30	20	13	72.9648	141.291	20.81
2011	9	18	5	59	74.4206	139.122	18.06		2011	9	30	20	14	72.9648	141.302	20.84
2011	9	18	6	0	74.4214	139.113	18.01		2011	9	30	20	15	72.9648	141.312	20.86
2011	9	18	6	1	74.4224	139.101	17.92		2011	9	30	20	16	72.9649	141.323	20.88
2011	9	18	6	2	74.4232	139.091	17.8		2011	9	30	20	17	72.9649	141.334	20.9
2011	9	18	6	3	74.4242	139.08	17.67		2011	9	30	20	18	72.9649	141.345	20.9
2011	9	18	6	4	74.425	139.07	17.56		2011	9	30	20	19	72.965	141.355	20.92
2011	9	18	6	5	74.4259	139.058	17.45		2011	9	30	20	20	72.965	141.366	20.92
2011	9	18	6	6	74.4267	139.049	17.36		2011	9	30	20	21	72.965	141.376	20.92
2011	9	18	6	7	74.4277	139.037	17.27		2011	9	30	20	22	72.965	141.387	20.92
2011	9	18	6	8	74.4284	139.028	17.2		2011	9	30	20	23	72.9651	141.398	20.92
2011	9	18	6	9	74.4294	139.016	17.14		2011	9	30	20	24	72.9651	141.408	20.92
2011	9	18	6	10	74.4302	139.006	17.09		2011	9	30	20	25	72.9651	141.419	20.92
2011	9	18	6	11	74.4309	138.997	17.04		2011	9	30	20	26	72.9652	141.43	20.92
2011	9	18	6	12	74.4319	138.985	17		2011	9	30	20	27	72.9652	141.44	20.92
2011	9	18	6	13	74.4327	138.976	16.97		2011	9	30	20	28	72.9653	141.451	20.92
2011	9	18	6	14	74.4337	138.964	16.95		2011	9	30	20	29	72.9653	141.462	20.93
2011	9	18	6	15	74.4345	138.954	16.93		2011	9	30	20	30	72.9653	141.473	20.93
2011	9	18	6	16	74.4354	138.943	16.92		2011	9	30	20	31	72.9653	141.484	20.93
2011	9	18	6	17	74.4362	138.934	16.91		2011	9	30	20	32	72.9654	141.495	20.93
2011	9	18	6	18	74.4372	138.922	16.91		2011	9	30	20	33	72.9654	141.506	20.93
2011	9	18	6	19	74.438	138.912	16.91		2011	9	30	20	34	72.9654	141.517	20.93
2011	9	18	6	20	74.4388	138.903	16.9		2011	9	30	20	35	72.9654	141.528	20.93
2011	9	18	6	21	74.4398	138.891	16.9		2011	9	30	20	36	72.9654	141.538	20.94
2011	9	18	6	22	74.4406	138.881	16.9		2011	9	30	20	37	72.9654	141.549	20.94
2011	9	18	6	23	74.4416	138.87	16.9		2011	9	30	20	38	72.9654	141.563	20.95
2011	9	18	6	24	74.4424	138.86	16.91		2011	9	30	20	39	72.9654	141.573	20.95
2011	9	18	6	25	74.4434	138.848	16.91		2011	9	30	20	40	72.9654	141.584	20.95
2011	9	18	6	26	74.4442	138.839	16.91		2011	9	30	20	41	72.9653	141.595	20.95
2011	9	18	6	27	74.4453	138.827	16.92		2011	9	30	20	42	72.9652	141.606	20.95
2011	9	18	6	28	74.4461	138.818	16.92		2011	9	30	20	43	72.9652	141.617	20.95
2011	9	18	6	29	74.4469	138.808	16.92		2011	9	30	20	44	72.9651	141.628	20.96
2011	9	18	6	30	74.4479	138.797	16.94		2011	9	30	20	45	72.965	141.638	20.96
2011	9	18	6	31	74.4486	138.787	16.95		2011	9	30	20	46	72.965	141.649	20.96
2011	9	18	6	32	74.4496	138.775	16.95		2011	9	30	20	47	72.9649	141.66	20.96
2011	9	18	6	33	74.4505	138.766	16.95		2011	9	30	20	48	72.9649	141.67	20.96
2011	9	18	6	34	74.4515	138.754	16.95		2011	9	30	20	49	72.9648	141.681	20.96
2011	9	18	6	35	74.4523	138.744	16.94		2011	9	30	20	50	72.9647	141.692	20.96
2011	9	18	6	36	74.4533	138.732	16.93		2011	9	30	20	51	72.9647	141.702	20.97
2011	9	18	6	37	74.4541	138.722	16.93		2011	9	30	20	52	72.9646	141.713	20.97
2011	9	18	6	38	74.4551	138.71	16.91		2011	9	30	20	53	72.9646	141.723	20.97
2011	9	18	6	39	74.4559	138.701	16.9		2011	9	30	20	54	72.9646	141.734	20.98
2011	9	18	6	40	74.4567	138.691	16.88		2011	9	30	20	55	72.9645	141.744	20.98
2011	9	18	6	41	74.4577	138.68	16.86		2011	9	30	20	56	72.9646	141.755	20.98
2011	9	18	6	42	74.4585	138.67	16.84		2011	9	30	20	57	72.9646	141.766	20.99
2011	9	18	6	43	74.4594	138.659	16.83		2011	9	30	20	58	72.9646	141.776	21
2011	9	18	6	44	74.4602	138.649	16.82		2011	9	30	20	59	72.9646	141.787	21
2011	9	18	6	45	74.4612	138.637	16.8		2011	9	30	21	0	72.9646	141.798	21.01
2011	9	18	6	46	74.462	138.628	16.79		2011	9	30	21	1	72.9646	141.808	21.02
2011	9	18	6	47	74.4631	138.616	16.76		2011	9	30	21	2	72.9647	141.819	21.04
2011	9	18	6	48	74.4638	138.607	16.74		2011	9	30	21	3	72.9647	141.829	21.06
2011	9	18	6	49	74.4646	138.597	16.7		2011	9	30	21	4	72.9648	141.84	21.08
2011	9	18	6	50	74.4656	138.586	16.66		2011	9	30	21	5	72.9648	141.85	21.09
2011	9	18	6	51	74.4665	138.576	16.62		2011	9	30	21	6	72.9648	141.861	21.1
2011	9	18	6	52	74.4675	138.564	16.6		2011	9	30	21	7	72.9649	141.871	21.1
2011	9	18	6	53	74.4683	138.555	16.57		2011	9	30	21	8	72.9649	141.882	21.1
2011	9	18	6	54	74.4692	138.543	16.55		2011	9	30	21	10	72.9649	141.895	21.1
2011	9	18	6	55	74.47	138.534	16.53		2011	9	30	21	11	72.9649	141.905	21.1
2011	9	18	6	56	74.471	138.522	16.52		2011	9	30	21	12	72.9648	141.916	21.1
2011	9	18	6	57	74.4718	138.512	16.5		2011	9	30	21	13	72.9648	141.926	21.11
2011	9	18	6	58	74.4726	138.503	16.49		2011	9	30	21	14	72.9648	141.936	21.1
2011	9	18	6	59	74.4736	138.491	16.48		2011	9	30	21	15	72.9649	141.947	21.11
2011	9	18	7	0	74.4744	138.482	16.47		2011	9	30	21	16	72.9649	141.957	21.1
2011	9	18	7	1	74.4754	138.47	16.47		2011	9	30	21	17	72.9648	141.968	21.09
2011	9	18	7	2	74.4762	138.46	16.46		2011	9	30	21	18	72.9648	141.978	21.08
2011	9	18	7	3	74.4772	138.449	16.45		2011	9	30	21	19	72.9648	141.988	21.07
2011	9	18	7	4	74.478	138.439	16.45		2011	9	30	21	20	72.9648	141.999	21.06
2011	9	18	7	5	74.4789	138.428	16.44		2011	9	30	21	21	72.9647	142.009	21.05
2011	9	18	7	6	74.4797	138.418	16.44		2011	9	30	21	22	72.9648	142.02	21.04
2011	9	18	7	7	74.4805	138.409	16.44		2011	9	30	21	23	72.9648	142.03	21.03
2011	9	18	7	8	74.4815	138.397	16.44		2011	9	30	21	24	72.9648	142.041	21.04
2011	9	18	7	9	74.4823	138.388	16.44		2011	9	30	21	25	72.9648	142.052	21.06
2011	9	18	7	10	74.4832	138.376	16.45		2011	9	30	21	26	72.9649	142.062	21.08
2011	9	18	7	11	74.484	138.367	16.45		2011	9	30	21	27	72.9649	142.072	21.09
2011	9	18	7	12	74.485	138.355	16.45		2011	9	30	21	28	72.9649	142.083	21.07
2011	9	18	7	13	74.4857	138.346	16.46		2011	9	30	21	29	72.9649	142.094	21.04
2011	9	18	7	14	74.4867	138.334	16.46		2011	9	30	21	30	72.9649	142.104	20.99
2011	9	18	7	15	74.4875	138.324	16.47		2011	9	30	21	31	72.9649	142.114	20.94
2011	9	18	7	16	74.4883	138.315	16.47		2011	9	30	21	32	72.9649	142.125	20.9
2011	9	18	7	17	74.4892	138.303	16.47		2011	9	30	21	33	72.965	142.136	20.86
2011	9	18	7	18	74.49	138.294	16.47		2011	9	30	21	34	72.965	142.146	20.82
2011	9	18	7	19	74.491	138.282	16.47		2011	9	30	21	35	72.965	142.157	20.79
2011	9	18	7	20	74.4917	138.273	16.46		2011	9	30	21	36	72.965	142.167	20.76
2011	9	18	7	21	74.4927	138.261	16.46		2011	9	30	21	37	72.965	142.178	20.74
2011	9	18	7	22	74.4934	138.252	16.46		2011	9	30	21	38	72.965	142.188	20.72
2011	9	18	7	23	74.4944	138.24	16.46		2011	9	30	21	39	72.965	142.199	20.7
2011	9	18	7	24	74.4951	138.231	16.46		2011	9	30	21	40	72.965	142.209	20.68
2011	9	18	7	25	74.4959	138.222	16.46		2011	9	30	21	41	72.965	142.222	20.67
2011	9	18	7	26	74.4969	138.21	16.47		2011	9	30	21	42	72.965	142.233	20.66
2011	9	18	7	27	74.4976	138.2	16.48		2011	9	30	21	43	72.965	142.243	20.66
2011	9	18	7	28	74.4986	138.189	16.5		2011	9	30	21	44	72.965	142.254	20.65
2011	9	18	7	29	74.4993	138.179	16.52		2011	9	30	21	45	72.9651	142.264	20.65
2011	9	18	7	30	74.5003	138.167	16.53		2011	9	30	21	46	72.9651	142.275	20.66
2011	9	18	7	31	74.5019	138.16	16.54		2011	9	30	21	47	72.965	142.285	20.66
2011	9	18	7	32	74.5041	138.151	16.54		2011	9	30	21	48	72.965	142.296	20.66
2011	9	18	7	33	74.506	138.143	16.55		2011	9	30	21	49	72.965	142.306	20.66
2011	9	18	7	34	74.5082	138.134	16.55		2011	9	30	21	50	72.965	142.316	20.66
2011	9	18	7	35	74.51	138.127	16.55		2011	9	30	21	51	72.9649	142.327	20.66
2011	9	18	7	36	74.5118	138.12	16.55		2011	9	30	21	52	72.9649	142.337	20.65
2011	9	18	7	37	74.5141	138.111	16.55		2011	9	30	21	53	72.9648	142.348	20.65
2011	9	18	7	38	74.5159	138.104	16.55		2011	9	30	21	54	72.9648	142.358	20.64
2011	9	18	7	39	74.5182	138.095	16.55		2011	9	30	21	55	72.9648	142.368	20.65
2011	9	18	7	40	74.5201	138.088	16.55		2011	9	30	21	56	72.9648	142.379	20.66
2011	9	18	7	42	74.5224	138.078	16.55		2011	9	30	21	57	72.9647	142.389	20.67
2011	9	18	7	42	74.5242	138.071	16.56		2011	9	30	21	58	72.9647	142.399	20.7
2011	9	18	7	44	74.5265	138.062	16.57		2011	9	30	21	59	72.9647	142.41	20.73
2011	9	18	7	44	74.5283	138.055	16.57		2011	9	30	22	0	72.9648	142.42	20.75
2011	9	18	7	45	74.5302	138.048	16.57		2011	9	30	22	1	72.9648	142.43	20.76
2011	9	18	7	46	74.5324	138.038	16.58		2011	9	30	22	2	72.9649	142.441	20.76
2011	9	18	7	47	74.5342	138.031	16.59		2011	9	30	22	3	72.965	142.451	20.75
2011	9	18	7	49	74.5365	138.022	16.59		2011	9	30	22	4	72.9651	142.462	20.74
2011	9	18	7	49	74.5382	138.015	16.59		2011	9	30	22	5	72.9651	142.472	20.73
2011	9	18	7	51	74.5405	138.005	16.59		2011	9	30	22	6	72.9651	142.482	20.75
									2011	9	30	22	7	72.9651	142.493	20.74
									2011	9	30	22	8	72.9651	142.504	20.73
									2011	9	30	22	9	72.965	142.514	20.71
									2011	9	30	22	10	72.965	142.525	20.67
									2011	9	30	22	11	72.965	142.535	20.6
									2011	9	30	22	12	72.9649	142.546	20.53
									2011	9	30	22	13	72.9649	142.559	20.44
									2011	9	30	22	14	72.9649	142.569	20.37
									2011	9	30	22	15	72.9649	142.58	20.3
									2011	9	30	22	16	72.9649	142.59	20.24
									2011	9	30	22	17	72.9648	142.601	20.18
									2011	9	30	22	18	72.9649	142.611	20.12
									2011	9	30	22	19	72.9649	142.621	20.05
									2011	9	30	22	20	72.9649	142.632	19.98
									2011	9	30	22	21	72.9649	142.643	19.9
									2011	9	30	22	22	72.9649	142.653	19.83
									2011	9	30	22	23	72.9649	142.663	19.76
									2011	9	30	22	24	72.9649	142.674	19.7
									2011	9	30	22	25	72.9649	142.684	19.64
									2011	9	30	22	26	72.9649	142.695	19.6
									2011	9	30	22	27	72.9649	142.705	19.56
									2011	9	30	22	28	72.9649	142.715	19.53
									2011	9	30	22	29	72.965	142.726	19.5
									2011	9	30	22	30	72.965	142.736	19.48
									2011	9	30	22	31	72.965	142.747	19.46
									2011	9	30	22	32	72.965	142.757	19.46
									2011	9	30	22	33	72.9649	142.768	19.45
									2011	9	30	22	34	72.9649	142.778	19.45
									2011	9	30	22	35	72.965	142.788	19.45
									2011	9	30	22	36	72.965	142.799	19.45
									2011	9	30	22	37	72.965	142.809	19.45
									2011	9	30	22	38	72.965	142.82	19.46
									2011	9	30	22	39	72.965	142.83	19.46
									2011	9	30	22	40	72.965	142.84	19.47
									2011	9	30	22	41	72.965	142.851	19.47
									2011	9	30	22	42	72.965	142.861	19.47
									2011	9	30	22	43	72.9649	142.871	19.47
									2011	9	30	22	44	72.9649	142.884	19.46
									2011	9	30	22	45	72.965	142.895	19.46
									2011	9	30	22	46	72.9649	142.905	19.46
									2011	9	30	22	47	72.9649	142.915	19.45
									2011	9	30	22	48	72.965	142.926	19.45
									2011	9	30	22	49	72.9649	142.936	19.46
									2011	9	30	22	50	72.9649	142.946	19.47
									2011	9	30	22	51	72.9649	142.957	19.48
									2011	9	30	22	52	72.9649	142.967	19.49
									2011	9	30	22	53	72.9649	142.976	19.51
									2011	9	30	22	54	72.9649	142.985	19.53
									2011	9	30	22	55	72.9649	142.992	19.54
									2011	9	30	22	56	72.9649	142.998	19.54
									2011	9	30	22	57	72.9649	143.003	19.54
									2011	9	30	22	58	72.9649	143.007	19.53
									2011	9	30	22	59	72.9648	143.011	19.52
									2011	9	30	23	0	72.9647	143.013	19.51
									2011	9	30	23	1	72.9646	143.015	19.49
									2011	9	30	23	2	72.9646	143.016	19.48
									2011	9	30	23	3	72.9647	143.017	19.46
									2011	9	30	23	4	72.965	143.018	19.44
									2011	9	30	23	5	72.9652	143.018	19.42
									2011	9	30	23	6	72.9655	143.018	19.41
									2011	9	30	23	7	72.9657	143.018	19.39
									2011	9	30	23	8	72.9659	143.018	19.38
									2011	9	30	23	9	72.966	143.018	19.37
									2011	9	30	23	10	72.9662	143.018	19.36
									2011	9	30	23	11	72.9663	143.018	19.35
									2011	9	30	23	12	72.9664	143.018	19.34
									2011	9	30	23	13	72.9665	143.017	19.33
									2011	9	30	23	14	72.9665	143.017	19.32
									2011	9	30	23	16	72.9667	143.017	19.31
									2011	9	30	23	17	72.9668	143.016	19.3
									2011	9	30	23	18	72.9669	143.016	19.29
									2011	9	30	23	19	72.967	143.016	19.28
									2011	9	30	23	20	72.9671	143.016	19.27
									2011	9	30	23	21	72.9672	143.016	19.28
									2011	9	30	23	22	72.9672	143.016	19.27
									2011	9	30	23	23	72.9673	143.016	19.28
									2011	9	30	23	24	72.9674	143.015	19.28
									2011	9	30	23	25	72.9675	143.015	19.28
									2011	9	30	23	26	72.9676	143.015	19.28
									2011	9	30	23	27	72.9677	143.015	19.28
									2011	9	30	23	28	72.9678	143.015	19.28
									2011	9	30	23	29	72.9679	143.014	19.27
									2011	9	30	23	30	72.968	143.014	19.27
									2011	9	30	23	31	72.9681	143.014	19.27
									2011	9	30	23	32	72.9685	143.015	19.26
									2011	9	30	23	33	72.9692	143.015	19.26
									2011	9	30	23	34	72.9697	143.013	19.26
									2011	9	30	23	35	72.9696	143.01	19.26
									2011	9	30	23	36	72.9686	143.008	19.26
									2011	9	30	23	37	72.9671	143.007	19.25
									2011	9	30	23	38	72.9657	143.005	19.26
									2011	9	30	23	39	72.9644	143.003	19.26
									2011	9	30	23	40	72.963	143.004	19.25
									2011	9	30	23	41	72.9616	143.006	19.25
									2011	9	30	23	42	72.961	143.011	19.25
									2011	9	30	23	43	72.9619	143.014	19.25
									2011	9	30	23	44	72.9632	143.014	19.25
									2011	9	30	23	45	72.9647	143.016	19.25
									2011	9	30	23	46	72.9663	143.018	19.25
									2011	9	30	23	47	72.9682	143.017	19.25
									2011	9	30	23	48	72.9698	143.017	19.26
									2011	9	30	23	49	72.9715	143.017	19.26
									2011	9	30	23	50	72.9732	143.017	19.26
									2011	9	30	23	51	72.9749	143.016	19.26
									2011	9	30	23	52	72.9766	143.016	19.26
									2011	9	30	23	53	72.9783	143.016	19.26
									2011	9	30	23	54	72.9801	143.016	19.26
									2011	9	30	23	55	72.9818	143.016	19.26
									2011	9	30	23	56	72.9835	143.016	19.26
									2011	9	30	23	57	72.9852	143.016	19.26
									2011	9	30	23	58	72.9868	143.016	19.26
									2011	9	30	23	59	72.9885	143.016	19.26
									2011	10	1	0	0	72.99	143.015	19.26
									2011	10	1	0	1	72.9916	143.014	19.26
									2011	10	1	0	2	72.9931	143.013	19.27
									2011	10	1	0	3	72.9947	143.012	19.27
									2011	10	1	0	4	72.9964	143.01	19.27
									2011	10	1	0	5	72.9981	143.009	19.28
									2011	10	1	0	6	72.9999	143.009	19.28
									2011	10	1	0	7	73.0016	143.009	19.29
									2011	10	1	0	8	73.0033	143.009	19.3
									2011	10	1	0	9	73.0048	143.009	19.3
									2011	10	1	0	10	73.0064	143.01	19.31
									2011	10	1	0	11	73.0078	143.011	19.31
									2011	10	1	0	12	73.0093	143.012	19.32
									2011	10	1	0	13	73.0105	143.012	19.32
									2011	10	1	0	14	73.0112	143.011	19.32
									2011	10	1	0	15	73.0115	143.011	19.32
									2011	10	1	0	16	73.0117	143.012	19.32
									2011	10	1	0	17	73.0118	143.012	19.32
									2011	10	1	0	18	73.012	143.013	19.32
									2011	10	1	0	19	73.0121	143.014	19.33
									2011	10	1	0	20	73.0122	143.015	19.33
									2011	10	1	0	21	73.0125	143.015	19.33
									2011	10	1	0	22	73.0127	143.013	19.33
									2011	10	1	0	23	73.0128	143.011	19.33
									2011	10	1	0	24	73.0131	143.007	19.33
									2011	10	1	0	25	73.0135	143.001	19.33
									2011	10	1	0	26	73.014	142.996	19.33
									2011	10	1	0	27	73.0145	142.991	19.33
									2011	10	1	0	28	73.0151	142.986	19.33
									2011	10	1	0	29	73.0163	142.982	19.33
									2011	10	1	0	30	73.0176	142.98	19.33
									2011	10	1	0	31	73.019	142.977	19.33
									2011	10	1	0	32	73.0202	142.974	19.33
									2011	10	1	0	33	73.0214	142.972	19.33
									2011	10	1	0	34	73.0225	142.968	19.33
									2011	10	1	0	35	73.0235	142.965	19.33
									2011	10	1	0	36	73.0245	142.961	19.33
									2011	10	1	0	37	73.0253	142.957	19.34
									2011	10	1	0	38	73.0261	142.953	19.35
									2011	10	1	0	39	73.0273	142.953	19.35
									2011	10	1	0	40	73.0288	142.956	19.36
									2011	10	1	0	41	73.0305	142.958	19.36
									2011	10	1	0	42	73.0321	142.961	19.37
									2011	10	1	0	43	73.0337	142.964	19.37
									2011	10	1	0	44	73.0348	142.965	19.37
									2011	10	1	0	45	73.0351	142.965	19.38
									2011	10	1	0	46	73.0352	142.965	19.38
									2011	10	1	0	47	73.0354	142.966	19.39
									2011	10	1	0	48	73.0355	142.968	19.39
									2011	10	1	0	49	73.0357	142.969	19.4
									2011	10	1	0	50	73.0358	142.97	19.41
									2011	10	1	0	51	73.0359	142.971	19.42
									2011	10	1	0	52	73.036	142.972	19.42
									2011	10	1	0	53	73.0362	142.974	19.43
									2011	10	1	0	54	73.0368	142.974	19.43
									2011	10	1	0	55	73.0375	142.977	19.44
									2011	10	1	0	56	73.0376	142.982	19.45
									2011	10	1	0	57	73.0375	142.989	19.46
									2011	10	1	0	58	73.0375	142.998	19.46
									2011	10	1	0	59	73.0375	143.006	19.46
									2011	10	1	1	0	73.0375	143.016	19.46
									2011	10	1	1	1	73.0375	143.026	19.47
									2011	10	1	1	2	73.0376	143.036	19.47
									2011	10	1	1	3	73.0376	143.047	19.47
									2011	10	1	1	4	73.0376	143.057	19.48
									2011	10	1	1	5	73.0376	143.067	19.48
									2011	10	1	1	6	73.0376	143.077	19.49
									2011	10	1	1	7	73.0376	143.087	19.49
									2011	10	1	1	8	73.0375	143.097	19.49
									2011	10	1	1	9	73.0375	143.108	19.49
									2011	10	1	1	10	73.0375	143.119	19.48
									2011	10	1	1	11	73.0375	143.13	19.48
									2011	10	1	1	12	73.0374	143.141	19.48
									2011	10	1	1	13	73.0374	143.152	19.47
									2011	10	1	1	14	73.0374	143.162	19.47
									2011	10	1	1	15	73.0374	143.173	19.46
									2011	10	1	1	16	73.0373	143.184	19.45
									2011	10	1	1	17	73.0373	143.195	19.45
									2011	10	1	1	18	73.0373	143.206	19.44
									2011	10	1	1	19	73.0373	143.217	19.43
									2011	10	1	1	20	73.0373	143.228	19.42
									2011	10	1	1	22	73.0373	143.242	19.41
									2011	10	1	1	23	73.0373	143.252	19.4
									2011	10	1	1	24	73.0373	143.263	19.39
									2011	10	1	1	25	73.0373	143.274	19.38
									2011	10	1	1	26	73.037	143.285	19.38
									2011	10	1	1	27	73.0366	143.295	19.37
									2011	10	1	1	28	73.0363	143.306	19.37
									2011	10	1	1	29	73.0359	143.316	19.37
									2011	10	1	1	30	73.0355	143.327	19.37
									2011	10	1	1	31	73.0353	143.337	19.37
									2011	10	1	1	32	73.0352	143.348	19.36
									2011	10	1	1	33	73.0351	143.359	19.36
									2011	10	1	1	34	73.0351	143.369	19.35
									2011	10	1	1	35	73.0351	143.38	19.35
									2011	10	1	1	36	73.035	143.39	19.34
									2011	10	1	1	37	73.035	143.401	19.34
									2011	10	1	1	38	73.035	143.411	19.33
									2011	10	1	1	39	73.035	143.422	19.32
									2011	10	1	1	40	73.0351	143.432	19.32
									2011	10	1	1	41	73.0352	143.443	19.31
									2011	10	1	1	42	73.0353	143.453	19.31
									2011	10	1	1	43	73.0354	143.464	19.3
									2011	10	1	1	44	73.0356	143.474	19.3
									2011	10	1	1	45	73.0358	143.485	19.29
									2011	10	1	1	46	73.0359	143.495	19.29
									2011	10	1	1	47	73.0361	143.506	19.28
									2011	10	1	1	48	73.0362	143.516	19.28
									2011	10	1	1	49	73.0364	143.527	19.28
									2011	10	1	1	50	73.0366	143.537	19.28
									2011	10	1	1	51	73.0367	143.548	19.28
									2011	10	1	1	52	73.0366	143.558	19.28
									2011	10	1	1	53	73.0366	143.571	19.28
									2011	10	1	1	54	73.0366	143.582	19.29
									2011	10	1	1	55	73.0366	143.592	19.29
									2011	10	1	1	56	73.0366	143.603	19.29
									2011	10	1	1	57	73.0366	143.613	19.29
									2011	10	1	1	58	73.0366	143.624	19.29
									2011	10	1	1	59	73.0366	143.635	19.3
									2011	10	1	2	0	73.0366	143.645	19.3
									2011	10	1	2	1	73.0366	143.656	19.3
									2011	10	1	2	2	73.0366	143.666	19.3
									2011	10	1	2	3	73.0366	143.677	19.31
									2011	10	1	2	4	73.0366	143.687	19.31
									2011	10	1	2	5	73.0366	143.698	19.31
									2011	10	1	2	6	73.0366	143.709	19.31
									2011	10	1	2	7	73.0366	143.719	19.31
									2011	10	1	2	8	73.0365	143.73	19.31
									2011	10	1	2	9	73.0365	143.741	19.31
									2011	10	1	2	10	73.0365	143.751	19.31
									2011	10	1	2	11	73.0365	143.762	19.32
									2011	10	1	2	12	73.0365	143.773	19.32
									2011	10	1	2	13	73.0365	143.783	19.32
									2011	10	1	2	14	73.0364	143.794	19.32
									2011	10	1	2	15	73.0364	143.805	19.31
									2011	10	1	2	16	73.0364	143.815	19.31
									2011	10	1	2	17	73.0364	143.826	19.31
									2011	10	1	2	18	73.0363	143.837	19.3
									2011	10	1	2	19	73.0363	143.847	19.3
									2011	10	1	2	20	73.0363	143.858	19.29
									2011	10	1	2	21	73.0363	143.868	19.29
									2011	10	1	2	22	73.0362	143.879	19.29
									2011	10	1	2	23	73.0362	143.89	19.28
									2011	10	1	2	24	73.0362	143.9	19.28
									2011	10	1	2	25	73.0361	143.914	19.27
									2011	10	1	2	26	73.0361	143.924	19.26
									2011	10	1	2	27	73.0361	143.935	19.26
									2011	10	1	2	28	73.036	143.946	19.25
									2011	10	1	2	29	73.036	143.956	19.25
									2011	10	1	2	30	73.0359	143.967	19.24
									2011	10	1	2	31	73.0359	143.978	19.23
									2011	10	1	2	32	73.0358	143.988	19.22
									2011	10	1	2	33	73.0358	143.999	19.21
									2011	10	1	2	34	73.0358	144.01	19.2
									2011	10	1	2	35	73.0358	144.02	19.2
									2011	10	1	2	36	73.0357	144.031	19.19
									2011	10	1	2	37	73.0358	144.041	19.19
									2011	10	1	2	38	73.0357	144.052	19.18
									2011	10	1	2	39	73.0357	144.063	19.18
									2011	10	1	2	40	73.0357	144.073	19.17
									2011	10	1	2	41	73.0357	144.084	19.17
									2011	10	1	2	42	73.0357	144.095	19.16
									2011	10	1	2	43	73.0357	144.105	19.16
									2011	10	1	2	44	73.0357	144.116	19.16
									2011	10	1	2	45	73.0357	144.126	19.16
									2011	10	1	2	46	73.0357	144.137	19.16
									2011	10	1	2	47	73.0357	144.148	19.16
									2011	10	1	2	48	73.0356	144.158	19.15
									2011	10	1	2	49	73.0356	144.169	19.15
									2011	10	1	2	50	73.0356	144.179	19.15
									2011	10	1	2	51	73.0356	144.19	19.15
									2011	10	1	2	52	73.0356	144.201	19.14
									2011	10	1	2	53	73.0356	144.211	19.14
									2011	10	1	2	54	73.0355	144.222	19.14
									2011	10	1	2	55	73.0355	144.232	19.14
									2011	10	1	2	56	73.0355	144.245	19.14
									2011	10	1	2	57	73.0355	144.256	19.13
									2011	10	1	2	58	73.0355	144.267	19.13
									2011	10	1	2	59	73.0354	144.277	19.13
									2011	10	1	3	0	73.0354	144.288	19.13
									2011	10	1	3	1	73.0354	144.298	19.12
									2011	10	1	3	2	73.0354	144.309	19.12
									2011	10	1	3	3	73.0354	144.319	19.12
									2011	10	1	3	4	73.0353	144.33	19.12
									2011	10	1	3	5	73.0354	144.34	19.12
									2011	10	1	3	6	73.0354	144.351	19.11
									2011	10	1	3	7	73.0354	144.362	19.11
									2011	10	1	3	8	73.0354	144.372	19.11
									2011	10	1	3	9	73.0355	144.383	19.11
									2011	10	1	3	10	73.0355	144.393	19.11
									2011	10	1	3	11	73.0355	144.404	19.11
									2011	10	1	3	12	73.0355	144.414	19.11
									2011	10	1	3	13	73.0355	144.425	19.11
									2011	10	1	3	14	73.0356	144.435	19.1
									2011	10	1	3	15	73.0356	144.446	19.1
									2011	10	1	3	16	73.0356	144.457	19.1
									2011	10	1	3	17	73.0356	144.467	19.1
									2011	10	1	3	18	73.0356	144.478	19.1
									2011	10	1	3	19	73.0356	144.488	19.1
									2011	10	1	3	20	73.0357	144.499	19.1
									2011	10	1	3	21	73.0357	144.509	19.09
									2011	10	1	3	22	73.0356	144.52	19.09
									2011	10	1	3	23	73.0355	144.53	19.09
									2011	10	1	3	24	73.0355	144.541	19.09
									2011	10	1	3	25	73.0354	144.551	19.08
									2011	10	1	3	26	73.0353	144.562	19.09
									2011	10	1	3	28	73.0353	144.575	19.08
									2011	10	1	3	29	73.0352	144.586	19.09
									2011	10	1	3	30	73.0351	144.596	19.09
									2011	10	1	3	31	73.0351	144.607	19.09
									2011	10	1	3	32	73.035	144.617	19.09
									2011	10	1	3	33	73.035	144.627	19.09
									2011	10	1	3	34	73.035	144.638	19.1
									2011	10	1	3	35	73.035	144.649	19.09
									2011	10	1	3	36	73.0351	144.659	19.09
									2011	10	1	3	37	73.0351	144.67	19.09
									2011	10	1	3	38	73.0351	144.68	19.09
									2011	10	1	3	39	73.0351	144.691	19.09
									2011	10	1	3	40	73.0351	144.701	19.08
									2011	10	1	3	41	73.0351	144.712	19.08
									2011	10	1	3	42	73.0351	144.722	19.07
									2011	10	1	3	43	73.0351	144.733	19.07
									2011	10	1	3	44	73.0351	144.743	19.06
									2011	10	1	3	45	73.0351	144.754	19.06
									2011	10	1	3	46	73.0352	144.764	19.05
									2011	10	1	3	47	73.0352	144.775	19.04
									2011	10	1	3	48	73.0351	144.785	19.03
									2011	10	1	3	49	73.0351	144.796	19.02
									2011	10	1	3	50	73.035	144.806	19.01
									2011	10	1	3	51	73.0349	144.817	19
									2011	10	1	3	52	73.0348	144.827	18.99
									2011	10	1	3	53	73.0347	144.838	18.98
									2011	10	1	3	54	73.0346	144.849	18.97
									2011	10	1	3	55	73.0346	144.859	18.96
									2011	10	1	3	56	73.0345	144.87	18.95
									2011	10	1	3	57	73.0345	144.88	18.94
									2011	10	1	3	58	73.0344	144.891	18.93
									2011	10	1	3	59	73.0343	144.904	18.92
									2011	10	1	4	0	73.0343	144.914	18.92
									2011	10	1	4	1	73.0342	144.924	18.91
									2011	10	1	4	2	73.0342	144.935	18.9
									2011	10	1	4	3	73.0342	144.946	18.89
									2011	10	1	4	4	73.0342	144.956	18.89
									2011	10	1	4	5	73.0342	144.966	18.88
									2011	10	1	4	6	73.0342	144.977	18.87
									2011	10	1	4	7	73.0342	144.987	18.87
									2011	10	1	4	8	73.0342	144.998	18.86
									2011	10	1	4	9	73.0342	145.008	18.86
									2011	10	1	4	10	73.0342	145.019	18.85
									2011	10	1	4	11	73.0343	145.029	18.85
									2011	10	1	4	12	73.0343	145.04	18.84
									2011	10	1	4	13	73.0342	145.05	18.84
									2011	10	1	4	14	73.0342	145.061	18.83
									2011	10	1	4	15	73.0342	145.071	18.83
									2011	10	1	4	16	73.0342	145.082	18.83
									2011	10	1	4	17	73.0342	145.092	18.83
									2011	10	1	4	18	73.0342	145.103	18.82
									2011	10	1	4	19	73.0342	145.113	18.82
									2011	10	1	4	20	73.0341	145.124	18.82
									2011	10	1	4	21	73.0341	145.134	18.82
									2011	10	1	4	22	73.0341	145.144	18.81
									2011	10	1	4	23	73.034	145.155	18.81
									2011	10	1	4	24	73.034	145.165	18.81
									2011	10	1	4	25	73.034	145.176	18.8
									2011	10	1	4	26	73.034	145.186	18.8
									2011	10	1	4	27	73.034	145.196	18.79
									2011	10	1	4	28	73.034	145.207	18.79
									2011	10	1	4	29	73.034	145.217	18.78
									2011	10	1	4	30	73.034	145.228	18.78
									2011	10	1	4	31	73.034	145.241	18.77
									2011	10	1	4	32	73.0339	145.251	18.77
									2011	10	1	4	33	73.0339	145.262	18.76
									2011	10	1	4	34	73.0339	145.272	18.76
									2011	10	1	4	35	73.0339	145.282	18.75
									2011	10	1	4	36	73.0339	145.293	18.75
									2011	10	1	4	37	73.0339	145.303	18.74
									2011	10	1	4	38	73.0339	145.313	18.74
									2011	10	1	4	39	73.0338	145.323	18.73
									2011	10	1	4	40	73.0338	145.334	18.72
									2011	10	1	4	41	73.0338	145.344	18.72
									2011	10	1	4	42	73.0337	145.355	18.71
									2011	10	1	4	43	73.0337	145.365	18.7
									2011	10	1	4	44	73.0337	145.375	18.69
									2011	10	1	4	45	73.0337	145.386	18.68
									2011	10	1	4	46	73.0337	145.396	18.67
									2011	10	1	4	47	73.0337	145.407	18.67
									2011	10	1	4	48	73.0337	145.417	18.66
									2011	10	1	4	49	73.0336	145.427	18.65
									2011	10	1	4	50	73.0336	145.438	18.64
									2011	10	1	4	51	73.0336	145.448	18.63
									2011	10	1	4	52	73.0336	145.458	18.62
									2011	10	1	4	53	73.0336	145.469	18.62
									2011	10	1	4	54	73.0335	145.479	18.61
									2011	10	1	4	55	73.0335	145.489	18.59
									2011	10	1	4	56	73.0335	145.5	18.58
									2011	10	1	4	57	73.0335	145.51	18.57
									2011	10	1	4	58	73.0335	145.52	18.56
									2011	10	1	4	59	73.0334	145.53	18.55
									2011	10	1	5	0	73.0334	145.541	18.53
									2011	10	1	5	1	73.0334	145.551	18.51
									2011	10	1	5	2	73.0333	145.564	18.5
									2011	10	1	5	3	73.0333	145.574	18.49
									2011	10	1	5	4	73.0333	145.584	18.48
									2011	10	1	5	5	73.0333	145.595	18.47
									2011	10	1	5	6	73.0333	145.605	18.46
									2011	10	1	5	7	73.0332	145.615	18.45
									2011	10	1	5	8	73.0333	145.626	18.45
									2011	10	1	5	9	73.0332	145.636	18.44
									2011	10	1	5	10	73.0332	145.646	18.44
									2011	10	1	5	11	73.0332	145.656	18.44
									2011	10	1	5	12	73.0332	145.667	18.44
									2011	10	1	5	13	73.0331	145.677	18.44
									2011	10	1	5	14	73.0331	145.687	18.44
									2011	10	1	5	15	73.0331	145.697	18.44
									2011	10	1	5	16	73.033	145.708	18.44
									2011	10	1	5	17	73.033	145.718	18.44
									2011	10	1	5	18	73.033	145.728	18.44
									2011	10	1	5	19	73.033	145.738	18.44
									2011	10	1	5	20	73.033	145.749	18.45
									2011	10	1	5	21	73.033	145.759	18.45
									2011	10	1	5	22	73.033	145.769	18.45
									2011	10	1	5	23	73.033	145.779	18.45
									2011	10	1	5	24	73.033	145.79	18.45
									2011	10	1	5	25	73.033	145.8	18.44
									2011	10	1	5	26	73.033	145.81	18.45
									2011	10	1	5	27	73.033	145.821	18.44
									2011	10	1	5	28	73.033	145.831	18.44
									2011	10	1	5	29	73.033	145.841	18.44
									2011	10	1	5	30	73.033	145.851	18.45
									2011	10	1	5	31	73.033	145.861	18.45
									2011	10	1	5	32	73.033	145.871	18.45
									2011	10	1	5	34	73.0331	145.884	18.46
									2011	10	1	5	35	73.0331	145.894	18.46
									2011	10	1	5	36	73.0331	145.905	18.38
									2011	10	1	5	37	73.0331	145.915	18.46
									2011	10	1	5	38	73.0331	145.925	18.46
									2011	10	1	5	39	73.0331	145.935	18.46
									2011	10	1	5	40	73.033	145.945	18.46
									2011	10	1	5	41	73.033	145.956	18.46
									2011	10	1	5	42	73.033	145.966	18.46
									2011	10	1	5	43	73.0329	145.976	18.46
									2011	10	1	5	44	73.0329	145.986	18.45
									2011	10	1	5	45	73.0329	145.997	18.45
									2011	10	1	5	46	73.0328	146.007	18.45
									2011	10	1	5	47	73.0328	146.017	18.45
									2011	10	1	5	48	73.0328	146.027	18.46
									2011	10	1	5	49	73.0327	146.037	18.46
									2011	10	1	5	50	73.0327	146.047	18.47
									2011	10	1	5	51	73.0327	146.058	18.48
									2011	10	1	5	52	73.0327	146.068	18.52
									2011	10	1	5	53	73.0327	146.078	18.54
									2011	10	1	5	54	73.0327	146.088	18.57
									2011	10	1	5	55	73.0327	146.099	18.59
									2011	10	1	5	56	73.0327	146.109	18.61
									2011	10	1	5	57	73.0327	146.119	18.62
									2011	10	1	5	58	73.0327	146.129	18.64
									2011	10	1	5	59	73.0328	146.139	18.65
									2011	10	1	6	0	73.0328	146.15	18.67
									2011	10	1	6	1	73.0328	146.16	18.68
									2011	10	1	6	2	73.0328	146.17	18.7
									2011	10	1	6	3	73.0328	146.18	18.71
									2011	10	1	6	4	73.0328	146.19	18.73
									2011	10	1	6	5	73.0327	146.203	18.75
									2011	10	1	6	6	73.0327	146.214	18.76
									2011	10	1	6	7	73.0327	146.224	18.77
									2011	10	1	6	8	73.0327	146.234	18.77
									2011	10	1	6	9	73.0327	146.244	18.77
									2011	10	1	6	10	73.0327	146.255	18.78
									2011	10	1	6	11	73.0326	146.265	18.78
									2011	10	1	6	12	73.0326	146.275	18.78
									2011	10	1	6	13	73.0326	146.285	18.78
									2011	10	1	6	14	73.0326	146.296	18.78
									2011	10	1	6	15	73.0326	146.306	18.79
									2011	10	1	6	16	73.0326	146.316	18.79
									2011	10	1	6	17	73.0326	146.326	18.8
									2011	10	1	6	18	73.0325	146.337	18.8
									2011	10	1	6	19	73.0325	146.347	18.81
									2011	10	1	6	20	73.0325	146.357	18.81
									2011	10	1	6	21	73.0325	146.367	18.82
									2011	10	1	6	22	73.0325	146.377	18.83
									2011	10	1	6	23	73.0325	146.388	18.83
									2011	10	1	6	24	73.0325	146.398	18.83
									2011	10	1	6	25	73.0325	146.408	18.82
									2011	10	1	6	26	73.0325	146.418	18.81
									2011	10	1	6	27	73.0324	146.429	18.81
									2011	10	1	6	28	73.0324	146.439	18.81
									2011	10	1	6	29	73.0323	146.449	18.81
									2011	10	1	6	30	73.0323	146.459	18.82
									2011	10	1	6	31	73.0322	146.47	18.83
									2011	10	1	6	32	73.0322	146.48	18.86
									2011	10	1	6	33	73.0321	146.49	18.87
									2011	10	1	6	34	73.0321	146.5	18.89
									2011	10	1	6	35	73.0321	146.511	18.91
									2011	10	1	6	36	73.032	146.521	18.93
									2011	10	1	6	37	73.032	146.534	18.94
									2011	10	1	6	38	73.0319	146.544	18.95
									2011	10	1	6	39	73.0319	146.554	18.97
									2011	10	1	6	40	73.0319	146.565	18.99
									2011	10	1	6	41	73.0319	146.575	19
									2011	10	1	6	42	73.0319	146.585	19.02
									2011	10	1	6	43	73.0319	146.596	19.04
									2011	10	1	6	44	73.0319	146.606	19.05
									2011	10	1	6	45	73.0318	146.616	19.06
									2011	10	1	6	46	73.0318	146.627	19.08
									2011	10	1	6	47	73.0318	146.637	19.1
									2011	10	1	6	48	73.0318	146.647	19.12
									2011	10	1	6	49	73.0318	146.658	19.14
									2011	10	1	6	50	73.0318	146.668	19.17
									2011	10	1	6	51	73.0319	146.678	19.2
									2011	10	1	6	52	73.0319	146.689	19.23
									2011	10	1	6	53	73.0319	146.699	19.25
									2011	10	1	6	54	73.0319	146.709	19.28
									2011	10	1	6	55	73.0319	146.72	19.3
									2011	10	1	6	56	73.0319	146.73	19.33
									2011	10	1	6	57	73.0319	146.74	19.36
									2011	10	1	6	58	73.0319	146.75	19.38
									2011	10	1	6	59	73.0319	146.761	19.4
									2011	10	1	7	0	73.0319	146.771	19.41
									2011	10	1	7	1	73.0319	146.782	19.43
									2011	10	1	7	2	73.0319	146.792	19.44
									2011	10	1	7	3	73.0319	146.802	19.45
									2011	10	1	7	4	73.0319	146.813	19.46
									2011	10	1	7	5	73.0318	146.823	19.47
									2011	10	1	7	6	73.0318	146.834	19.47
									2011	10	1	7	7	73.0318	146.844	19.48
									2011	10	1	7	8	73.0317	146.857	19.48
									2011	10	1	7	9	73.0316	146.867	19.48
									2011	10	1	7	10	73.0316	146.878	19.49
									2011	10	1	7	11	73.0316	146.888	19.49
									2011	10	1	7	12	73.0315	146.899	19.5
									2011	10	1	7	13	73.0315	146.909	19.5
									2011	10	1	7	14	73.0314	146.919	19.5
									2011	10	1	7	15	73.0314	146.93	19.51
									2011	10	1	7	16	73.0313	146.94	19.52
									2011	10	1	7	17	73.0313	146.951	19.52
									2011	10	1	7	18	73.0313	146.961	19.53
									2011	10	1	7	19	73.0313	146.971	19.54
									2011	10	1	7	20	73.0313	146.982	19.54
									2011	10	1	7	21	73.0313	146.992	19.55
									2011	10	1	7	22	73.0314	147.003	19.56
									2011	10	1	7	23	73.0314	147.013	19.57
									2011	10	1	7	24	73.0314	147.024	19.57
									2011	10	1	7	25	73.0315	147.034	19.57
									2011	10	1	7	26	73.0315	147.044	19.58
									2011	10	1	7	27	73.0315	147.055	19.58
									2011	10	1	7	28	73.0315	147.065	19.58
									2011	10	1	7	29	73.0315	147.076	19.58
									2011	10	1	7	30	73.0314	147.086	19.59
									2011	10	1	7	31	73.0314	147.097	19.59
									2011	10	1	7	32	73.0314	147.107	19.59
									2011	10	1	7	33	73.0313	147.118	19.59
									2011	10	1	7	34	73.0313	147.128	19.59
									2011	10	1	7	35	73.0312	147.139	19.59
									2011	10	1	7	36	73.0312	147.15	19.6
									2011	10	1	7	37	73.0311	147.16	19.6
									2011	10	1	7	38	73.0311	147.171	19.6
									2011	10	1	7	40	73.031	147.184	19.61
									2011	10	1	7	41	73.031	147.195	19.61
									2011	10	1	7	42	73.0309	147.206	19.62
									2011	10	1	7	43	73.0309	147.216	19.63
									2011	10	1	7	44	73.0308	147.227	19.63
									2011	10	1	7	45	73.0308	147.238	19.64
									2011	10	1	7	46	73.0308	147.248	19.64
									2011	10	1	7	47	73.0308	147.259	19.63
									2011	10	1	7	48	73.0308	147.27	19.62
									2011	10	1	7	49	73.0308	147.28	19.62
									2011	10	1	7	50	73.0309	147.291	19.62
									2011	10	1	7	51	73.031	147.302	19.63
									2011	10	1	7	52	73.031	147.313	19.64
									2011	10	1	7	53	73.0311	147.323	19.68
									2011	10	1	7	54	73.0311	147.334	19.74
									2011	10	1	7	55	73.0311	147.344	19.8
									2011	10	1	7	56	73.0312	147.355	19.85
									2011	10	1	7	57	73.0312	147.366	19.9
									2011	10	1	7	58	73.0311	147.377	19.94
									2011	10	1	7	59	73.0311	147.387	19.99
									2011	10	1	8	0	73.0311	147.398	20.04
									2011	10	1	8	1	73.031	147.409	20.09
									2011	10	1	8	2	73.031	147.42	20.14
									2011	10	1	8	3	73.0309	147.43	20.2
									2011	10	1	8	4	73.0309	147.441	20.24
									2011	10	1	8	5	73.0308	147.452	20.27
									2011	10	1	8	6	73.0308	147.462	20.3
									2011	10	1	8	7	73.0307	147.473	20.34
									2011	10	1	8	8	73.0307	147.484	20.37
									2011	10	1	8	9	73.0306	147.494	20.4
									2011	10	1	8	10	73.0306	147.505	20.45
									2011	10	1	8	11	73.0305	147.518	20.48
									2011	10	1	8	12	73.0305	147.529	20.49
									2011	10	1	8	13	73.0304	147.54	20.52
									2011	10	1	8	14	73.0304	147.55	20.54
									2011	10	1	8	15	73.0303	147.561	20.56
									2011	10	1	8	16	73.0303	147.572	20.58
									2011	10	1	8	17	73.0302	147.582	20.6
									2011	10	1	8	18	73.0302	147.593	20.61
									2011	10	1	8	19	73.0302	147.604	20.62
									2011	10	1	8	20	73.0302	147.614	20.62
									2011	10	1	8	21	73.0301	147.625	20.62
									2011	10	1	8	22	73.0301	147.636	20.62
									2011	10	1	8	23	73.0301	147.646	20.62
									2011	10	1	8	24	73.0302	147.657	20.63
									2011	10	1	8	25	73.0302	147.668	20.63
									2011	10	1	8	26	73.0302	147.679	20.64
									2011	10	1	8	27	73.0303	147.689	20.65
									2011	10	1	8	28	73.0303	147.7	20.65
									2011	10	1	8	29	73.0303	147.711	20.66
									2011	10	1	8	30	73.0303	147.722	20.66
									2011	10	1	8	31	73.0303	147.732	20.65
									2011	10	1	8	32	73.0304	147.743	20.64
									2011	10	1	8	33	73.0304	147.754	20.65
									2011	10	1	8	34	73.0304	147.765	20.66
									2011	10	1	8	35	73.0304	147.775	20.67
									2011	10	1	8	36	73.0304	147.786	20.69
									2011	10	1	8	37	73.0304	147.797	20.71
									2011	10	1	8	38	73.0304	147.807	20.74
									2011	10	1	8	39	73.0304	147.818	20.78
									2011	10	1	8	40	73.0304	147.829	20.81
									2011	10	1	8	41	73.0303	147.839	20.86
									2011	10	1	8	42	73.0303	147.85	20.9
									2011	10	1	8	43	73.0302	147.863	20.94
									2011	10	1	8	44	73.0302	147.874	20.98
									2011	10	1	8	45	73.0301	147.885	21.02
									2011	10	1	8	46	73.0301	147.895	21.06
									2011	10	1	8	47	73.03	147.906	21.09
									2011	10	1	8	48	73.0301	147.917	21.13
									2011	10	1	8	49	73.0301	147.927	21.17
									2011	10	1	8	50	73.0301	147.938	21.2
									2011	10	1	8	51	73.0302	147.948	21.24
									2011	10	1	8	52	73.0302	147.959	21.27
									2011	10	1	8	53	73.0302	147.97	21.3
									2011	10	1	8	54	73.0303	147.98	21.32
									2011	10	1	8	55	73.0303	147.991	21.35

## Sheet: 2012
year	month	day	hour	minute	longitude, E	latitude, N	salinity		year	month	day	hour	minute	longitude, E	latitude, N	salinity
2012	9	6	17	6	74.0872	75.0075	20.93		2012	9	23	17	57	74.491	124.999	9.98
2012	9	6	17	8	74.0876	75.0185	20.94		2012	9	23	17	59	74.4927	124.991	9.99
2012	9	6	17	8	74.0881	75.0294	20.94		2012	9	23	18	0	74.4944	124.982	9.99
2012	9	6	17	10	74.0885	75.0406	20.94		2012	9	23	18	0	74.4961	124.974	9.99
2012	9	6	17	10	74.0888	75.0516	20.94		2012	9	23	18	2	74.4978	124.965	10
2012	9	6	17	12	74.0892	75.0624	20.94		2012	9	23	18	2	74.4995	124.956	9.99
2012	9	6	17	12	74.0896	75.0732	20.94		2012	9	23	18	4	74.5011	124.948	9.98
2012	9	6	17	14	74.09	75.084	20.94		2012	9	23	18	4	74.5029	124.939	9.98
2012	9	6	17	15	74.0905	75.0947	20.94		2012	9	23	18	6	74.5046	124.931	9.99
2012	9	6	17	15	74.091	75.1059	20.93		2012	9	23	18	6	74.5064	124.922	9.99
2012	9	6	17	17	74.0915	75.117	20.93		2012	9	23	18	8	74.508	124.914	9.98
2012	9	6	17	17	74.0919	75.1282	20.93		2012	9	23	18	9	74.5098	124.906	9.99
2012	9	6	17	19	74.0923	75.139	20.93		2012	9	23	18	9	74.5115	124.897	9.98
2012	9	6	17	19	74.0927	75.1498	20.93		2012	9	23	18	11	74.5132	124.888	9.97
2012	9	6	17	21	74.0931	75.1605	20.93		2012	9	23	18	11	74.5149	124.88	9.98
2012	9	6	17	21	74.0934	75.1713	20.93		2012	9	23	18	13	74.5166	124.872	9.98
2012	9	6	17	23	74.0938	75.182	20.93		2012	9	23	18	13	74.5182	124.863	9.99
2012	9	6	17	24	74.0942	75.1926	20.93		2012	9	23	18	15	74.5199	124.855	9.98
2012	9	6	17	24	74.0947	75.2031	20.94		2012	9	23	18	15	74.5216	124.847	9.98
2012	9	6	17	26	74.0951	75.2131	20.94		2012	9	23	18	17	74.5233	124.838	9.96
2012	9	6	17	26	74.0956	75.2239	20.94		2012	9	23	18	18	74.525	124.83	9.98
2012	9	6	17	28	74.0961	75.2341	20.94		2012	9	23	18	18	74.5267	124.821	9.97
2012	9	6	17	28	74.0966	75.2446	20.94		2012	9	23	18	20	74.5285	124.813	9.96
2012	9	6	17	30	74.0971	75.2547	20.94		2012	9	23	18	20	74.5302	124.805	9.97
2012	9	6	17	30	74.0975	75.2649	20.94		2012	9	23	18	22	74.5319	124.796	9.96
2012	9	6	17	32	74.0979	75.2754	20.94		2012	9	23	18	22	74.5336	124.788	9.98
2012	9	6	17	33	74.0983	75.2859	20.94		2012	9	23	18	24	74.5352	124.78	9.97
2012	9	6	17	33	74.0986	75.2961	20.94		2012	9	23	18	24	74.5369	124.771	9.98
2012	9	6	17	35	74.099	75.3065	20.95		2012	9	23	18	26	74.5386	124.763	9.98
2012	9	6	17	35	74.0994	75.317	20.95		2012	9	23	18	27	74.5403	124.755	9.99
2012	9	6	17	37	74.0998	75.3277	20.96		2012	9	23	18	27	74.542	124.747	9.97
2012	9	6	17	37	74.1002	75.3383	20.96		2012	9	23	18	29	74.5439	124.738	9.98
2012	9	6	17	39	74.1005	75.3489	20.96		2012	9	23	18	29	74.5456	124.73	9.97
2012	9	6	17	39	74.1009	75.3596	20.96		2012	9	23	18	31	74.5473	124.722	9.99
2012	9	6	17	41	74.1012	75.3703	20.95		2012	9	23	18	31	74.5489	124.713	9.98
2012	9	6	17	42	74.1015	75.381	20.95		2012	9	23	18	33	74.5506	124.705	9.99
2012	9	6	17	42	74.1018	75.3916	20.95		2012	9	23	18	33	74.5522	124.697	9.98
2012	9	6	17	44	74.1022	75.4024	20.96		2012	9	23	18	35	74.5539	124.689	10
2012	9	6	17	44	74.1025	75.4133	20.96		2012	9	23	18	36	74.5556	124.68	9.99
2012	9	6	17	46	74.1028	75.4241	20.96		2012	9	23	18	36	74.5573	124.672	10
2012	9	6	17	46	74.1032	75.4348	20.97		2012	9	23	18	38	74.5589	124.664	10
2012	9	6	17	48	74.1035	75.4456	20.98		2012	9	23	18	38	74.5606	124.656	10.01
2012	9	6	17	48	74.1037	75.4561	20.99		2012	9	23	18	40	74.5623	124.647	10.01
2012	9	6	17	50	74.104	75.4669	21.01		2012	9	23	18	40	74.564	124.639	10.02
2012	9	6	17	51	74.1042	75.4779	21.02		2012	9	23	18	42	74.5656	124.631	10.01
2012	9	6	17	51	74.1045	75.4888	21.03		2012	9	23	18	42	74.5672	124.623	10.02
2012	9	6	17	53	74.1047	75.4996	21.04		2012	9	23	18	44	74.5689	124.615	10.02
2012	9	6	17	53	74.1051	75.5104	21.06		2012	9	23	18	45	74.5705	124.607	10.02
2012	9	6	17	55	74.1055	75.5211	21.07		2012	9	23	18	45	74.5722	124.599	10.03
2012	9	6	17	55	74.1059	75.5317	21.08		2012	9	23	18	47	74.5739	124.591	10.03
2012	9	6	17	57	74.1062	75.5423	21.09		2012	9	23	18	47	74.5756	124.582	10.03
2012	9	6	17	57	74.1066	75.5531	21.09		2012	9	23	18	49	74.5772	124.574	10.04
2012	9	6	17	59	74.1069	75.5638	21.1		2012	9	23	18	49	74.5789	124.566	10.02
2012	9	6	18	0	74.1072	75.5746	21.1		2012	9	23	18	51	74.5805	124.557	10.03
2012	9	6	18	0	74.1075	75.5854	21.1		2012	9	23	18	51	74.5822	124.549	10.03
2012	9	6	18	2	74.1079	75.5965	21.11		2012	9	23	18	53	74.5839	124.541	10.03
2012	9	6	18	2	74.1082	75.6076	21.11		2012	9	23	18	54	74.5855	124.533	10.03
2012	9	6	18	4	74.1085	75.6185	21.11		2012	9	23	18	56	74.5888	124.517	10.02
2012	9	6	18	4	74.1089	75.6294	21.1		2012	9	23	18	56	74.5905	124.509	10.02
2012	9	6	18	6	74.1093	75.6404	21.1		2012	9	23	18	58	74.5922	124.501	10.01
2012	9	6	18	6	74.1095	75.6513	21.09		2012	9	23	18	58	74.5939	124.493	10.02
2012	9	6	18	8	74.1099	75.6623	21.08		2012	9	23	19	0	74.5955	124.485	10
2012	9	6	18	9	74.1103	75.6731	21.08		2012	9	23	19	0	74.5972	124.477	10
2012	9	6	18	9	74.1106	75.6839	21.07		2012	9	23	19	2	74.5989	124.469	9.99
2012	9	6	18	11	74.111	75.6949	21.07		2012	9	23	19	3	74.6006	124.461	9.98
2012	9	6	18	11	74.1114	75.7059	21.06		2012	9	23	19	3	74.6024	124.453	9.99
2012	9	6	18	13	74.1118	75.7167	21.06		2012	9	23	19	5	74.6042	124.445	9.98
2012	9	6	18	13	74.1122	75.7276	21.06		2012	9	23	19	5	74.6059	124.437	9.96
2012	9	6	18	15	74.1126	75.7384	21.06		2012	9	23	19	7	74.6076	124.429	9.96
2012	9	6	18	15	74.113	75.7493	21.06		2012	9	23	19	7	74.6093	124.421	9.95
2012	9	6	18	17	74.1134	75.7603	21.06		2012	9	23	19	9	74.6109	124.414	9.94
2012	9	6	18	18	74.1138	75.7715	21.06		2012	9	23	19	9	74.6126	124.406	9.94
2012	9	6	18	18	74.1141	75.7825	21.06		2012	9	23	19	11	74.6142	124.397	9.94
2012	9	6	18	20	74.1145	75.7934	21.07		2012	9	23	19	12	74.6159	124.389	9.93
2012	9	6	18	20	74.1149	75.804	21.07		2012	9	23	19	12	74.6176	124.382	9.95
2012	9	6	18	22	74.1152	75.8152	21.07		2012	9	23	19	14	74.6194	124.374	9.94
2012	9	6	18	22	74.1157	75.826	21.07		2012	9	23	19	14	74.6211	124.365	9.94
2012	9	6	18	24	74.1161	75.8371	21.07		2012	9	23	19	16	74.6228	124.357	9.96
2012	9	6	18	24	74.1164	75.8482	21.08		2012	9	23	19	16	74.6245	124.35	9.96
2012	9	6	18	26	74.1167	75.8591	21.08		2012	9	23	19	18	74.626	124.341	9.97
2012	9	6	18	27	74.117	75.8702	21.09		2012	9	23	19	18	74.6274	124.333	9.99
2012	9	6	18	27	74.1174	75.8812	21.09		2012	9	23	19	20	74.6288	124.324	10.02
2012	9	6	18	29	74.1178	75.8921	21.09		2012	9	23	19	21	74.6302	124.316	10.07
2012	9	6	18	29	74.1182	75.9033	21.1		2012	9	23	19	21	74.6316	124.307	10.13
2012	9	6	18	31	74.1186	75.9145	21.11		2012	9	23	19	23	74.633	124.299	10.19
2012	9	6	18	31	74.1189	75.9255	21.12		2012	9	23	19	23	74.6344	124.29	10.23
2012	9	6	18	33	74.1193	75.9366	21.12		2012	9	23	19	25	74.6358	124.282	10.29
2012	9	6	18	33	74.1196	75.9477	21.12		2012	9	23	19	25	74.6373	124.274	10.35
2012	9	6	18	35	74.12	75.9589	21.12		2012	9	23	19	27	74.6388	124.266	10.44
2012	9	6	18	36	74.1205	75.97	21.12		2012	9	23	19	27	74.6403	124.257	10.59
2012	9	6	18	36	74.1209	75.9811	21.13		2012	9	23	19	29	74.6418	124.249	10.76
2012	9	6	18	38	74.1214	75.9922	21.14		2012	9	23	19	30	74.6432	124.241	10.91
2012	9	6	18	38	74.1219	76.0034	21.15		2012	9	23	19	30	74.6446	124.233	11.12
2012	9	6	18	40	74.1223	76.0145	21.16		2012	9	23	19	32	74.6461	124.224	11.36
2012	9	6	18	40	74.1228	76.0258	21.17		2012	9	23	19	32	74.6475	124.216	11.54
2012	9	6	18	42	74.1233	76.037	21.17		2012	9	23	19	34	74.6489	124.208	11.63
2012	9	6	18	42	74.1237	76.0483	21.17		2012	9	23	19	34	74.6504	124.2	11.78
2012	9	6	18	44	74.1241	76.0595	21.17		2012	9	23	19	36	74.6519	124.192	11.92
2012	9	6	18	45	74.1246	76.0707	21.17		2012	9	23	19	36	74.6533	124.183	11.99
2012	9	6	18	45	74.1251	76.082	21.17		2012	9	23	19	38	74.6548	124.175	12.19
2012	9	6	18	47	74.1255	76.0933	21.17		2012	9	23	19	39	74.6564	124.168	12.2
2012	9	6	18	47	74.126	76.1046	21.17		2012	9	23	19	39	74.658	124.16	12.35
2012	9	6	18	49	74.1265	76.1157	21.17		2012	9	23	19	41	74.6597	124.152	12.49
2012	9	6	18	49	74.1271	76.127	21.17		2012	9	23	19	41	74.6613	124.145	12.57
2012	9	6	18	51	74.1276	76.1382	21.17		2012	9	23	19	43	74.6629	124.137	12.69
2012	9	6	18	51	74.1281	76.1496	21.17		2012	9	23	19	43	74.6645	124.129	12.8
2012	9	6	18	53	74.1287	76.1607	21.17		2012	9	23	19	45	74.666	124.121	12.85
2012	9	6	18	54	74.1292	76.1717	21.18		2012	9	23	19	45	74.6675	124.113	12.92
2012	9	6	18	56	74.1302	76.1941	21.18		2012	9	23	19	47	74.669	124.105	13.05
2012	9	6	18	56	74.1307	76.2051	21.19		2012	9	23	19	48	74.6706	124.097	13.12
2012	9	6	18	58	74.1312	76.2161	21.19		2012	9	23	19	48	74.6722	124.089	13.21
2012	9	6	18	58	74.1317	76.227	21.19		2012	9	23	19	50	74.6737	124.081	13.24
2012	9	6	19	0	74.1322	76.238	21.2		2012	9	23	19	50	74.6753	124.073	13.29
2012	9	6	19	0	74.1327	76.2488	21.2		2012	9	23	19	52	74.6769	124.064	13.38
2012	9	6	19	2	74.1332	76.2599	21.2		2012	9	23	19	52	74.6786	124.056	13.47
2012	9	6	19	3	74.1337	76.2708	21.21		2012	9	23	19	54	74.6801	124.048	13.47
2012	9	6	19	3	74.1341	76.282	21.22		2012	9	23	19	54	74.6817	124.04	13.55
2012	9	6	19	5	74.1345	76.293	21.23		2012	9	23	19	56	74.6833	124.032	13.62
2012	9	6	19	5	74.135	76.3043	21.23		2012	9	23	19	57	74.6849	124.024	13.64
2012	9	6	19	7	74.1354	76.3153	21.24		2012	9	23	19	57	74.6866	124.016	13.68
2012	9	6	19	7	74.1359	76.3264	21.25		2012	9	23	19	59	74.6881	124.008	13.74
2012	9	6	19	9	74.1364	76.3374	21.27		2012	9	23	19	59	74.6897	124	13.77
2012	9	6	19	9	74.1369	76.3484	21.29		2012	9	23	20	1	74.6913	123.991	13.81
2012	9	6	19	11	74.1374	76.3595	21.31		2012	9	23	20	1	74.693	123.983	13.83
2012	9	6	19	12	74.1379	76.3704	21.33		2012	9	23	20	3	74.6946	123.975	13.85
2012	9	6	19	12	74.1385	76.3811	21.35		2012	9	23	20	3	74.6963	123.967	13.88
2012	9	6	19	14	74.139	76.3921	21.37		2012	9	23	20	5	74.6979	123.959	13.91
2012	9	6	19	14	74.1395	76.4029	21.39		2012	9	23	20	6	74.6996	123.951	13.95
2012	9	6	19	16	74.14	76.4137	21.41		2012	9	23	20	6	74.7012	123.943	14
2012	9	6	19	16	74.1404	76.4247	21.43		2012	9	23	20	8	74.7029	123.935	13.99
2012	9	6	19	18	74.1409	76.4356	21.46		2012	9	23	20	8	74.7046	123.927	14.04
2012	9	6	19	18	74.1414	76.4464	21.48		2012	9	23	20	10	74.7062	123.919	14.07
2012	9	6	19	20	74.1419	76.4572	21.5		2012	9	23	20	10	74.7079	123.91	14.02
2012	9	6	19	21	74.1424	76.468	21.51		2012	9	23	20	12	74.7096	123.903	14.05
2012	9	6	19	21	74.1428	76.4787	21.52		2012	9	23	20	12	74.7112	123.895	14.07
2012	9	6	19	23	74.1433	76.4895	21.53		2012	9	23	20	14	74.7128	123.886	14.07
2012	9	6	19	23	74.1437	76.5005	21.54		2012	9	23	20	15	74.7145	123.878	14.11
2012	9	6	19	25	74.1442	76.5113	21.55		2012	9	23	20	15	74.7162	123.871	14.12
2012	9	6	19	25	74.1446	76.522	21.55		2012	9	23	20	17	74.7179	123.862	14.15
2012	9	6	19	27	74.1451	76.5328	21.56		2012	9	23	20	17	74.7195	123.855	14.15
2012	9	6	19	27	74.1456	76.5437	21.58		2012	9	23	20	19	74.7212	123.847	14.16
2012	9	6	19	29	74.146	76.5547	21.6		2012	9	23	20	19	74.7229	123.839	14.13
2012	9	6	19	30	74.1464	76.5656	21.63		2012	9	23	20	21	74.7245	123.831	14.14
2012	9	6	19	30	74.1468	76.5763	21.68		2012	9	23	20	21	74.7262	123.823	14.13
2012	9	6	19	32	74.1472	76.5873	21.73		2012	9	23	20	23	74.7279	123.815	14.14
2012	9	6	19	32	74.1476	76.5981	21.78		2012	9	23	20	24	74.7297	123.807	14.15
2012	9	6	19	34	74.148	76.6093	21.85		2012	9	23	20	24	74.7313	123.799	14.14
2012	9	6	19	34	74.1484	76.6203	21.91		2012	9	23	20	26	74.7329	123.79	14.14
2012	9	6	19	36	74.1488	76.631	21.98		2012	9	23	20	26	74.7345	123.782	14.13
2012	9	6	19	36	74.1491	76.6418	22.06		2012	9	23	20	28	74.7361	123.774	14.12
2012	9	6	19	38	74.1495	76.6527	22.14		2012	9	23	20	28	74.7377	123.766	14.12
2012	9	6	19	39	74.1499	76.6635	22.22		2012	9	23	20	30	74.7392	123.758	14.09
2012	9	6	19	39	74.1503	76.6742	22.3		2012	9	23	20	30	74.7408	123.75	14.06
2012	9	6	19	41	74.1507	76.6846	22.39		2012	9	23	20	32	74.7425	123.742	14.03
2012	9	6	19	41	74.151	76.6956	22.47		2012	9	23	20	33	74.7441	123.734	14
2012	9	6	19	43	74.1515	76.7064	22.56		2012	9	23	20	33	74.7457	123.726	13.93
2012	9	6	19	43	74.1518	76.7171	22.65		2012	9	23	20	35	74.7473	123.717	13.93
2012	9	6	19	45	74.1521	76.7277	22.75		2012	9	23	20	35	74.7488	123.709	13.88
2012	9	6	19	45	74.1524	76.7385	22.83		2012	9	23	20	37	74.7503	123.701	13.78
2012	9	6	19	47	74.1528	76.7493	22.92		2012	9	23	20	37	74.7519	123.693	13.75
2012	9	6	19	48	74.1532	76.7602	23.01		2012	9	23	20	39	74.7535	123.684	13.72
2012	9	6	19	48	74.1535	76.7711	23.1		2012	9	23	20	39	74.7551	123.676	13.65
2012	9	6	19	50	74.1538	76.7821	23.19		2012	9	23	20	41	74.7566	123.668	13.59
2012	9	6	19	50	74.1541	76.793	23.28		2012	9	23	20	42	74.7582	123.66	13.54
2012	9	6	19	52	74.1545	76.8041	23.37		2012	9	23	20	42	74.7598	123.652	13.47
2012	9	6	19	52	74.1549	76.8149	23.46		2012	9	23	20	44	74.7614	123.643	13.45
2012	9	6	19	54	74.1552	76.8259	23.54		2012	9	23	20	44	74.7629	123.635	13.4
2012	9	6	19	54	74.1556	76.8367	23.62		2012	9	23	20	46	74.7644	123.627	13.35
2012	9	6	19	56	74.156	76.8477	23.7		2012	9	23	20	46	74.7659	123.619	13.28
2012	9	6	19	57	74.1564	76.8586	23.77		2012	9	23	20	48	74.7676	123.611	13.24
2012	9	6	19	57	74.1567	76.8696	23.84		2012	9	23	20	48	74.7692	123.602	13.18
2012	9	6	19	59	74.157	76.8806	23.9		2012	9	23	20	50	74.7708	123.594	13.15
2012	9	6	19	59	74.1574	76.8915	23.97		2012	9	23	20	51	74.7724	123.586	13.14
2012	9	6	20	1	74.1577	76.9028	24.03		2012	9	23	20	51	74.774	123.577	13.07
2012	9	6	20	1	74.1581	76.9137	24.09		2012	9	23	20	53	74.7756	123.569	13.03
2012	9	6	20	3	74.1585	76.9249	24.15		2012	9	23	20	53	74.7772	123.561	13.05
2012	9	6	20	3	74.1589	76.936	24.2		2012	9	23	20	55	74.7789	123.553	13.02
2012	9	6	20	5	74.1593	76.9471	24.25		2012	9	23	20	55	74.7805	123.544	13.03
2012	9	6	20	6	74.1598	76.9582	24.3		2012	9	23	20	57	74.7822	123.536	12.97
2012	9	6	20	6	74.1603	76.9692	24.36		2012	9	23	20	57	74.7838	123.528	12.92
2012	9	6	20	8	74.1607	76.98	24.41		2012	9	23	20	59	74.7855	123.519	12.94
2012	9	6	20	8	74.1611	76.9908	24.46		2012	9	23	21	0	74.7872	123.511	12.91
2012	9	6	20	10	74.1615	77.0017	24.5		2012	9	23	21	2	74.7904	123.495	12.88
2012	9	6	20	10	74.1619	77.0127	24.54		2012	9	23	21	2	74.792	123.486	12.85
2012	9	6	20	12	74.1624	77.0236	24.58		2012	9	23	21	4	74.7937	123.478	12.94
2012	9	6	20	12	74.1628	77.0344	24.62		2012	9	23	21	4	74.7954	123.47	12.88
2012	9	6	20	14	74.1633	77.0452	24.65		2012	9	23	21	6	74.7971	123.462	12.8
2012	9	6	20	15	74.1637	77.0561	24.68		2012	9	23	21	6	74.7987	123.453	12.86
2012	9	6	20	15	74.1641	77.0667	24.7		2012	9	23	21	8	74.8003	123.445	12.87
2012	9	6	20	17	74.1645	77.0776	24.71		2012	9	23	21	9	74.8019	123.436	12.85
2012	9	6	20	17	74.1649	77.0886	24.73		2012	9	23	21	9	74.8036	123.428	12.85
2012	9	6	20	19	74.1652	77.0994	24.74		2012	9	23	21	11	74.8052	123.419	12.87
2012	9	6	20	19	74.1656	77.1101	24.74		2012	9	23	21	11	74.8068	123.411	12.91
2012	9	6	20	21	74.1661	77.1207	24.75		2012	9	23	21	13	74.8084	123.402	12.94
2012	9	6	20	21	74.1666	77.1314	24.75		2012	9	23	21	13	74.81	123.394	12.94
2012	9	6	20	23	74.1671	77.1419	24.75		2012	9	23	21	15	74.8116	123.385	12.95
2012	9	6	20	24	74.1676	77.1526	24.74		2012	9	23	21	15	74.8132	123.377	12.98
2012	9	6	20	24	74.1681	77.1631	24.74		2012	9	23	21	17	74.8149	123.368	13.01
2012	9	6	20	26	74.1684	77.1743	24.73		2012	9	23	21	18	74.8165	123.36	13.02
2012	9	6	20	26	74.1689	77.1845	24.71		2012	9	23	21	18	74.8181	123.352	13.03
2012	9	6	20	28	74.1693	77.1951	24.7		2012	9	23	21	20	74.8198	123.343	13.1
2012	9	6	20	28	74.1698	77.2057	24.68		2012	9	23	21	20	74.8214	123.335	13.08
2012	9	6	20	30	74.1702	77.2166	24.66		2012	9	23	21	22	74.823	123.326	13.08
2012	9	6	20	30	74.1707	77.2272	24.64		2012	9	23	21	22	74.8246	123.318	13.13
2012	9	6	20	32	74.1711	77.238	24.62		2012	9	23	21	24	74.8263	123.309	13.1
2012	9	6	20	33	74.1715	77.2489	24.6		2012	9	23	21	24	74.8279	123.301	13.14
2012	9	6	20	33	74.172	77.2595	24.59		2012	9	23	21	26	74.8296	123.293	13.17
2012	9	6	20	35	74.1725	77.2703	24.57		2012	9	23	21	27	74.8313	123.284	13.19
2012	9	6	20	35	74.1729	77.2808	24.56		2012	9	23	21	27	74.8329	123.276	13.22
2012	9	6	20	37	74.1734	77.2913	24.54		2012	9	23	21	29	74.8346	123.269	13.18
2012	9	6	20	37	74.1739	77.3019	24.53		2012	9	23	21	29	74.8362	123.26	13.19
2012	9	6	20	39	74.1743	77.3128	24.52		2012	9	23	21	31	74.8379	123.252	13.25
2012	9	6	20	39	74.1748	77.3233	24.51		2012	9	23	21	31	74.8395	123.244	13.27
2012	9	6	20	41	74.1753	77.3336	24.49		2012	9	23	21	33	74.841	123.236	13.29
2012	9	6	20	42	74.1757	77.344	24.48		2012	9	23	21	33	74.8426	123.228	13.32
2012	9	6	20	42	74.1763	77.3545	24.47		2012	9	23	21	35	74.8442	123.22	13.34
2012	9	6	20	44	74.1768	77.3652	24.45		2012	9	23	21	36	74.8457	123.212	13.36
2012	9	6	20	44	74.1772	77.3761	24.44		2012	9	23	21	36	74.8473	123.204	13.38
2012	9	6	20	46	74.1777	77.3867	24.43		2012	9	23	21	38	74.8489	123.196	13.4
2012	9	6	20	46	74.1782	77.3974	24.42		2012	9	23	21	38	74.8504	123.188	13.42
2012	9	6	20	48	74.1788	77.4078	24.4		2012	9	23	21	40	74.852	123.179	13.45
2012	9	6	20	48	74.1792	77.4187	24.39		2012	9	23	21	40	74.8535	123.171	13.4
2012	9	6	20	50	74.1798	77.4292	24.37		2012	9	23	21	42	74.8551	123.163	13.42
2012	9	6	20	51	74.1803	77.4401	24.36		2012	9	23	21	42	74.8565	123.155	13.43
2012	9	6	20	51	74.1808	77.4509	24.35		2012	9	23	21	44	74.858	123.146	13.42
2012	9	6	20	53	74.1813	77.4615	24.33		2012	9	23	21	45	74.8595	123.138	13.47
2012	9	6	20	53	74.1816	77.4719	24.32		2012	9	23	21	45	74.8609	123.13	13.5
2012	9	6	20	55	74.1818	77.4829	24.3		2012	9	23	21	47	74.8623	123.121	13.49
2012	9	6	20	55	74.1819	77.4939	24.29		2012	9	23	21	47	74.8636	123.113	13.46
2012	9	6	20	57	74.1821	77.5048	24.27		2012	9	23	21	49	74.865	123.105	13.53
2012	9	6	20	57	74.1822	77.5156	24.26		2012	9	23	21	49	74.8664	123.097	13.57
2012	9	6	20	59	74.1824	77.5265	24.24		2012	9	23	21	51	74.8678	123.089	13.64
2012	9	6	21	0	74.1827	77.5374	24.21		2012	9	23	21	51	74.8694	123.08	13.64
2012	9	6	21	2	74.1832	77.559	24.18		2012	9	23	21	53	74.8709	123.072	13.71
2012	9	6	21	2	74.1834	77.57	24.16		2012	9	23	21	54	74.8723	123.064	13.75
2012	9	6	21	4	74.1837	77.5813	24.15		2012	9	23	21	54	74.8738	123.055	13.8
2012	9	6	21	4	74.1839	77.5922	24.13		2012	9	23	21	56	74.8752	123.047	13.82
2012	9	6	21	6	74.1841	77.6031	24.11		2012	9	23	21	56	74.8767	123.038	13.86
2012	9	6	21	6	74.1842	77.614	24.09		2012	9	23	21	58	74.8782	123.03	13.89
2012	9	6	21	8	74.1844	77.6248	24.07		2012	9	23	21	58	74.8797	123.022	13.87
2012	9	6	21	9	74.1846	77.6354	24.05		2012	9	23	22	0	74.8813	123.013	13.91
2012	9	6	21	9	74.1848	77.6462	24.03		2012	9	23	22	0	74.8828	123.005	13.91
2012	9	6	21	11	74.185	77.6572	24		2012	9	23	22	2	74.8843	122.996	13.92
2012	9	6	21	11	74.1853	77.6674	23.98		2012	9	23	22	3	74.8857	122.987	13.96
2012	9	6	21	13	74.1858	77.6781	23.96		2012	9	23	22	3	74.8872	122.979	13.94
2012	9	6	21	13	74.1863	77.6887	23.93		2012	9	23	22	5	74.8886	122.97	13.94
2012	9	6	21	15	74.1868	77.6993	23.9		2012	9	23	22	5	74.8902	122.961	13.96
2012	9	6	21	15	74.1874	77.7098	23.86		2012	9	23	22	7	74.8917	122.953	13.92
2012	9	6	21	17	74.1879	77.7203	23.82		2012	9	23	22	7	74.8932	122.945	13.92
2012	9	6	21	18	74.1885	77.731	23.77		2012	9	23	22	9	74.8947	122.936	13.91
2012	9	6	21	18	74.1891	77.7415	23.72		2012	9	23	22	9	74.8963	122.928	13.94
2012	9	6	21	20	74.1897	77.7521	23.66		2012	9	23	22	11	74.8979	122.92	13.94
2012	9	6	21	20	74.1902	77.7625	23.59		2012	9	23	22	12	74.8995	122.912	13.91
2012	9	6	21	22	74.1907	77.7731	23.52		2012	9	23	22	12	74.9011	122.904	13.9
2012	9	6	21	22	74.1911	77.7837	23.45		2012	9	23	22	14	74.9027	122.896	13.9
2012	9	6	21	24	74.1916	77.7942	23.36		2012	9	23	22	14	74.9043	122.887	13.9
2012	9	6	21	24	74.192	77.8049	23.28		2012	9	23	22	16	74.906	122.879	13.91
2012	9	6	21	26	74.1925	77.8156	23.2		2012	9	23	22	16	74.9077	122.871	13.89
2012	9	6	21	27	74.193	77.8262	23.11		2012	9	23	22	18	74.9093	122.862	13.9
2012	9	6	21	27	74.1935	77.8369	23.03		2012	9	23	22	18	74.911	122.854	13.92
2012	9	6	21	29	74.194	77.8476	22.95		2012	9	23	22	20	74.9126	122.846	13.85
2012	9	6	21	29	74.1944	77.8583	22.87		2012	9	23	22	21	74.9143	122.838	13.87
2012	9	6	21	31	74.1949	77.869	22.8		2012	9	23	22	21	74.916	122.83	13.89
2012	9	6	21	31	74.1953	77.8798	22.72		2012	9	23	22	23	74.9177	122.822	13.88
2012	9	6	21	33	74.1957	77.8905	22.64		2012	9	23	22	23	74.9195	122.814	13.9
2012	9	6	21	33	74.1962	77.9011	22.58		2012	9	23	22	25	74.9212	122.806	13.91
2012	9	6	21	35	74.1966	77.9116	22.53		2012	9	23	22	25	74.9229	122.798	13.91
2012	9	6	21	36	74.197	77.9222	22.47		2012	9	23	22	27	74.9246	122.79	13.93
2012	9	6	21	36	74.1974	77.9327	22.42		2012	9	23	22	27	74.9263	122.782	13.9
2012	9	6	21	38	74.1978	77.9432	22.36		2012	9	23	22	29	74.928	122.773	13.9
2012	9	6	21	38	74.1983	77.9539	22.31		2012	9	23	22	30	74.9296	122.765	13.91
2012	9	6	21	40	74.1987	77.9644	22.26		2012	9	23	22	30	74.9313	122.757	13.88
2012	9	6	21	40	74.1991	77.975	22.22		2012	9	23	22	32	74.933	122.749	13.89
2012	9	6	21	42	74.1993	77.9856	22.17		2012	9	23	22	32	74.9347	122.74	13.87
2012	9	6	21	42	74.1997	77.9962	22.14		2012	9	23	22	34	74.9364	122.732	13.89
2012	9	6	21	44	74.2001	78.0067	22.09		2012	9	23	22	34	74.9381	122.724	13.87
2012	9	6	21	45	74.2004	78.0172	22.05		2012	9	23	22	36	74.9398	122.715	13.86
2012	9	6	21	45	74.2008	78.0276	22.01		2012	9	23	22	36	74.9414	122.707	13.86
2012	9	6	21	47	74.2011	78.038	21.97		2012	9	23	22	38	74.9431	122.698	13.83
2012	9	6	21	47	74.2015	78.0484	21.93		2012	9	23	22	39	74.9448	122.689	13.87
2012	9	6	21	49	74.2018	78.059	21.89		2012	9	23	22	39	74.9465	122.68	13.83
2012	9	6	21	49	74.2021	78.0696	21.86		2012	9	23	22	41	74.9482	122.672	13.81
2012	9	6	21	51	74.2025	78.0801	21.82		2012	9	23	22	41	74.9499	122.663	13.82
2012	9	6	21	51	74.2028	78.0907	21.79		2012	9	23	22	43	74.9516	122.655	13.82
2012	9	6	21	53	74.2033	78.1008	21.76		2012	9	23	22	43	74.9533	122.646	13.77
2012	9	6	21	54	74.2038	78.1115	21.73		2012	9	23	22	45	74.955	122.638	13.81
2012	9	6	21	54	74.2042	78.1218	21.71		2012	9	23	22	45	74.9567	122.629	13.79
2012	9	6	21	56	74.2047	78.1323	21.68		2012	9	23	22	47	74.9585	122.62	13.8
2012	9	6	21	56	74.2051	78.1428	21.66		2012	9	23	22	48	74.9602	122.611	13.78
2012	9	6	21	58	74.2055	78.1534	21.64		2012	9	23	22	48	74.9619	122.603	13.78
2012	9	6	21	58	74.206	78.1642	21.62		2012	9	23	22	50	74.9637	122.594	13.8
2012	9	6	22	0	74.2064	78.175	21.6		2012	9	23	22	50	74.9655	122.585	13.76
2012	9	6	22	0	74.2069	78.1859	21.58		2012	9	23	22	52	74.9672	122.576	13.77
2012	9	6	22	2	74.2074	78.1965	21.56		2012	9	23	22	52	74.969	122.567	13.74
2012	9	6	22	3	74.2078	78.2074	21.54		2012	9	23	22	54	74.9707	122.559	13.74
2012	9	6	22	3	74.2083	78.2184	21.52		2012	9	23	22	54	74.9725	122.55	13.72
2012	9	6	22	5	74.2089	78.2293	21.5		2012	9	23	22	56	74.9741	122.541	13.74
2012	9	6	22	5	74.2094	78.2402	21.48		2012	9	23	22	57	74.9757	122.531	13.71
2012	9	6	22	7	74.2098	78.2511	21.45		2012	9	23	22	57	74.9775	122.523	13.71
2012	9	6	22	7	74.2103	78.262	21.43		2012	9	23	22	59	74.9792	122.514	13.72
2012	9	6	22	9	74.2107	78.2728	21.41		2012	9	23	22	59	74.9809	122.505	13.71
2012	9	6	22	9	74.2111	78.2837	21.39		2012	9	23	23	1	74.9826	122.496	13.72
2012	9	6	22	11	74.2115	78.2948	21.36		2012	9	23	23	1	74.9844	122.487	13.74
2012	9	6	22	12	74.2119	78.3059	21.34		2012	9	23	23	3	74.9862	122.478	13.73
2012	9	6	22	12	74.2122	78.317	21.32		2012	9	23	23	3	74.9879	122.469	13.76
2012	9	6	22	14	74.2125	78.328	21.3		2012	9	23	23	5	74.9897	122.461	13.79
2012	9	6	22	14	74.2129	78.3388	21.28		2012	9	23	23	6	74.9914	122.451	13.83
2012	9	6	22	16	74.2131	78.3496	21.26		2012	9	23	23	8	74.9948	122.434	13.9
2012	9	6	22	16	74.2132	78.3607	21.24		2012	9	23	23	8	74.9965	122.425	13.94
2012	9	6	22	18	74.2133	78.3716	21.22		2012	9	23	23	10	74.9982	122.416	13.99
2012	9	6	22	18	74.2132	78.3827	21.2		2012	9	23	23	10	74.9999	122.408	14.05
2012	9	6	22	20	74.2132	78.3938	21.19		2012	9	23	23	12	75.0016	122.399	14.1
2012	9	6	22	21	74.2131	78.4047	21.16		2012	9	23	23	12	75.0032	122.39	14.14
2012	9	6	22	21	74.213	78.4158	21.14		2012	9	23	23	14	75.0049	122.381	14.18
2012	9	6	22	23	74.213	78.4267	21.1		2012	9	23	23	15	75.0066	122.373	14.23
2012	9	6	22	23	74.213	78.4375	21.07		2012	9	23	23	15	75.0083	122.364	14.27
2012	9	6	22	25	74.213	78.4483	21.04		2012	9	23	23	17	75.0099	122.355	14.33
2012	9	6	22	25	74.2131	78.4592	21.01		2012	9	23	23	17	75.0116	122.346	14.36
2012	9	6	22	27	74.213	78.4699	20.99		2012	9	23	23	19	75.0132	122.337	14.41
2012	9	6	22	27	74.213	78.4808	20.98		2012	9	23	23	19	75.0149	122.329	14.45
2012	9	6	22	29	74.2129	78.4915	20.96		2012	9	23	23	21	75.0165	122.32	14.46
2012	9	6	22	30	74.2129	78.5022	20.95		2012	9	23	23	21	75.0182	122.311	14.5
2012	9	6	22	30	74.2128	78.5131	20.93		2012	9	23	23	23	75.0198	122.302	14.52
2012	9	6	22	32	74.2127	78.5237	20.92		2012	9	23	23	24	75.0215	122.294	14.54
2012	9	6	22	32	74.2127	78.5344	20.9		2012	9	23	23	24	75.0231	122.285	14.55
2012	9	6	22	34	74.2127	78.5452	20.88		2012	9	23	23	26	75.0248	122.276	14.57
2012	9	6	22	34	74.2127	78.5558	20.87		2012	9	23	23	26	75.0264	122.268	14.58
2012	9	6	22	36	74.2126	78.5664	20.84		2012	9	23	23	28	75.0279	122.259	14.6
2012	9	6	22	36	74.2126	78.5769	20.82		2012	9	23	23	28	75.0295	122.25	14.61
2012	9	6	22	38	74.2126	78.5875	20.8		2012	9	23	23	30	75.0312	122.242	14.62
2012	9	6	22	39	74.2126	78.5979	20.78		2012	9	23	23	30	75.0328	122.233	14.63
2012	9	6	22	39	74.2126	78.6084	20.75		2012	9	23	23	32	75.0345	122.225	14.61
2012	9	6	22	41	74.2126	78.6192	20.73		2012	9	23	23	33	75.0361	122.216	14.62
2012	9	6	22	41	74.2126	78.6298	20.7		2012	9	23	23	33	75.0376	122.207	14.6
2012	9	6	22	43	74.2127	78.6404	20.68		2012	9	23	23	35	75.0391	122.199	14.6
2012	9	6	22	43	74.2126	78.651	20.66		2012	9	23	23	35	75.0405	122.19	14.58
2012	9	6	22	45	74.2127	78.6615	20.64		2012	9	23	23	37	75.0421	122.181	14.57
2012	9	6	22	45	74.2126	78.672	20.62		2012	9	23	23	37	75.0436	122.173	14.57
2012	9	6	22	47	74.2126	78.6826	20.61		2012	9	23	23	39	75.0452	122.164	14.55
2012	9	6	22	48	74.2125	78.6932	20.6		2012	9	23	23	39	75.0469	122.156	14.54
2012	9	6	22	48	74.2125	78.7037	20.59		2012	9	23	23	41	75.0485	122.148	14.53
2012	9	6	22	50	74.2125	78.7144	20.58		2012	9	23	23	42	75.0501	122.139	14.53
2012	9	6	22	50	74.2125	78.7249	20.57		2012	9	23	23	42	75.0517	122.13	14.5
2012	9	6	22	52	74.2126	78.7355	20.56		2012	9	23	23	44	75.0532	122.122	14.48
2012	9	6	22	52	74.2127	78.746	20.56		2012	9	23	23	44	75.0547	122.113	14.49
2012	9	6	22	54	74.2127	78.7565	20.55		2012	9	23	23	46	75.0563	122.105	14.47
2012	9	6	22	54	74.2127	78.7671	20.54		2012	9	23	23	46	75.058	122.097	14.46
2012	9	6	22	56	74.2127	78.7777	20.52		2012	9	23	23	48	75.0596	122.088	14.44
2012	9	6	22	57	74.2127	78.7882	20.49		2012	9	23	23	48	75.0614	122.08	14.45
2012	9	6	22	57	74.2127	78.7987	20.46		2012	9	23	23	50	75.0631	122.072	14.46
2012	9	6	22	59	74.2127	78.8093	20.42		2012	9	23	23	51	75.0648	122.064	14.47
2012	9	6	22	59	74.2127	78.8198	20.39		2012	9	23	23	51	75.0664	122.056	14.43
2012	9	6	23	1	74.2127	78.8304	20.35		2012	9	23	23	53	75.068	122.047	14.42
2012	9	6	23	1	74.2127	78.8408	20.32		2012	9	23	23	53	75.0696	122.039	14.45
2012	9	6	23	3	74.2127	78.8513	20.28		2012	9	23	23	55	75.0712	122.03	14.43
2012	9	6	23	3	74.2126	78.8618	20.25		2012	9	23	23	55	75.0729	122.022	14.44
2012	9	6	23	5	74.2126	78.8721	20.21		2012	9	23	23	57	75.0746	122.014	14.45
2012	9	6	23	6	74.2126	78.8826	20.16		2012	9	23	23	57	75.0763	122.006	14.46
2012	9	6	23	8	74.2126	78.9035	20.11		2012	9	23	23	59	75.0779	121.998	14.48
2012	9	6	23	8	74.2126	78.9138	20.08		2012	9	24	0	0	75.0796	121.99	14.48
2012	9	6	23	10	74.2126	78.9243	20.05		2012	9	24	0	0	75.0813	121.981	14.48
2012	9	6	23	10	74.2127	78.9352	20.02		2012	9	24	0	2	75.083	121.973	14.49
2012	9	6	23	12	74.2127	78.9458	19.99		2012	9	24	0	2	75.0847	121.965	14.5
2012	9	6	23	12	74.2127	78.9564	19.96		2012	9	24	0	4	75.0863	121.956	14.52
2012	9	6	23	14	74.2127	78.9668	19.93		2012	9	24	0	4	75.088	121.948	14.55
2012	9	6	23	15	74.2127	78.9772	19.91		2012	9	24	0	6	75.0897	121.94	14.54
2012	9	6	23	15	74.2128	78.9876	19.88		2012	9	24	0	6	75.0913	121.932	14.57
2012	9	6	23	17	74.2128	78.998	19.85		2012	9	24	0	8	75.093	121.924	14.57
2012	9	6	23	17	74.2129	79.0086	19.83		2012	9	24	0	9	75.0947	121.915	14.58
2012	9	6	23	19	74.213	79.019	19.81		2012	9	24	0	9	75.0964	121.907	14.59
2012	9	6	23	19	74.213	79.0294	19.78		2012	9	24	0	11	75.098	121.899	14.59
2012	9	6	23	21	74.213	79.0399	19.76		2012	9	24	0	11	75.0997	121.891	14.6
2012	9	6	23	21	74.2131	79.0503	19.74		2012	9	24	0	13	75.1013	121.883	14.6
2012	9	6	23	23	74.2131	79.0607	19.71		2012	9	24	0	13	75.1029	121.875	14.6
2012	9	6	23	24	74.2131	79.0711	19.69		2012	9	24	0	15	75.1046	121.867	14.6
2012	9	6	23	24	74.2131	79.0816	19.67		2012	9	24	0	15	75.1062	121.859	14.6
2012	9	6	23	26	74.2131	79.0922	19.65		2012	9	24	0	17	75.1079	121.851	14.6
2012	9	6	23	26	74.213	79.1025	19.63		2012	9	24	0	18	75.1095	121.842	14.59
2012	9	6	23	28	74.213	79.1129	19.61		2012	9	24	0	18	75.1111	121.834	14.59
2012	9	6	23	28	74.213	79.1234	19.59		2012	9	24	0	20	75.1128	121.826	14.59
2012	9	6	23	30	74.2129	79.134	19.56		2012	9	24	0	20	75.1143	121.817	14.59
2012	9	6	23	30	74.2129	79.1446	19.54		2012	9	24	0	22	75.1159	121.809	14.6
2012	9	6	23	32	74.213	79.155	19.51		2012	9	24	0	22	75.1176	121.801	14.59
2012	9	6	23	33	74.213	79.1656	19.49		2012	9	24	0	24	75.1192	121.792	14.6
2012	9	6	23	33	74.213	79.1761	19.46		2012	9	24	0	24	75.1209	121.784	14.59
2012	9	6	23	35	74.213	79.1868	19.43		2012	9	24	0	26	75.1225	121.776	14.59
2012	9	6	23	35	74.2129	79.1972	19.4		2012	9	24	0	27	75.1242	121.767	14.59
2012	9	6	23	37	74.2128	79.2078	19.38		2012	9	24	0	27	75.1259	121.759	14.59
2012	9	6	23	37	74.2128	79.2184	19.35		2012	9	24	0	29	75.1276	121.751	14.57
2012	9	6	23	39	74.2128	79.2291	19.32		2012	9	24	0	29	75.1292	121.743	14.57
2012	9	6	23	39	74.2127	79.2396	19.29		2012	9	24	0	31	75.1308	121.734	14.58
2012	9	6	23	41	74.2127	79.2502	19.26		2012	9	24	0	31	75.1324	121.725	14.57
2012	9	6	23	42	74.2127	79.2609	19.24		2012	9	24	0	33	75.134	121.717	14.57
2012	9	6	23	42	74.2128	79.2715	19.21		2012	9	24	0	33	75.1355	121.708	14.56
2012	9	6	23	44	74.2128	79.2822	19.18		2012	9	24	0	35	75.1371	121.699	14.57
2012	9	6	23	44	74.2129	79.2928	19.15		2012	9	24	0	36	75.1387	121.691	14.57
2012	9	6	23	46	74.213	79.3035	19.13		2012	9	24	0	36	75.1403	121.682	14.57
2012	9	6	23	46	74.213	79.3142	19.1		2012	9	24	0	38	75.142	121.674	14.56
2012	9	6	23	48	74.2132	79.3248	19.07		2012	9	24	0	38	75.1437	121.665	14.56
2012	9	6	23	48	74.2134	79.3354	19.04		2012	9	24	0	40	75.1453	121.657	14.57
2012	9	6	23	50	74.2136	79.3461	19.01		2012	9	24	0	40	75.1469	121.648	14.56
2012	9	6	23	51	74.2138	79.3567	18.98		2012	9	24	0	42	75.1486	121.64	14.56
2012	9	6	23	51	74.2141	79.3674	18.95		2012	9	24	0	42	75.1503	121.631	14.58
2012	9	6	23	53	74.2144	79.3783	18.92		2012	9	24	0	44	75.1519	121.623	14.58
2012	9	6	23	53	74.2147	79.3889	18.89		2012	9	24	0	45	75.1536	121.614	14.59
2012	9	6	23	55	74.2151	79.3996	18.86		2012	9	24	0	45	75.1552	121.606	14.6
2012	9	6	23	55	74.2154	79.4105	18.83		2012	9	24	0	47	75.1569	121.597	14.61
2012	9	6	23	57	74.2157	79.4211	18.79		2012	9	24	0	47	75.1586	121.589	14.63
2012	9	6	23	57	74.216	79.4319	18.76		2012	9	24	0	49	75.1603	121.58	14.64
2012	9	6	23	59	74.2163	79.4427	18.73		2012	9	24	0	49	75.1619	121.572	14.65
2012	9	7	0	0	74.2166	79.4534	18.7		2012	9	24	0	51	75.1636	121.564	14.68
2012	9	7	0	0	74.2168	79.4642	18.66		2012	9	24	0	51	75.1653	121.555	14.68
2012	9	7	0	2	74.2171	79.475	18.63		2012	9	24	0	53	75.167	121.547	14.71
2012	9	7	0	2	74.2174	79.4858	18.6		2012	9	24	0	54	75.1686	121.538	14.73
2012	9	7	0	4	74.2177	79.4965	18.57		2012	9	24	0	54	75.1701	121.529	14.74
2012	9	7	0	4	74.218	79.5075	18.54		2012	9	24	0	56	75.1717	121.521	14.78
2012	9	7	0	6	74.2182	79.5183	18.51		2012	9	24	0	56	75.1733	121.512	14.83
2012	9	7	0	6	74.2184	79.5291	18.48		2012	9	24	0	58	75.1749	121.504	14.89
2012	9	7	0	8	74.2187	79.54	18.45		2012	9	24	0	58	75.1765	121.495	15.02
2012	9	7	0	9	74.2191	79.5507	18.42		2012	9	24	1	0	75.1781	121.486	15.09
2012	9	7	0	9	74.2196	79.5615	18.38		2012	9	24	1	0	75.1797	121.478	15.15
2012	9	7	0	11	74.2201	79.5722	18.35		2012	9	24	1	2	75.1812	121.469	15.23
2012	9	7	0	11	74.2207	79.583	18.33		2012	9	24	1	3	75.1828	121.46	15.27
2012	9	7	0	13	74.2211	79.594	18.3		2012	9	24	1	3	75.1844	121.451	15.3
2012	9	7	0	13	74.2216	79.6049	18.27		2012	9	24	1	5	75.1859	121.442	15.32
2012	9	7	0	15	74.2221	79.6157	18.24		2012	9	24	1	5	75.1875	121.433	15.35
2012	9	7	0	15	74.2225	79.6265	18.21		2012	9	24	1	7	75.189	121.424	15.41
2012	9	7	0	17	74.223	79.6372	18.18		2012	9	24	1	7	75.1905	121.414	15.41
2012	9	7	0	18	74.2234	79.648	18.15		2012	9	24	1	9	75.1921	121.406	15.42
2012	9	7	0	18	74.2239	79.6585	18.12		2012	9	24	1	9	75.1936	121.397	15.43
2012	9	7	0	20	74.2243	79.6693	18.1		2012	9	24	1	11	75.1952	121.388	15.4
2012	9	7	0	20	74.2247	79.6801	18.07		2012	9	24	1	12	75.1968	121.379	15.4
2012	9	7	0	22	74.2252	79.6907	18.04		2012	9	24	1	14	75.2001	121.361	15.39
2012	9	7	0	22	74.2257	79.7012	18.01		2012	9	24	1	14	75.2018	121.352	15.38
2012	9	7	0	24	74.2261	79.7116	17.99		2012	9	24	1	16	75.2034	121.343	15.4
2012	9	7	0	24	74.2266	79.7221	17.96		2012	9	24	1	16	75.2051	121.334	15.37
2012	9	7	0	26	74.2271	79.7325	17.93		2012	9	24	1	18	75.2067	121.325	15.35
2012	9	7	0	27	74.2276	79.7428	17.91		2012	9	24	1	18	75.2083	121.316	15.35
2012	9	7	0	27	74.2281	79.7531	17.88		2012	9	24	1	20	75.21	121.307	15.34
2012	9	7	0	29	74.2287	79.7634	17.86		2012	9	24	1	21	75.2116	121.298	15.36
2012	9	7	0	29	74.2292	79.7734	17.83		2012	9	24	1	21	75.2133	121.29	15.34
2012	9	7	0	31	74.2296	79.7838	17.81		2012	9	24	1	23	75.2151	121.281	15.34
2012	9	7	0	31	74.2301	79.7941	17.79		2012	9	24	1	23	75.2168	121.272	15.35
2012	9	7	0	33	74.2306	79.8041	17.76		2012	9	24	1	25	75.2185	121.263	15.35
2012	9	7	0	33	74.2311	79.8142	17.74		2012	9	24	1	25	75.2202	121.253	15.39
2012	9	7	0	35	74.2316	79.8243	17.72		2012	9	24	1	27	75.2218	121.244	15.43
2012	9	7	0	36	74.2322	79.8342	17.7		2012	9	24	1	27	75.2235	121.235	15.45
2012	9	7	0	36	74.2327	79.8443	17.68		2012	9	24	1	29	75.2252	121.226	15.48
2012	9	7	0	38	74.2333	79.8546	17.66		2012	9	24	1	30	75.2269	121.217	15.55
2012	9	7	0	38	74.2338	79.8649	17.64		2012	9	24	1	30	75.2286	121.208	15.54
2012	9	7	0	40	74.2344	79.8754	17.62		2012	9	24	1	32	75.2303	121.2	15.56
2012	9	7	0	40	74.2349	79.8856	17.6		2012	9	24	1	32	75.232	121.191	15.65
2012	9	7	0	42	74.2355	79.896	17.58		2012	9	24	1	34	75.2338	121.182	15.72
2012	9	7	0	42	74.2361	79.9064	17.56		2012	9	24	1	34	75.2356	121.173	15.74
2012	9	7	0	44	74.2367	79.9167	17.54		2012	9	24	1	36	75.2373	121.164	15.79
2012	9	7	0	45	74.2373	79.9272	17.52		2012	9	24	1	36	75.2391	121.155	15.83
2012	9	7	0	45	74.2379	79.9374	17.51		2012	9	24	1	38	75.2409	121.146	15.89
2012	9	7	0	47	74.2385	79.948	17.49		2012	9	24	1	39	75.2426	121.137	15.91
2012	9	7	0	47	74.2391	79.9586	17.47		2012	9	24	1	39	75.2444	121.128	15.99
2012	9	7	0	49	74.2396	79.9692	17.46		2012	9	24	1	41	75.2461	121.12	16.06
2012	9	7	0	49	74.2402	79.9796	17.44		2012	9	24	1	41	75.2479	121.111	16.13
2012	9	7	0	51	74.2408	79.9902	17.42		2012	9	24	1	43	75.2496	121.102	16.16
2012	9	7	0	51	74.2413	80.0006	17.41		2012	9	24	1	43	75.2514	121.093	16.21
2012	9	7	0	53	74.2419	80.0111	17.39		2012	9	24	1	45	75.2531	121.085	16.21
2012	9	7	0	54	74.2424	80.0217	17.37		2012	9	24	1	45	75.2549	121.076	16.22
2012	9	7	0	54	74.243	80.0321	17.36		2012	9	24	1	47	75.2566	121.067	16.23
2012	9	7	0	56	74.2435	80.0425	17.34		2012	9	24	1	48	75.2583	121.058	16.23
2012	9	7	0	56	74.2441	80.0529	17.33		2012	9	24	1	48	75.2601	121.049	16.25
2012	9	7	0	58	74.2447	80.0632	17.31		2012	9	24	1	50	75.2618	121.04	16.26
2012	9	7	0	58	74.2452	80.0739	17.3		2012	9	24	1	50	75.2636	121.032	16.19
2012	9	7	1	0	74.2458	80.0845	17.28		2012	9	24	1	52	75.2652	121.023	16.2
2012	9	7	1	0	74.2464	80.0952	17.26		2012	9	24	1	52	75.267	121.014	16.18
2012	9	7	1	2	74.247	80.1057	17.25		2012	9	24	1	54	75.2687	121.005	16.18
2012	9	7	1	3	74.2476	80.1163	17.24		2012	9	24	1	54	75.2705	120.996	16.16
2012	9	7	1	3	74.2483	80.1269	17.22		2012	9	24	1	56	75.2722	120.987	16.15
2012	9	7	1	5	74.2489	80.1376	17.21		2012	9	24	1	57	75.2739	120.978	16.11
2012	9	7	1	5	74.2494	80.1484	17.19		2012	9	24	1	57	75.2756	120.969	16.09
2012	9	7	1	7	74.2501	80.159	17.18		2012	9	24	1	59	75.2775	120.96	16.07
2012	9	7	1	7	74.2507	80.1697	17.17		2012	9	24	1	59	75.2792	120.951	16.03
2012	9	7	1	9	74.2514	80.1804	17.15		2012	9	24	2	1	75.2809	120.942	16.02
2012	9	7	1	9	74.2521	80.191	17.14		2012	9	24	2	1	75.2827	120.933	15.98
2012	9	7	1	11	74.2528	80.2014	17.13		2012	9	24	2	3	75.2845	120.924	15.99
2012	9	7	1	12	74.2534	80.212	17.11		2012	9	24	2	3	75.2862	120.915	16.02
2012	9	7	1	14	74.2548	80.2331	17.09		2012	9	24	2	5	75.2881	120.906	15.96
2012	9	7	1	14	74.2555	80.2435	17.08		2012	9	24	2	6	75.2899	120.897	15.92
2012	9	7	1	16	74.2562	80.254	17.07		2012	9	24	2	6	75.2918	120.888	15.91
2012	9	7	1	16	74.2569	80.2643	17.06		2012	9	24	2	8	75.2936	120.879	15.93
2012	9	7	1	18	74.2576	80.2747	17.05		2012	9	24	2	8	75.2954	120.87	15.92
2012	9	7	1	18	74.2583	80.2853	17.04		2012	9	24	2	10	75.2972	120.861	15.91
2012	9	7	1	20	74.259	80.2957	17.02		2012	9	24	2	10	75.2989	120.852	15.87
2012	9	7	1	21	74.2597	80.3062	17.01		2012	9	24	2	12	75.3005	120.843	15.88
2012	9	7	1	21	74.2604	80.3163	17		2012	9	24	2	12	75.3021	120.834	15.88
2012	9	7	1	23	74.2611	80.3269	16.99		2012	9	24	2	14	75.3037	120.824	15.88
2012	9	7	1	23	74.2618	80.3374	16.97		2012	9	24	2	15	75.3053	120.815	15.88
2012	9	7	1	25	74.2625	80.3478	16.96		2012	9	24	2	15	75.3071	120.806	15.89
2012	9	7	1	25	74.2631	80.358	16.94		2012	9	24	2	17	75.3088	120.797	15.88
2012	9	7	1	27	74.2638	80.3683	16.93		2012	9	24	2	17	75.3105	120.788	15.91
2012	9	7	1	27	74.2645	80.3786	16.91		2012	9	24	2	19	75.3122	120.779	15.93
2012	9	7	1	29	74.2651	80.389	16.9		2012	9	24	2	19	75.3139	120.77	15.89
2012	9	7	1	30	74.2658	80.3992	16.88		2012	9	24	2	21	75.3156	120.76	15.9
2012	9	7	1	30	74.2664	80.4096	16.87		2012	9	24	2	21	75.3172	120.751	15.92
2012	9	7	1	32	74.2671	80.42	16.85		2012	9	24	2	23	75.3188	120.742	15.92
2012	9	7	1	32	74.2678	80.4302	16.83		2012	9	24	2	24	75.3204	120.733	15.93
2012	9	7	1	34	74.2685	80.4405	16.82		2012	9	24	2	24	75.3221	120.724	15.92
2012	9	7	1	34	74.2692	80.4508	16.8		2012	9	24	2	26	75.3238	120.714	15.94
2012	9	7	1	36	74.2698	80.4612	16.78		2012	9	24	2	26	75.3255	120.705	15.95
2012	9	7	1	36	74.2704	80.4712	16.77		2012	9	24	2	28	75.3271	120.696	15.95
2012	9	7	1	38	74.2711	80.4816	16.75		2012	9	24	2	28	75.3288	120.687	15.98
2012	9	7	1	39	74.2717	80.4918	16.73		2012	9	24	2	30	75.3305	120.678	15.96
2012	9	7	1	39	74.2724	80.502	16.72		2012	9	24	2	30	75.3322	120.669	15.96
2012	9	7	1	41	74.2731	80.5123	16.7		2012	9	24	2	32	75.3339	120.66	15.98
2012	9	7	1	41	74.2738	80.5226	16.68		2012	9	24	2	33	75.3356	120.651	16.02
2012	9	7	1	43	74.2745	80.5329	16.67		2012	9	24	2	33	75.3373	120.642	16.03
2012	9	7	1	43	74.2751	80.5431	16.65		2012	9	24	2	35	75.339	120.633	16.06
2012	9	7	1	45	74.2757	80.5534	16.63		2012	9	24	2	35	75.3406	120.624	16.08
2012	9	7	1	45	74.2764	80.5636	16.62		2012	9	24	2	37	75.3423	120.615	16.11
2012	9	7	1	47	74.2771	80.5738	16.6		2012	9	24	2	37	75.344	120.606	16.1
2012	9	7	1	48	74.2778	80.584	16.58		2012	9	24	2	39	75.3458	120.597	16.19
2012	9	7	1	48	74.2785	80.5943	16.56		2012	9	24	2	39	75.3476	120.588	16.18
2012	9	7	1	50	74.2791	80.6047	16.55		2012	9	24	2	41	75.3493	120.58	16.22
2012	9	7	1	50	74.2798	80.615	16.53		2012	9	24	2	42	75.351	120.571	16.27
2012	9	7	1	52	74.2805	80.6252	16.51		2012	9	24	2	42	75.3527	120.562	16.31
2012	9	7	1	52	74.2812	80.6354	16.49		2012	9	24	2	44	75.3543	120.554	16.36
2012	9	7	1	54	74.2819	80.6456	16.47		2012	9	24	2	44	75.3562	120.545	16.37
2012	9	7	1	54	74.2826	80.656	16.46		2012	9	24	2	46	75.3578	120.537	16.42
2012	9	7	1	56	74.2833	80.6661	16.44		2012	9	24	2	46	75.3594	120.528	16.42
2012	9	7	1	57	74.284	80.6762	16.42		2012	9	24	2	48	75.361	120.519	16.49
2012	9	7	1	57	74.2846	80.6862	16.41		2012	9	24	2	48	75.3625	120.51	16.5
2012	9	7	1	59	74.2853	80.6962	16.39		2012	9	24	2	50	75.3641	120.502	16.55
2012	9	7	1	59	74.2859	80.7067	16.37		2012	9	24	2	51	75.3656	120.493	16.58
2012	9	7	2	1	74.2865	80.7168	16.35		2012	9	24	2	51	75.3671	120.484	16.59
2012	9	7	2	1	74.2872	80.7268	16.33		2012	9	24	2	53	75.3686	120.475	16.61
2012	9	7	2	3	74.2878	80.7369	16.31		2012	9	24	2	53	75.3702	120.467	16.61
2012	9	7	2	3	74.2884	80.747	16.29		2012	9	24	2	55	75.3718	120.458	16.64
2012	9	7	2	5	74.2891	80.7571	16.27		2012	9	24	2	55	75.3734	120.45	16.67
2012	9	7	2	6	74.2897	80.7671	16.25		2012	9	24	2	57	75.3749	120.441	16.67
2012	9	7	2	6	74.2903	80.7769	16.23		2012	9	24	2	57	75.3765	120.432	16.71
2012	9	7	2	8	74.2909	80.7869	16.21		2012	9	24	2	59	75.378	120.424	16.8
2012	9	7	2	8	74.2915	80.7969	16.2		2012	9	24	3	0	75.3796	120.415	16.76
2012	9	7	2	10	74.2921	80.8067	16.18		2012	9	24	3	0	75.3811	120.407	16.8
2012	9	7	2	10	74.2927	80.8165	16.16		2012	9	24	3	2	75.3827	120.399	16.81
2012	9	7	2	12	74.2932	80.8263	16.14		2012	9	24	3	2	75.3843	120.391	16.84
2012	9	7	2	12	74.2939	80.8366	16.12		2012	9	24	3	4	75.386	120.383	16.88
2012	9	7	2	14	74.2945	80.8465	16.1		2012	9	24	3	4	75.3875	120.375	16.9
2012	9	7	2	15	74.2951	80.8564	16.08		2012	9	24	3	6	75.389	120.367	16.9
2012	9	7	2	15	74.2957	80.8662	16.07		2012	9	24	3	6	75.3905	120.359	16.94
2012	9	7	2	17	74.2963	80.8761	16.05		2012	9	24	3	8	75.392	120.351	16.95
2012	9	7	2	17	74.2969	80.8859	16.03		2012	9	24	3	9	75.3935	120.343	17.03
2012	9	7	2	19	74.2975	80.8959	16.02		2012	9	24	3	9	75.395	120.335	17.08
2012	9	7	2	19	74.298	80.9058	16		2012	9	24	3	11	75.3964	120.327	17.14
2012	9	7	2	21	74.2986	80.9155	15.98		2012	9	24	3	11	75.3978	120.318	17.24
2012	9	7	2	21	74.2992	80.9255	15.97		2012	9	24	3	13	75.3994	120.31	17.32
2012	9	7	2	23	74.2997	80.9353	15.95		2012	9	24	3	13	75.4009	120.302	17.39
2012	9	7	2	24	74.3003	80.9451	15.94		2012	9	24	3	15	75.4024	120.293	17.37
2012	9	7	2	24	74.3009	80.9549	15.92		2012	9	24	3	15	75.4039	120.285	17.38
2012	9	7	2	26	74.3015	80.9646	15.91		2012	9	24	3	17	75.4053	120.276	17.37
2012	9	7	2	26	74.302	80.9744	15.9		2012	9	24	3	18	75.4066	120.267	17.4
2012	9	7	2	28	74.3026	80.9842	15.88		2012	9	24	3	20	75.4095	120.25	17.4
2012	9	7	2	28	74.3032	80.9942	15.87		2012	9	24	3	20	75.411	120.242	17.38
2012	9	7	2	30	74.3038	81.0041	15.86		2012	9	24	3	22	75.4125	120.233	17.38
2012	9	7	2	30	74.3043	81.0137	15.84		2012	9	24	3	22	75.4142	120.225	17.38
2012	9	7	2	32	74.3049	81.0238	15.83		2012	9	24	3	24	75.4158	120.216	17.36
2012	9	7	2	33	74.3055	81.0335	15.81		2012	9	24	3	24	75.4174	120.208	17.37
2012	9	7	2	33	74.3059	81.0432	15.8		2012	9	24	3	26	75.4189	120.2	17.35
2012	9	7	2	35	74.3066	81.0533	15.78		2012	9	24	3	27	75.4205	120.191	17.35
2012	9	7	2	35	74.3071	81.0631	15.76		2012	9	24	3	27	75.422	120.183	17.34
2012	9	7	2	37	74.3077	81.0729	15.75		2012	9	24	3	29	75.4237	120.175	17.34
2012	9	7	2	37	74.3082	81.0828	15.73		2012	9	24	3	29	75.4254	120.166	17.32
2012	9	7	2	39	74.3088	81.0926	15.71		2012	9	24	3	31	75.427	120.158	17.3
2012	9	7	2	39	74.3093	81.1022	15.7		2012	9	24	3	31	75.4287	120.15	17.28
2012	9	7	2	41	74.3099	81.1122	15.68		2012	9	24	3	33	75.4304	120.142	17.31
2012	9	7	2	42	74.3104	81.122	15.66		2012	9	24	3	33	75.4321	120.134	17.29
2012	9	7	2	42	74.3109	81.1318	15.65		2012	9	24	3	35	75.4337	120.126	17.28
2012	9	7	2	44	74.3114	81.1417	15.63		2012	9	24	3	36	75.4353	120.117	17.31
2012	9	7	2	44	74.312	81.1516	15.61		2012	9	24	3	36	75.437	120.109	17.36
2012	9	7	2	46	74.3125	81.1613	15.6		2012	9	24	3	38	75.4386	120.1	17.39
2012	9	7	2	46	74.3131	81.171	15.58		2012	9	24	3	38	75.4402	120.092	17.45
2012	9	7	2	48	74.3137	81.1808	15.57		2012	9	24	3	40	75.4418	120.083	17.49
2012	9	7	2	48	74.3142	81.1907	15.55		2012	9	24	3	40	75.4434	120.075	17.57
2012	9	7	2	50	74.3148	81.2006	15.54		2012	9	24	3	42	75.4449	120.066	17.67
2012	9	7	2	51	74.3154	81.2104	15.52		2012	9	24	3	42	75.4465	120.058	17.79
2012	9	7	2	51	74.3159	81.2202	15.51		2012	9	24	3	44	75.4481	120.049	17.88
2012	9	7	2	53	74.3165	81.23	15.49		2012	9	24	3	45	75.4498	120.041	17.98
2012	9	7	2	53	74.3171	81.2396	15.48		2012	9	24	3	45	75.4514	120.033	18.05
2012	9	7	2	55	74.3176	81.2493	15.47		2012	9	24	3	47	75.453	120.024	18.16
2012	9	7	2	55	74.3182	81.2592	15.45		2012	9	24	3	47	75.4546	120.016	18.24
2012	9	7	2	57	74.3188	81.2689	15.44		2012	9	24	3	49	75.4563	120.008	18.29
2012	9	7	2	57	74.3194	81.2787	15.42		2012	9	24	3	49	75.4578	119.999	18.36
2012	9	7	2	59	74.3199	81.2884	15.41		2012	9	24	3	51	75.4594	119.991	18.44
2012	9	7	3	0	74.3205	81.2981	15.4		2012	9	24	3	51	75.461	119.982	18.52
2012	9	7	3	0	74.3211	81.3078	15.38		2012	9	24	3	53	75.4627	119.974	18.53
2012	9	7	3	2	74.3217	81.3175	15.37		2012	9	24	3	54	75.4643	119.966	18.56
2012	9	7	3	2	74.3223	81.3275	15.36		2012	9	24	3	54	75.466	119.957	18.57
2012	9	7	3	4	74.3229	81.3374	15.34		2012	9	24	3	56	75.4676	119.949	18.59
2012	9	7	3	4	74.3234	81.3471	15.33		2012	9	24	3	56	75.4691	119.94	18.63
2012	9	7	3	6	74.324	81.357	15.32		2012	9	24	3	58	75.4707	119.932	18.66
2012	9	7	3	6	74.3246	81.3669	15.3		2012	9	24	3	58	75.4722	119.923	18.67
2012	9	7	3	8	74.3252	81.3769	15.29		2012	9	24	4	0	75.4738	119.914	18.7
2012	9	7	3	9	74.3258	81.3868	15.28		2012	9	24	4	0	75.4753	119.906	18.72
2012	9	7	3	9	74.3264	81.3968	15.27		2012	9	24	4	2	75.4769	119.897	18.73
2012	9	7	3	11	74.3269	81.4066	15.26		2012	9	24	4	3	75.4784	119.889	18.75
2012	9	7	3	11	74.3274	81.4164	15.24		2012	9	24	4	3	75.48	119.88	18.76
2012	9	7	3	13	74.328	81.4263	15.23		2012	9	24	4	5	75.4816	119.872	18.77
2012	9	7	3	13	74.3286	81.4362	15.22		2012	9	24	4	5	75.4832	119.863	18.76
2012	9	7	3	15	74.3291	81.446	15.21		2012	9	24	4	7	75.4848	119.855	18.77
2012	9	7	3	15	74.3298	81.4559	15.2		2012	9	24	4	7	75.4864	119.846	18.77
2012	9	7	3	17	74.3307	81.4653	15.19		2012	9	24	4	9	75.4879	119.838	18.76
2012	9	7	3	18	74.3323	81.4732	15.17		2012	9	24	4	9	75.4895	119.829	18.77
2012	9	7	3	20	74.3361	81.4881	15.16		2012	9	24	4	11	75.491	119.82	18.76
2012	9	7	3	20	74.338	81.4953	15.15		2012	9	24	4	12	75.4926	119.812	18.83
2012	9	7	3	22	74.3399	81.5027	15.14		2012	9	24	4	12	75.4941	119.803	18.78
2012	9	7	3	22	74.3418	81.51	15.13		2012	9	24	4	14	75.4956	119.795	18.76
2012	9	7	3	24	74.3436	81.5174	15.12		2012	9	24	4	14	75.4972	119.787	18.75
2012	9	7	3	24	74.3454	81.5248	15.1		2012	9	24	4	16	75.4988	119.779	18.74
2012	9	7	3	26	74.3472	81.5324	15.09		2012	9	24	4	16	75.5003	119.771	18.73
2012	9	7	3	27	74.3491	81.5399	15.08		2012	9	24	4	18	75.5019	119.763	18.75
2012	9	7	3	27	74.351	81.5474	15.07		2012	9	24	4	18	75.5035	119.754	18.71
2012	9	7	3	29	74.3528	81.5547	15.06		2012	9	24	4	20	75.5051	119.746	18.7
2012	9	7	3	29	74.3548	81.5617	15.05		2012	9	24	4	21	75.5067	119.738	18.68
2012	9	7	3	31	74.3569	81.5683	15.04		2012	9	24	4	21	75.5083	119.729	18.65
2012	9	7	3	31	74.359	81.5747	15.03		2012	9	24	4	23	75.5098	119.721	18.66
2012	9	7	3	33	74.3611	81.5815	15.02		2012	9	24	4	23	75.5114	119.712	18.61
2012	9	7	3	33	74.3631	81.5883	15.01		2012	9	24	4	25	75.5129	119.704	18.62
2012	9	7	3	35	74.365	81.5952	15		2012	9	24	4	25	75.5145	119.695	18.61
2012	9	7	3	36	74.3669	81.6021	14.98		2012	9	24	4	27	75.516	119.687	18.61
2012	9	7	3	36	74.3688	81.6091	14.97		2012	9	24	4	27	75.5176	119.678	18.57
2012	9	7	3	38	74.3708	81.6162	14.96		2012	9	24	4	29	75.5191	119.67	18.59
2012	9	7	3	38	74.3728	81.6234	14.95		2012	9	24	4	30	75.5207	119.662	18.56
2012	9	7	3	40	74.3748	81.6302	14.94		2012	9	24	4	30	75.5223	119.653	18.55
2012	9	7	3	40	74.3769	81.6372	14.94		2012	9	24	4	32	75.5239	119.645	18.56
2012	9	7	3	42	74.3789	81.6442	14.93		2012	9	24	4	32	75.5254	119.636	18.51
2012	9	7	3	42	74.3809	81.6509	14.92		2012	9	24	4	34	75.527	119.628	18.51
2012	9	7	3	44	74.383	81.6577	14.91		2012	9	24	4	34	75.5286	119.619	18.51
2012	9	7	3	45	74.385	81.6645	14.9		2012	9	24	4	36	75.5302	119.611	18.51
2012	9	7	3	45	74.387	81.6711	14.89		2012	9	24	4	36	75.5317	119.602	18.48
2012	9	7	3	47	74.3891	81.6777	14.88		2012	9	24	4	38	75.5333	119.594	18.47
2012	9	7	3	47	74.3911	81.6844	14.87		2012	9	24	4	39	75.5349	119.585	18.46
2012	9	7	3	49	74.3931	81.6911	14.86		2012	9	24	4	39	75.5364	119.577	18.47
2012	9	7	3	49	74.3951	81.6978	14.85		2012	9	24	4	41	75.5379	119.568	18.46
2012	9	7	3	51	74.3972	81.7044	14.85		2012	9	24	4	41	75.5395	119.56	18.43
2012	9	7	3	51	74.3992	81.711	14.84		2012	9	24	4	43	75.5411	119.551	18.42
2012	9	7	3	53	74.4012	81.7177	14.83		2012	9	24	4	43	75.5426	119.543	18.43
2012	9	7	3	54	74.4032	81.7247	14.82		2012	9	24	4	45	75.5442	119.534	18.4
2012	9	7	3	54	74.4051	81.7315	14.81		2012	9	24	4	45	75.5457	119.526	18.41
2012	9	7	3	56	74.4072	81.7383	14.8		2012	9	24	4	47	75.5472	119.517	18.44
2012	9	7	3	56	74.4092	81.745	14.79		2012	9	24	4	48	75.5487	119.509	18.44
2012	9	7	3	58	74.4113	81.7518	14.78		2012	9	24	4	48	75.5502	119.501	18.41
2012	9	7	3	58	74.4133	81.7584	14.77		2012	9	24	4	50	75.5518	119.492	18.42
2012	9	7	4	0	74.4154	81.7652	14.76		2012	9	24	4	50	75.5533	119.484	18.41
2012	9	7	4	0	74.4174	81.7721	14.75		2012	9	24	4	52	75.5548	119.475	18.42
2012	9	7	4	2	74.4194	81.7787	14.74		2012	9	24	4	52	75.5564	119.467	18.43
2012	9	7	4	3	74.4214	81.7854	14.73		2012	9	24	4	54	75.558	119.458	18.43
2012	9	7	4	3	74.4235	81.7922	14.72		2012	9	24	4	54	75.5595	119.45	18.45
2012	9	7	4	5	74.4256	81.7989	14.71		2012	9	24	4	56	75.561	119.442	18.46
2012	9	7	4	5	74.4276	81.8056	14.71		2012	9	24	4	57	75.5625	119.433	18.48
2012	9	7	4	7	74.4296	81.8121	14.7		2012	9	24	4	57	75.5641	119.424	18.48
2012	9	7	4	7	74.4316	81.8188	14.69		2012	9	24	4	59	75.5656	119.416	18.5
2012	9	7	4	9	74.4336	81.8254	14.67		2012	9	24	4	59	75.5672	119.407	18.51
2012	9	7	4	9	74.4357	81.832	14.67		2012	9	24	5	1	75.5687	119.399	18.49
2012	9	7	4	11	74.4377	81.8388	14.66		2012	9	24	5	1	75.5702	119.391	18.55
2012	9	7	4	12	74.4398	81.8459	14.65		2012	9	24	5	3	75.5718	119.382	18.56
2012	9	7	4	12	74.4418	81.8528	14.64		2012	9	24	5	3	75.5734	119.374	18.58
2012	9	7	4	14	74.4439	81.8599	14.63		2012	9	24	5	5	75.575	119.365	18.57
2012	9	7	4	14	74.4458	81.8668	14.63		2012	9	24	5	6	75.5766	119.357	18.6
2012	9	7	4	16	74.4479	81.8736	14.62		2012	9	24	5	6	75.5781	119.349	18.59
2012	9	7	4	16	74.4499	81.8804	14.61		2012	9	24	5	8	75.5797	119.34	18.59
2012	9	7	4	18	74.4519	81.8873	14.6		2012	9	24	5	8	75.5813	119.332	18.6
2012	9	7	4	18	74.454	81.8942	14.59		2012	9	24	5	10	75.5829	119.324	18.62
2012	9	7	4	20	74.4561	81.9013	14.59		2012	9	24	5	10	75.5844	119.316	18.58
2012	9	7	4	21	74.4581	81.9083	14.58		2012	9	24	5	12	75.586	119.307	18.6
2012	9	7	4	21	74.4602	81.9154	14.57		2012	9	24	5	12	75.5876	119.299	18.61
2012	9	7	4	23	74.4621	81.9223	14.56		2012	9	24	5	14	75.5892	119.291	18.6
2012	9	7	4	23	74.4642	81.9294	14.55		2012	9	24	5	15	75.5908	119.282	18.6
2012	9	7	4	25	74.4662	81.9365	14.54		2012	9	24	5	15	75.5924	119.274	18.63
2012	9	7	4	25	74.4682	81.9436	14.54		2012	9	24	5	17	75.5939	119.266	18.61
2012	9	7	4	27	74.4703	81.9507	14.54		2012	9	24	5	17	75.5955	119.258	18.59
2012	9	7	4	27	74.4723	81.9579	14.53		2012	9	24	5	19	75.597	119.249	18.58
2012	9	7	4	29	74.4743	81.9652	14.52		2012	9	24	5	19	75.5986	119.241	18.6
2012	9	7	4	30	74.4763	81.9725	14.52		2012	9	24	5	21	75.6002	119.233	18.6
2012	9	7	4	30	74.4784	81.9799	14.51		2012	9	24	5	21	75.6017	119.225	18.59
2012	9	7	4	32	74.4805	81.9872	14.51		2012	9	24	5	23	75.6032	119.216	18.57
2012	9	7	4	32	74.4825	81.9946	14.5		2012	9	24	5	24	75.6049	119.208	18.59
2012	9	7	4	34	74.4847	82.0022	14.5		2012	9	24	5	26	75.6083	119.192	18.61
2012	9	7	4	34	74.4867	82.0098	14.49		2012	9	24	5	26	75.6097	119.184	18.64
2012	9	7	4	36	74.4888	82.0173	14.48		2012	9	24	5	28	75.6113	119.175	18.65
2012	9	7	4	36	74.4909	82.0247	14.48		2012	9	24	5	28	75.613	119.167	18.66
2012	9	7	4	38	74.493	82.032	14.47		2012	9	24	5	30	75.6145	119.159	18.69
2012	9	7	4	39	74.4952	82.0394	14.47		2012	9	24	5	30	75.616	119.151	18.7
2012	9	7	4	39	74.4974	82.047	14.47		2012	9	24	5	32	75.6177	119.143	18.76
2012	9	7	4	41	74.4996	82.0545	14.46		2012	9	24	5	33	75.6192	119.134	18.8
2012	9	7	4	41	74.5018	82.0618	14.46		2012	9	24	5	33	75.6208	119.126	18.85
2012	9	7	4	43	74.504	82.0692	14.46		2012	9	24	5	35	75.6223	119.117	18.89
2012	9	7	4	43	74.5063	82.0766	14.46		2012	9	24	5	35	75.6237	119.109	18.93
2012	9	7	4	45	74.5085	82.0838	14.46		2012	9	24	5	37	75.6253	119.1	18.97
2012	9	7	4	45	74.5107	82.0912	14.45		2012	9	24	5	37	75.6268	119.092	18.99
2012	9	7	4	47	74.513	82.0986	14.45		2012	9	24	5	39	75.6283	119.083	19.04
2012	9	7	4	48	74.5153	82.1059	14.44		2012	9	24	5	39	75.6298	119.075	19.09
2012	9	7	4	48	74.5175	82.1132	14.44		2012	9	24	5	41	75.6312	119.066	19.12
2012	9	7	4	50	74.5198	82.1205	14.43		2012	9	24	5	42	75.6327	119.058	19.15
2012	9	7	4	50	74.522	82.1278	14.43		2012	9	24	5	42	75.6341	119.049	19.19
2012	9	7	4	52	74.5243	82.1349	14.42		2012	9	24	5	44	75.6356	119.04	19.26
2012	9	7	4	52	74.5265	82.142	14.42		2012	9	24	5	44	75.637	119.032	19.29
2012	9	7	4	54	74.5287	82.1491	14.42		2012	9	24	5	46	75.6385	119.023	19.32
2012	9	7	4	54	74.531	82.1563	14.41		2012	9	24	5	46	75.64	119.015	19.35
2012	9	7	4	56	74.5332	82.1635	14.41		2012	9	24	5	48	75.6415	119.006	19.4
2012	9	7	4	57	74.5353	82.1708	14.41		2012	9	24	5	48	75.6429	118.998	19.49
2012	9	7	4	57	74.5376	82.1779	14.4		2012	9	24	5	50	75.6443	118.989	19.53
2012	9	7	4	59	74.5398	82.185	14.4		2012	9	24	5	51	75.6458	118.981	19.6
2012	9	7	4	59	74.542	82.192	14.39		2012	9	24	5	51	75.6474	118.972	19.64
2012	9	7	5	1	74.5442	82.1991	14.39		2012	9	24	5	53	75.6489	118.964	19.68
2012	9	7	5	1	74.5463	82.2061	14.39		2012	9	24	5	53	75.6504	118.956	19.76
2012	9	7	5	3	74.5485	82.2134	14.38		2012	9	24	5	55	75.6518	118.947	19.81
2012	9	7	5	3	74.5507	82.2207	14.38		2012	9	24	5	55	75.6532	118.939	19.87
2012	9	7	5	5	74.5529	82.228	14.38		2012	9	24	5	57	75.6548	118.93	19.93
2012	9	7	5	6	74.555	82.2351	14.37		2012	9	24	5	57	75.6562	118.922	19.99
2012	9	7	5	6	74.5572	82.2422	14.37		2012	9	24	5	59	75.6575	118.913	20.08
2012	9	7	5	8	74.5594	82.2493	14.37		2012	9	24	6	0	75.6591	118.905	20.13
2012	9	7	5	8	74.5615	82.2564	14.37		2012	9	24	6	0	75.6606	118.897	20.2
2012	9	7	5	10	74.5635	82.2639	14.36		2012	9	24	6	2	75.6622	118.889	20.26
2012	9	7	5	10	74.5656	82.2711	14.36		2012	9	24	6	2	75.6638	118.881	20.34
2012	9	7	5	12	74.5677	82.2781	14.36		2012	9	24	6	4	75.6655	118.873	20.39
2012	9	7	5	12	74.5698	82.285	14.36		2012	9	24	6	4	75.6671	118.865	20.44
2012	9	7	5	14	74.5719	82.2921	14.35		2012	9	24	6	6	75.6686	118.856	20.5
2012	9	7	5	15	74.574	82.2991	14.35		2012	9	24	6	6	75.6701	118.848	20.53
2012	9	7	5	15	74.5761	82.3061	14.35		2012	9	24	6	8	75.6716	118.84	20.57
2012	9	7	5	17	74.5782	82.3131	14.34		2012	9	24	6	9	75.6732	118.832	20.67
2012	9	7	5	17	74.5803	82.3201	14.34		2012	9	24	6	9	75.6747	118.824	20.66
2012	9	7	5	19	74.5823	82.3269	14.34		2012	9	24	6	11	75.6763	118.816	20.7
2012	9	7	5	19	74.5843	82.334	14.34		2012	9	24	6	11	75.6778	118.808	20.76
2012	9	7	5	21	74.5865	82.3411	14.34		2012	9	24	6	13	75.6793	118.8	20.78
2012	9	7	5	21	74.5886	82.3482	14.34		2012	9	24	6	13	75.6808	118.792	20.82
2012	9	7	5	23	74.5907	82.3553	14.33		2012	9	24	6	15	75.6824	118.784	20.86
2012	9	7	5	24	74.5928	82.3626	14.33		2012	9	24	6	15	75.6839	118.776	20.88
2012	9	7	5	26	74.597	82.3769	14.31		2012	9	24	6	17	75.6854	118.768	20.94
2012	9	7	5	26	74.5991	82.3842	14.29		2012	9	24	6	18	75.6868	118.76	20.97
2012	9	7	5	28	74.6012	82.3913	14.28		2012	9	24	6	18	75.6883	118.751	20.99
2012	9	7	5	28	74.6034	82.3986	14.26		2012	9	24	6	20	75.6898	118.743	21.04
2012	9	7	5	30	74.6055	82.4058	14.24		2012	9	24	6	20	75.6913	118.735	21.1
2012	9	7	5	30	74.6076	82.4131	14.23		2012	9	24	6	22	75.6927	118.727	21.1
2012	9	7	5	32	74.6097	82.4204	14.23		2012	9	24	6	22	75.6942	118.718	21.15
2012	9	7	5	33	74.6119	82.4279	14.22		2012	9	24	6	24	75.6957	118.71	21.16
2012	9	7	5	33	74.6139	82.4352	14.22		2012	9	24	6	24	75.6972	118.702	21.18
2012	9	7	5	35	74.6161	82.4426	14.21		2012	9	24	6	26	75.6987	118.694	21.2
2012	9	7	5	35	74.6182	82.4497	14.21		2012	9	24	6	27	75.7002	118.686	21.24
2012	9	7	5	37	74.6203	82.4573	14.21		2012	9	24	6	27	75.7016	118.677	21.26
2012	9	7	5	37	74.6224	82.4645	14.23		2012	9	24	6	29	75.7031	118.669	21.28
2012	9	7	5	39	74.6246	82.4718	14.28		2012	9	24	6	29	75.7046	118.661	21.29
2012	9	7	5	39	74.6267	82.4793	14.34		2012	9	24	6	31	75.7061	118.653	21.32
2012	9	7	5	41	74.6288	82.4867	14.41		2012	9	24	6	31	75.7076	118.644	21.33
2012	9	7	5	42	74.631	82.4938	14.48		2012	9	24	6	33	75.7091	118.636	21.33
2012	9	7	5	42	74.6331	82.5011	14.54		2012	9	24	6	33	75.7106	118.628	21.35
2012	9	7	5	44	74.6352	82.5085	14.6		2012	9	24	6	35	75.7121	118.62	21.35
2012	9	7	5	44	74.6373	82.5158	14.65		2012	9	24	6	36	75.7137	118.611	21.34
2012	9	7	5	46	74.6395	82.5233	14.72		2012	9	24	6	36	75.7151	118.603	21.37
2012	9	7	5	46	74.6416	82.5307	14.78		2012	9	24	6	38	75.7166	118.594	21.37
2012	9	7	5	48	74.6437	82.5383	14.86		2012	9	24	6	38	75.7181	118.587	21.38
2012	9	7	5	48	74.6458	82.5458	14.93		2012	9	24	6	40	75.7196	118.578	21.4
2012	9	7	5	50	74.6479	82.5533	15.02		2012	9	24	6	40	75.7211	118.57	21.39
2012	9	7	5	51	74.65	82.5606	15.09		2012	9	24	6	42	75.7227	118.562	21.4
2012	9	7	5	51	74.6522	82.5679	15.15		2012	9	24	6	42	75.7242	118.554	21.41
2012	9	7	5	53	74.6544	82.5752	15.2		2012	9	24	6	44	75.7258	118.546	21.45
2012	9	7	5	53	74.6565	82.5824	15.24		2012	9	24	6	45	75.7273	118.537	21.43
2012	9	7	5	55	74.6587	82.5895	15.28		2012	9	24	6	45	75.7288	118.529	21.45
2012	9	7	5	55	74.6608	82.5967	15.3		2012	9	24	6	47	75.7303	118.521	21.45
2012	9	7	5	57	74.6629	82.604	15.32		2012	9	24	6	47	75.7318	118.513	21.46
2012	9	7	5	57	74.6651	82.6113	15.34		2012	9	24	6	49	75.7334	118.505	21.5
2012	9	7	5	59	74.6673	82.6185	15.35		2012	9	24	6	49	75.7349	118.496	21.46
2012	9	7	6	0	74.6694	82.6257	15.38		2012	9	24	6	51	75.7365	118.488	21.48
2012	9	7	6	0	74.6717	82.6329	15.41		2012	9	24	6	51	75.738	118.48	21.47
2012	9	7	6	2	74.6739	82.6399	15.45		2012	9	24	6	53	75.7396	118.472	21.47
2012	9	7	6	2	74.6761	82.647	15.51		2012	9	24	6	54	75.7411	118.463	21.51
2012	9	7	6	4	74.6783	82.6539	15.57		2012	9	24	6	54	75.7427	118.455	21.5
2012	9	7	6	4	74.6805	82.661	15.64		2012	9	24	6	56	75.7442	118.447	21.51
2012	9	7	6	6	74.6826	82.6683	15.72		2012	9	24	6	56	75.7458	118.439	21.53
2012	9	7	6	6	74.6848	82.6755	15.79		2012	9	24	6	58	75.7473	118.431	21.54
2012	9	7	6	8	74.687	82.6827	15.87		2012	9	24	6	58	75.7489	118.422	21.52
2012	9	7	6	9	74.6892	82.69	15.95		2012	9	24	7	0	75.7504	118.414	21.51
2012	9	7	6	9	74.6914	82.6972	16.02		2012	9	24	7	0	75.7519	118.406	21.52
2012	9	7	6	11	74.6935	82.7045	16.09		2012	9	24	7	2	75.7535	118.398	21.52
2012	9	7	6	11	74.6957	82.7117	16.17		2012	9	24	7	3	75.7551	118.389	21.51
2012	9	7	6	13	74.6979	82.719	16.25		2012	9	24	7	3	75.7566	118.381	21.54
2012	9	7	6	13	74.7001	82.7261	16.35		2012	9	24	7	5	75.7582	118.373	21.52
2012	9	7	6	15	74.7022	82.7335	16.44		2012	9	24	7	5	75.7597	118.365	21.53
2012	9	7	6	15	74.7045	82.7408	16.55		2012	9	24	7	7	75.7613	118.356	21.5
2012	9	7	6	17	74.7067	82.7483	16.66		2012	9	24	7	7	75.7629	118.348	21.51
2012	9	7	6	18	74.7088	82.7558	16.78		2012	9	24	7	9	75.7644	118.339	21.52
2012	9	7	6	18	74.711	82.763	16.91		2012	9	24	7	9	75.7659	118.331	21.53
2012	9	7	6	20	74.7133	82.7703	17.05		2012	9	24	7	11	75.7675	118.322	21.5
2012	9	7	6	20	74.7155	82.7773	17.18		2012	9	24	7	12	75.7691	118.314	21.51
2012	9	7	6	22	74.7178	82.7843	17.31		2012	9	24	7	12	75.7707	118.305	21.52
2012	9	7	6	22	74.7201	82.7912	17.44		2012	9	24	7	14	75.7723	118.297	21.52
2012	9	7	6	24	74.7224	82.7982	17.56		2012	9	24	7	14	75.7739	118.288	21.49
2012	9	7	6	24	74.7247	82.8053	17.68		2012	9	24	7	16	75.7754	118.28	21.52
2012	9	7	6	26	74.727	82.8126	17.8		2012	9	24	7	16	75.777	118.271	21.55
2012	9	7	6	27	74.7293	82.8197	17.92		2012	9	24	7	18	75.7786	118.263	21.51
2012	9	7	6	27	74.7316	82.8269	18.02		2012	9	24	7	18	75.7801	118.255	21.52
2012	9	7	6	29	74.7338	82.8339	18.13		2012	9	24	7	20	75.7817	118.246	21.5
2012	9	7	6	29	74.7361	82.841	18.23		2012	9	24	7	21	75.7832	118.238	21.49
2012	9	7	6	31	74.7383	82.8478	18.34		2012	9	24	7	21	75.7848	118.229	21.51
2012	9	7	6	31	74.7406	82.855	18.43		2012	9	24	7	23	75.7864	118.221	21.51
2012	9	7	6	33	74.7429	82.8622	18.52		2012	9	24	7	23	75.7879	118.212	21.51
2012	9	7	6	33	74.7452	82.8695	18.6		2012	9	24	7	25	75.7895	118.203	21.53
2012	9	7	6	35	74.7473	82.8766	18.7		2012	9	24	7	25	75.791	118.195	21.5
2012	9	7	6	36	74.7496	82.8836	18.78		2012	9	24	7	27	75.7926	118.186	21.46
2012	9	7	6	36	74.7519	82.8908	18.86		2012	9	24	7	27	75.7942	118.178	21.49
2012	9	7	6	38	74.7542	82.8978	18.95		2012	9	24	7	29	75.7958	118.169	21.48
2012	9	7	6	38	74.7564	82.905	19.03		2012	9	24	7	30	75.7973	118.16	21.48
2012	9	7	6	40	74.7587	82.9122	19.1		2012	9	24	7	32	75.8004	118.143	21.46
2012	9	7	6	40	74.761	82.9193	19.16		2012	9	24	7	32	75.802	118.134	21.44
2012	9	7	6	42	74.7632	82.9264	19.22		2012	9	24	7	34	75.8036	118.126	21.45
2012	9	7	6	42	74.7655	82.9335	19.27		2012	9	24	7	34	75.8052	118.117	21.45
2012	9	7	6	44	74.7678	82.9406	19.33		2012	9	24	7	36	75.8068	118.109	21.42
2012	9	7	6	45	74.7702	82.9478	19.36		2012	9	24	7	36	75.8084	118.1	21.44
2012	9	7	6	45	74.7725	82.9546	19.4		2012	9	24	7	38	75.8101	118.092	21.43
2012	9	7	6	47	74.7749	82.9617	19.43		2012	9	24	7	39	75.8117	118.083	21.43
2012	9	7	6	47	74.7773	82.9689	19.44		2012	9	24	7	39	75.8133	118.074	21.44
2012	9	7	6	49	74.7797	82.976	19.45		2012	9	24	7	41	75.8148	118.066	21.42
2012	9	7	6	49	74.782	82.9831	19.45		2012	9	24	7	41	75.8164	118.057	21.41
2012	9	7	6	51	74.7844	82.9903	19.45		2012	9	24	7	43	75.8181	118.048	21.42
2012	9	7	6	51	74.7867	82.9977	19.44		2012	9	24	7	43	75.8197	118.039	21.43
2012	9	7	6	53	74.789	83.0052	19.42		2012	9	24	7	45	75.8213	118.031	21.46
2012	9	7	6	54	74.7912	83.0127	19.37		2012	9	24	7	45	75.823	118.022	21.46
2012	9	7	6	54	74.7936	83.0205	19.33		2012	9	24	7	47	75.8247	118.013	21.47
2012	9	7	6	56	74.7958	83.0282	19.26		2012	9	24	7	48	75.8264	118.005	21.47
2012	9	7	6	56	74.7981	83.0355	19.17		2012	9	24	7	48	75.828	117.996	21.46
2012	9	7	6	58	74.8002	83.0428	19.09		2012	9	24	7	50	75.8296	117.987	21.49
2012	9	7	6	58	74.8025	83.0506	19.01		2012	9	24	7	50	75.8311	117.978	21.47
2012	9	7	7	0	74.8048	83.0583	18.93		2012	9	24	7	52	75.8327	117.97	21.52
2012	9	7	7	0	74.8072	83.066	18.84		2012	9	24	7	52	75.8344	117.961	21.52
2012	9	7	7	2	74.8094	83.0736	18.76		2012	9	24	7	54	75.836	117.952	21.52
2012	9	7	7	3	74.8117	83.0813	18.68		2012	9	24	7	54	75.8376	117.943	21.5
2012	9	7	7	3	74.814	83.0889	18.6		2012	9	24	7	56	75.8392	117.935	21.54
2012	9	7	7	5	74.8163	83.0965	18.52		2012	9	24	7	57	75.8408	117.926	21.53
2012	9	7	7	5	74.8185	83.1042	18.44		2012	9	24	7	57	75.8424	117.917	21.51
2012	9	7	7	7	74.8208	83.1121	18.37		2012	9	24	7	59	75.844	117.908	21.52
2012	9	7	7	7	74.8229	83.1198	18.3		2012	9	24	7	59	75.8456	117.899	21.54
2012	9	7	7	9	74.8251	83.1275	18.24		2012	9	24	8	1	75.8472	117.89	21.52
2012	9	7	7	9	74.8273	83.1353	18.18		2012	9	24	8	1	75.8488	117.881	21.54
2012	9	7	7	11	74.8295	83.1433	18.12		2012	9	24	8	3	75.8504	117.872	21.55
2012	9	7	7	12	74.8318	83.1511	18.06		2012	9	24	8	3	75.8519	117.863	21.55
2012	9	7	7	12	74.834	83.159	18.01		2012	9	24	8	5	75.8535	117.853	21.54
2012	9	7	7	14	74.8361	83.1669	17.96		2012	9	24	8	6	75.855	117.844	21.53
2012	9	7	7	14	74.8383	83.1748	17.91		2012	9	24	8	6	75.8566	117.836	21.59
2012	9	7	7	16	74.8405	83.1825	17.87		2012	9	24	8	8	75.8581	117.827	21.58
2012	9	7	7	16	74.8428	83.1903	17.83		2012	9	24	8	8	75.8597	117.818	21.57
2012	9	7	7	18	74.845	83.198	17.77		2012	9	24	8	10	75.8613	117.809	21.62
2012	9	7	7	18	74.8472	83.2058	17.73		2012	9	24	8	10	75.8628	117.801	21.64
2012	9	7	7	20	74.8494	83.2136	17.7		2012	9	24	8	12	75.8644	117.792	21.63
2012	9	7	7	21	74.8516	83.2216	17.66		2012	9	24	8	12	75.866	117.783	21.63
2012	9	7	7	21	74.8538	83.2294	17.62		2012	9	24	8	14	75.8675	117.774	21.62
2012	9	7	7	23	74.8559	83.2375	17.57		2012	9	24	8	15	75.8691	117.766	21.65
2012	9	7	7	23	74.8581	83.2455	17.54		2012	9	24	8	15	75.8706	117.757	21.65
2012	9	7	7	25	74.8602	83.2533	17.5		2012	9	24	8	17	75.8721	117.748	21.66
2012	9	7	7	25	74.8624	83.2614	17.48		2012	9	24	8	17	75.8737	117.74	21.66
2012	9	7	7	27	74.8645	83.2694	17.44		2012	9	24	8	19	75.8753	117.731	21.64
2012	9	7	7	27	74.8668	83.2773	17.41		2012	9	24	8	19	75.8768	117.722	21.67
2012	9	7	7	29	74.8689	83.2851	17.38		2012	9	24	8	21	75.8783	117.714	21.68
2012	9	7	7	30	74.8711	83.2928	17.33		2012	9	24	8	21	75.8799	117.704	21.7
2012	9	7	7	32	74.8756	83.3082	17.29		2012	9	24	8	23	75.8814	117.696	21.68
2012	9	7	7	32	74.8778	83.3159	17.26		2012	9	24	8	24	75.883	117.687	21.67
2012	9	7	7	34	74.8801	83.3234	17.23		2012	9	24	8	24	75.8845	117.678	21.64
2012	9	7	7	34	74.8823	83.3314	17.21		2012	9	24	8	26	75.8861	117.67	21.62
2012	9	7	7	36	74.8845	83.339	17.18		2012	9	24	8	26	75.8876	117.661	21.66
2012	9	7	7	36	74.8866	83.3467	17.16		2012	9	24	8	28	75.8892	117.652	21.61
2012	9	7	7	38	74.8887	83.3542	17.15		2012	9	24	8	28	75.8908	117.644	21.63
2012	9	7	7	39	74.8909	83.3619	17.14		2012	9	24	8	30	75.8924	117.635	21.65
2012	9	7	7	39	74.8931	83.3695	17.13		2012	9	24	8	30	75.894	117.626	21.62
2012	9	7	7	41	74.8952	83.3771	17.12		2012	9	24	8	32	75.8956	117.617	21.64
2012	9	7	7	41	74.8975	83.3848	17.11		2012	9	24	8	33	75.8972	117.609	21.62
2012	9	7	7	43	74.8997	83.3923	17.1		2012	9	24	8	33	75.8988	117.6	21.62
2012	9	7	7	43	74.9019	83.3998	17.1		2012	9	24	8	35	75.9004	117.591	21.58
2012	9	7	7	45	74.9041	83.4073	17.1		2012	9	24	8	35	75.9021	117.583	21.59
2012	9	7	7	45	74.9062	83.4148	17.09		2012	9	24	8	37	75.9037	117.574	21.61
2012	9	7	7	47	74.9084	83.422	17.08		2012	9	24	8	37	75.9053	117.565	21.61
2012	9	7	7	48	74.9106	83.4295	17.07		2012	9	24	8	39	75.9069	117.556	21.56
2012	9	7	7	48	74.9128	83.437	17.06		2012	9	24	8	39	75.9085	117.548	21.59
2012	9	7	7	50	74.915	83.4444	17.05		2012	9	24	8	41	75.9102	117.539	21.58
2012	9	7	7	50	74.9171	83.4517	17.05		2012	9	24	8	42	75.9119	117.531	21.6
2012	9	7	7	52	74.9193	83.4591	17.03		2012	9	24	8	42	75.9135	117.522	21.59
2012	9	7	7	52	74.9215	83.4664	17.02		2012	9	24	8	44	75.9151	117.513	21.59
2012	9	7	7	54	74.9237	83.4737	17.01		2012	9	24	8	44	75.9167	117.505	21.58
2012	9	7	7	54	74.9259	83.481	17.01		2012	9	24	8	46	75.9183	117.496	21.58
2012	9	7	7	56	74.9281	83.4884	17		2012	9	24	8	46	75.9199	117.487	21.58
2012	9	7	7	57	74.9303	83.4958	17		2012	9	24	8	48	75.9215	117.479	21.58
2012	9	7	7	57	74.9324	83.5033	17		2012	9	24	8	48	75.9231	117.47	21.57
2012	9	7	7	59	74.9346	83.5109	17		2012	9	24	8	50	75.9247	117.461	21.55
2012	9	7	7	59	74.9368	83.5184	17		2012	9	24	8	51	75.9263	117.453	21.56
2012	9	7	8	1	74.9389	83.5258	16.99		2012	9	24	8	51	75.928	117.444	21.57
2012	9	7	8	1	74.941	83.5332	16.98		2012	9	24	8	53	75.9296	117.435	21.59
2012	9	7	8	3	74.9431	83.5407	16.98		2012	9	24	8	53	75.9312	117.426	21.58
2012	9	7	8	3	74.9453	83.5481	16.97		2012	9	24	8	55	75.9328	117.418	21.58
2012	9	7	8	5	74.9474	83.5554	16.95		2012	9	24	8	55	75.9344	117.409	21.58
2012	9	7	8	6	74.9495	83.5628	16.94		2012	9	24	8	57	75.9361	117.4	21.58
2012	9	7	8	6	74.9516	83.5703	16.93		2012	9	24	8	57	75.9377	117.391	21.58
2012	9	7	8	8	74.9538	83.5779	16.91		2012	9	24	8	59	75.9393	117.382	21.59
2012	9	7	8	8	74.956	83.5854	16.9		2012	9	24	9	0	75.9408	117.374	21.59
2012	9	7	8	10	74.9581	83.5929	16.88		2012	9	24	9	0	75.9424	117.365	21.61
2012	9	7	8	10	74.9603	83.6003	16.87		2012	9	24	9	2	75.9441	117.356	21.62
2012	9	7	8	12	74.9624	83.6078	16.85		2012	9	24	9	2	75.9457	117.347	21.59
2012	9	7	8	12	74.9646	83.6154	16.83		2012	9	24	9	4	75.9473	117.339	21.62
2012	9	7	8	14	74.9668	83.623	16.81		2012	9	24	9	4	75.9489	117.33	21.63
2012	9	7	8	15	74.969	83.6305	16.79		2012	9	24	9	6	75.9504	117.321	21.62
2012	9	7	8	15	74.9711	83.638	16.77		2012	9	24	9	6	75.9519	117.312	21.67
2012	9	7	8	17	74.9733	83.6455	16.75		2012	9	24	9	8	75.9534	117.303	21.65
2012	9	7	8	17	74.9755	83.6529	16.72		2012	9	24	9	9	75.955	117.295	21.68
2012	9	7	8	19	74.9776	83.6602	16.7		2012	9	24	9	9	75.9565	117.286	21.69
2012	9	7	8	19	74.9797	83.6675	16.69		2012	9	24	9	11	75.9581	117.277	21.7
2012	9	7	8	21	74.9819	83.675	16.67		2012	9	24	9	11	75.9596	117.268	21.7
2012	9	7	8	21	74.9841	83.6824	16.66		2012	9	24	9	13	75.9612	117.259	21.71
2012	9	7	8	23	74.9862	83.69	16.65		2012	9	24	9	13	75.9627	117.25	21.71
2012	9	7	8	24	74.9884	83.6973	16.64		2012	9	24	9	15	75.9642	117.241	21.72
2012	9	7	8	24	74.9905	83.7045	16.62		2012	9	24	9	15	75.9658	117.232	21.71
2012	9	7	8	26	74.9927	83.7119	16.61		2012	9	24	9	17	75.9673	117.223	21.72
2012	9	7	8	26	74.9948	83.7191	16.59		2012	9	24	9	18	75.9689	117.214	21.74
2012	9	7	8	28	74.997	83.7266	16.57		2012	9	24	9	18	75.9704	117.205	21.73
2012	9	7	8	28	74.999	83.7339	16.55		2012	9	24	9	20	75.972	117.196	21.72
2012	9	7	8	30	75.0011	83.7413	16.53		2012	9	24	9	20	75.9735	117.188	21.7
2012	9	7	8	30	75.0034	83.7487	16.52		2012	9	24	9	22	75.9751	117.179	21.76
2012	9	7	8	32	75.0056	83.7558	16.5		2012	9	24	9	22	75.9766	117.17	21.75
2012	9	7	8	33	75.0078	83.763	16.49		2012	9	24	9	24	75.9781	117.161	21.75
2012	9	7	8	33	75.01	83.7702	16.47		2012	9	24	9	24	75.9796	117.152	21.72
2012	9	7	8	35	75.0122	83.7772	16.46		2012	9	24	9	26	75.9811	117.143	21.74
2012	9	7	8	35	75.0144	83.7844	16.45		2012	9	24	9	27	75.9826	117.134	21.74
2012	9	7	8	37	75.0166	83.7916	16.44		2012	9	24	9	27	75.9842	117.125	21.75
2012	9	7	8	37	75.0188	83.7989	16.43		2012	9	24	9	29	75.9857	117.117	21.74
2012	9	7	8	39	75.021	83.8061	16.42		2012	9	24	9	29	75.9873	117.108	21.73
2012	9	7	8	39	75.0232	83.8134	16.41		2012	9	24	9	31	75.9888	117.099	21.74
2012	9	7	8	41	75.0254	83.8208	16.4		2012	9	24	9	31	75.9904	117.091	21.71
2012	9	7	8	42	75.0274	83.828	16.39		2012	9	24	9	33	75.992	117.082	21.71
2012	9	7	8	42	75.0296	83.8353	16.38		2012	9	24	9	33	75.9936	117.073	21.69
2012	9	7	8	44	75.0317	83.8424	16.37		2012	9	24	9	35	75.9952	117.064	21.71
2012	9	7	8	44	75.0339	83.8496	16.36		2012	9	24	9	36	75.9968	117.055	21.71
2012	9	7	8	46	75.0359	83.8567	16.35		2012	9	24	9	38	75.9999	117.037	21.7
2012	9	7	8	46	75.0381	83.8639	16.34		2012	9	24	9	38	76.0014	117.028	21.7
2012	9	7	8	48	75.0405	83.8714	16.33		2012	9	24	9	40	76.0031	117.019	21.7
2012	9	7	8	48	75.0426	83.8788	16.32		2012	9	24	9	40	76.0047	117.01	21.73
2012	9	7	8	50	75.0448	83.8861	16.31		2012	9	24	9	42	76.0064	117.002	21.7
2012	9	7	8	51	75.0469	83.8934	16.3		2012	9	24	9	42	76.008	116.993	21.72
2012	9	7	8	51	75.049	83.9009	16.29		2012	9	24	9	44	76.0097	116.984	21.71
2012	9	7	8	53	75.0511	83.9082	16.29		2012	9	24	9	45	76.0114	116.975	21.7
2012	9	7	8	53	75.0533	83.9155	16.28		2012	9	24	9	45	76.013	116.966	21.71
2012	9	7	8	55	75.0554	83.9228	16.27		2012	9	24	9	47	76.0147	116.958	21.75
2012	9	7	8	55	75.0576	83.9302	16.25		2012	9	24	9	47	76.0164	116.949	21.74
2012	9	7	8	57	75.0597	83.9376	16.24		2012	9	24	9	49	76.018	116.941	21.73
2012	9	7	8	57	75.0618	83.945	16.23		2012	9	24	9	49	76.0197	116.932	21.75
2012	9	7	8	59	75.064	83.9525	16.22		2012	9	24	9	51	76.0214	116.923	21.73
2012	9	7	9	0	75.0662	83.96	16.2		2012	9	24	9	51	76.0231	116.915	21.73
2012	9	7	9	0	75.0684	83.9673	16.19		2012	9	24	9	53	76.0247	116.906	21.75
2012	9	7	9	2	75.0706	83.9748	16.18		2012	9	24	9	54	76.0263	116.897	21.77
2012	9	7	9	2	75.0728	83.9822	16.16		2012	9	24	9	54	76.028	116.888	21.76
2012	9	7	9	4	75.075	83.9898	16.15		2012	9	24	9	56	76.0297	116.879	21.75
2012	9	7	9	4	75.0771	83.9972	16.14		2012	9	24	9	56	76.0314	116.871	21.77
2012	9	7	9	6	75.0793	84.0048	16.12		2012	9	24	9	58	76.033	116.862	21.74
2012	9	7	9	6	75.0815	84.0123	16.11		2012	9	24	9	58	76.0346	116.853	21.81
2012	9	7	9	8	75.0837	84.0198	16.1		2012	9	24	10	0	76.0362	116.844	21.79
2012	9	7	9	9	75.0858	84.0272	16.08		2012	9	24	10	0	76.0379	116.835	21.81
2012	9	7	9	9	75.0881	84.0346	16.07		2012	9	24	10	2	76.0395	116.826	21.77
2012	9	7	9	11	75.0903	84.0422	16.06		2012	9	24	10	3	76.0412	116.817	21.78
2012	9	7	9	11	75.0925	84.0496	16.05		2012	9	24	10	3	76.0428	116.808	21.79
2012	9	7	9	13	75.0946	84.0571	16.03		2012	9	24	10	5	76.0444	116.799	21.81
2012	9	7	9	13	75.0969	84.0643	16.02		2012	9	24	10	5	76.046	116.79	21.81
2012	9	7	9	15	75.0991	84.0718	16.01		2012	9	24	10	7	76.0477	116.781	21.8
2012	9	7	9	15	75.1013	84.0793	15.99		2012	9	24	10	7	76.0493	116.772	21.79
2012	9	7	9	17	75.1036	84.087	15.98		2012	9	24	10	9	76.051	116.763	21.79
2012	9	7	9	18	75.1058	84.0944	15.97		2012	9	24	10	9	76.0527	116.754	21.81
2012	9	7	9	18	75.108	84.1018	15.96		2012	9	24	10	11	76.0543	116.746	21.82
2012	9	7	9	20	75.1103	84.1091	15.95		2012	9	24	10	12	76.056	116.736	21.81
2012	9	7	9	20	75.1126	84.1164	15.94		2012	9	24	10	12	76.0576	116.727	21.83
2012	9	7	9	22	75.1148	84.1237	15.92		2012	9	24	10	14	76.0594	116.719	21.83
2012	9	7	9	22	75.1169	84.1311	15.91		2012	9	24	10	14	76.0611	116.71	21.82
2012	9	7	9	24	75.1191	84.1384	15.9		2012	9	24	10	16	76.0627	116.701	21.81
2012	9	7	9	24	75.1213	84.1459	15.88		2012	9	24	10	16	76.0644	116.692	21.83
2012	9	7	9	26	75.1236	84.1532	15.87		2012	9	24	10	18	76.0661	116.682	21.86
2012	9	7	9	27	75.1258	84.1608	15.86		2012	9	24	10	18	76.0677	116.673	21.83
2012	9	7	9	27	75.1281	84.1682	15.85		2012	9	24	10	20	76.0694	116.664	21.84
2012	9	7	9	29	75.1303	84.1756	15.83		2012	9	24	10	21	76.0711	116.655	21.82
2012	9	7	9	29	75.1325	84.183	15.82		2012	9	24	10	21	76.0729	116.646	21.85
2012	9	7	9	31	75.1347	84.1905	15.8		2012	9	24	10	23	76.0746	116.637	21.85
2012	9	7	9	31	75.1369	84.1976	15.79		2012	9	24	10	23	76.0763	116.628	21.83
2012	9	7	9	33	75.1391	84.205	15.78		2012	9	24	10	25	76.078	116.619	21.81
2012	9	7	9	33	75.1413	84.2125	15.77		2012	9	24	10	25	76.0797	116.609	21.83
2012	9	7	9	35	75.1435	84.2197	15.76		2012	9	24	10	27	76.0813	116.6	21.82
2012	9	7	9	36	75.1457	84.2271	15.74		2012	9	24	10	27	76.0829	116.591	21.83
2012	9	7	9	38	75.1501	84.2421	15.72		2012	9	24	10	29	76.0845	116.582	21.82
2012	9	7	9	38	75.1523	84.2496	15.7		2012	9	24	10	30	76.0862	116.572	21.79
2012	9	7	9	40	75.1544	84.2571	15.69		2012	9	24	10	30	76.0878	116.563	21.82
2012	9	7	9	40	75.1565	84.2646	15.68		2012	9	24	10	32	76.0895	116.554	21.77
2012	9	7	9	42	75.1587	84.2722	15.67		2012	9	24	10	32	76.0912	116.545	21.83
2012	9	7	9	42	75.1609	84.2798	15.65		2012	9	24	10	34	76.0929	116.535	21.81
2012	9	7	9	44	75.163	84.2874	15.64		2012	9	24	10	34	76.0945	116.526	21.82
2012	9	7	9	45	75.1652	84.2951	15.63		2012	9	24	10	36	76.0961	116.517	21.82
2012	9	7	9	45	75.1674	84.3028	15.62		2012	9	24	10	36	76.0978	116.508	21.82
2012	9	7	9	47	75.1697	84.3105	15.61		2012	9	24	10	38	76.0995	116.498	21.82
2012	9	7	9	47	75.1718	84.318	15.6		2012	9	24	10	39	76.1011	116.489	21.79
2012	9	7	9	49	75.1741	84.3259	15.59		2012	9	24	10	39	76.1028	116.479	21.83
2012	9	7	9	49	75.1762	84.3338	15.58		2012	9	24	10	41	76.1044	116.47	21.82
2012	9	7	9	51	75.1784	84.3415	15.57		2012	9	24	10	41	76.1061	116.46	21.83
2012	9	7	9	51	75.1806	84.349	15.56		2012	9	24	10	43	76.1077	116.451	21.82
2012	9	7	9	53	75.1827	84.3565	15.55		2012	9	24	10	43	76.1094	116.442	21.82
2012	9	7	9	54	75.185	84.3644	15.54		2012	9	24	10	45	76.1111	116.432	21.84
2012	9	7	9	54	75.1871	84.3723	15.53		2012	9	24	10	45	76.1128	116.423	21.85
2012	9	7	9	56	75.1892	84.38	15.52		2012	9	24	10	47	76.1146	116.413	21.84
2012	9	7	9	56	75.1914	84.3881	15.51		2012	9	24	10	48	76.1163	116.404	21.85
2012	9	7	9	58	75.1935	84.3962	15.5		2012	9	24	10	48	76.118	116.394	21.84
2012	9	7	9	58	75.1957	84.4042	15.49		2012	9	24	10	50	76.1197	116.385	21.83
2012	9	7	10	0	75.1977	84.412	15.48		2012	9	24	10	50	76.1214	116.376	21.86
2012	9	7	10	0	75.1999	84.4201	15.47		2012	9	24	10	52	76.1231	116.366	21.84
2012	9	7	10	2	75.202	84.4281	15.46		2012	9	24	10	52	76.1248	116.357	21.87
2012	9	7	10	3	75.2041	84.4362	15.45		2012	9	24	10	54	76.1266	116.347	21.85
2012	9	7	10	3	75.2062	84.4442	15.44		2012	9	24	10	54	76.1283	116.338	21.88
2012	9	7	10	5	75.2083	84.4523	15.43		2012	9	24	10	56	76.1301	116.329	21.84
2012	9	7	10	5	75.2104	84.4605	15.42		2012	9	24	10	57	76.1318	116.319	21.87
2012	9	7	10	7	75.2124	84.4686	15.41		2012	9	24	10	57	76.1334	116.309	21.87
2012	9	7	10	7	75.2145	84.4765	15.41		2012	9	24	10	59	76.1351	116.3	21.88
2012	9	7	10	9	75.2166	84.4845	15.4		2012	9	24	10	59	76.1367	116.291	21.88
2012	9	7	10	9	75.2188	84.4922	15.39		2012	9	24	11	1	76.1384	116.281	21.89
2012	9	7	10	11	75.221	84.5	15.38		2012	9	24	11	1	76.14	116.271	21.88
2012	9	7	10	12	75.2231	84.5076	15.37		2012	9	24	11	3	76.1417	116.262	21.88
2012	9	7	10	12	75.2254	84.5154	15.37		2012	9	24	11	3	76.1434	116.252	21.88
2012	9	7	10	14	75.2275	84.5231	15.36		2012	9	24	11	5	76.1451	116.243	21.88
2012	9	7	10	14	75.2297	84.5309	15.36		2012	9	24	11	6	76.1467	116.233	21.88
2012	9	7	10	16	75.2319	84.5381	15.35		2012	9	24	11	6	76.1484	116.224	21.87
2012	9	7	10	16	75.2341	84.5455	15.34		2012	9	24	11	8	76.1501	116.214	21.88
2012	9	7	10	18	75.2364	84.5528	15.33		2012	9	24	11	8	76.1519	116.204	21.87
2012	9	7	10	18	75.2386	84.5597	15.32		2012	9	24	11	10	76.1537	116.195	21.88
2012	9	7	10	20	75.2409	84.5667	15.31		2012	9	24	11	10	76.1553	116.186	21.88
2012	9	7	10	21	75.2431	84.5736	15.29		2012	9	24	11	12	76.1571	116.176	21.9
2012	9	7	10	21	75.2454	84.5805	15.29		2012	9	24	11	12	76.1588	116.166	21.89
2012	9	7	10	23	75.2476	84.5876	15.27		2012	9	24	11	14	76.1605	116.156	21.86
2012	9	7	10	23	75.2497	84.5949	15.27		2012	9	24	11	15	76.1621	116.147	21.91
2012	9	7	10	25	75.2518	84.6022	15.27		2012	9	24	11	15	76.1638	116.137	21.92
2012	9	7	10	25	75.254	84.6098	15.26		2012	9	24	11	17	76.1655	116.128	21.88
2012	9	7	10	27	75.2562	84.6171	15.26		2012	9	24	11	17	76.1671	116.118	21.89
2012	9	7	10	27	75.2584	84.6241	15.26		2012	9	24	11	19	76.1688	116.109	21.91
2012	9	7	10	29	75.2607	84.631	15.26		2012	9	24	11	19	76.1704	116.099	21.92
2012	9	7	10	30	75.2629	84.6381	15.26		2012	9	24	11	21	76.1721	116.089	21.9
2012	9	7	10	30	75.2651	84.6453	15.25		2012	9	24	11	21	76.1737	116.079	21.9
2012	9	7	10	32	75.2673	84.6524	15.25		2012	9	24	11	23	76.1754	116.07	21.9
2012	9	7	10	32	75.2695	84.6595	15.24		2012	9	24	11	24	76.1771	116.06	21.91
2012	9	7	10	34	75.2718	84.666	15.24		2012	9	24	11	24	76.1788	116.051	21.88
2012	9	7	10	34	75.2742	84.6724	15.22		2012	9	24	11	26	76.1804	116.041	21.91
2012	9	7	10	36	75.2765	84.6787	15.2		2012	9	24	11	26	76.1822	116.031	21.88
2012	9	7	10	36	75.2788	84.6852	15.18		2012	9	24	11	28	76.1839	116.022	21.9
2012	9	7	10	38	75.2812	84.6919	15.15		2012	9	24	11	28	76.1856	116.012	21.89
2012	9	7	10	39	75.2835	84.6986	15.12		2012	9	24	11	30	76.1873	116.002	21.86
2012	9	7	10	39	75.2857	84.7057	15.1		2012	9	24	11	30	76.1889	115.993	21.86
2012	9	7	10	41	75.2879	84.713	15.08		2012	9	24	11	32	76.1907	115.983	21.84
2012	9	7	10	41	75.2901	84.7203	15.07		2012	9	24	11	33	76.1924	115.974	21.83
2012	9	7	10	43	75.2921	84.7269	15.06		2012	9	24	11	33	76.1942	115.964	21.81
2012	9	7	10	43	75.294	84.7326	15.04		2012	9	24	11	35	76.1958	115.954	21.81
2012	9	7	10	45	75.2958	84.7378	15.02		2012	9	24	11	35	76.1975	115.944	21.8
2012	9	7	10	45	75.2974	84.7427	15.01		2012	9	24	11	37	76.1992	115.935	21.81
2012	9	7	10	47	75.299	84.7473	15		2012	9	24	11	37	76.201	115.925	21.79
2012	9	7	10	48	75.3005	84.7517	14.99		2012	9	24	11	39	76.2027	115.915	21.79
2012	9	7	10	48	75.3018	84.7556	14.99		2012	9	24	11	39	76.2044	115.905	21.78
2012	9	7	10	50	75.303	84.7595	14.99		2012	9	24	11	41	76.2061	115.896	21.76
2012	9	7	10	50	75.3035	84.7635	14.99		2012	9	24	11	42	76.2077	115.886	21.73
2012	9	7	10	52	75.3038	84.7672	14.99		2012	9	24	11	44	76.2111	115.867	21.73
2012	9	7	10	52	75.3039	84.7694	15		2012	9	24	11	44	76.2128	115.857	21.7
2012	9	7	10	54	75.304	84.7707	15		2012	9	24	11	46	76.2146	115.848	21.72
2012	9	7	10	54	75.304	84.771	15		2012	9	24	11	46	76.2164	115.838	21.68
2012	9	7	10	56	75.3041	84.7708	15		2012	9	24	11	48	76.2181	115.829	21.68
2012	9	7	10	57	75.3043	84.7701	15		2012	9	24	11	48	76.2198	115.82	21.68
2012	9	7	10	57	75.3044	84.7698	15.02		2012	9	24	11	50	76.2216	115.81	21.69
2012	9	7	10	59	75.3044	84.7695	15.02		2012	9	24	11	51	76.2233	115.8	21.68
2012	9	7	10	59	75.3044	84.7694	15.03		2012	9	24	11	51	76.225	115.791	21.66
2012	9	7	11	1	75.3044	84.7698	15.02		2012	9	24	11	53	76.2267	115.781	21.68
2012	9	7	11	1	75.3044	84.7701	15.01		2012	9	24	11	53	76.2284	115.771	21.67
2012	9	7	11	3	75.3045	84.7704	15		2012	9	24	11	55	76.2302	115.762	21.65
2012	9	7	11	3	75.3045	84.7705	14.97		2012	9	24	11	55	76.2319	115.752	21.66
2012	9	7	11	5	75.3045	84.7708	14.92		2012	9	24	11	57	76.2337	115.743	21.66
2012	9	7	11	6	75.3045	84.771	14.88		2012	9	24	11	57	76.2355	115.733	21.64
2012	9	7	11	6	75.3045	84.7711	14.87		2012	9	24	11	59	76.2372	115.723	21.63
2012	9	7	11	8	75.3045	84.7712	14.87		2012	9	24	12	0	76.2389	115.713	21.65
2012	9	7	11	8	75.3045	84.7713	14.86		2012	9	24	12	0	76.2406	115.704	21.65
2012	9	7	11	10	75.3045	84.7714	14.86		2012	9	24	12	2	76.2423	115.694	21.66
2012	9	7	11	10	75.3045	84.7714	14.85		2012	9	24	12	2	76.2441	115.684	21.66
2012	9	7	11	12	75.3045	84.7714	14.84		2012	9	24	12	4	76.2458	115.674	21.65
2012	9	7	11	12	75.3045	84.7715	14.84		2012	9	24	12	4	76.2476	115.665	21.65
2012	9	7	11	14	75.3045	84.7715	14.82		2012	9	24	12	6	76.2494	115.655	21.67
2012	9	7	11	15	75.3045	84.7716	14.82		2012	9	24	12	6	76.2512	115.645	21.64
2012	9	7	11	15	75.3045	84.7716	14.82		2012	9	24	12	8	76.2529	115.635	21.64
2012	9	7	11	17	75.3044	84.7716	14.85		2012	9	24	12	9	76.2546	115.626	21.65
2012	9	7	11	17	75.3045	84.7717	14.9		2012	9	24	12	9	76.2563	115.616	21.64
2012	9	7	11	19	75.3045	84.7717	14.97		2012	9	24	12	11	76.2581	115.606	21.65
2012	9	7	11	19	75.3044	84.7718	15.05		2012	9	24	12	11	76.2598	115.596	21.65
2012	9	7	11	21	75.3045	84.7719	15.15		2012	9	24	12	13	76.2616	115.587	21.66
2012	9	7	11	21	75.3045	84.7718	15.29		2012	9	24	12	13	76.2633	115.577	21.68
2012	9	7	11	23	75.3044	84.7718	15.41		2012	9	24	12	15	76.2651	115.567	21.67
2012	9	7	11	24	75.3045	84.7717	15.58		2012	9	24	12	15	76.2668	115.558	21.69
2012	9	7	11	24	75.3045	84.7717	15.74		2012	9	24	12	17	76.2686	115.548	21.69
2012	9	7	11	26	75.3044	84.7717	15.93		2012	9	24	12	18	76.2703	115.539	21.69
2012	9	7	11	26	75.3044	84.7719	16.12		2012	9	24	12	18	76.272	115.529	21.71
2012	9	7	11	28	75.3044	84.7721	16.31		2012	9	24	12	20	76.2738	115.519	21.73
2012	9	7	11	28	75.3044	84.7719	16.51		2012	9	24	12	20	76.2755	115.51	21.74
2012	9	7	11	30	75.3044	84.7719	16.73		2012	9	24	12	22	76.2772	115.5	21.75
2012	9	7	11	30	75.3044	84.7719	16.91		2012	9	24	12	22	76.2789	115.49	21.77
2012	9	7	11	32	75.3044	84.7719	17.14		2012	9	24	12	24	76.2806	115.481	21.76
2012	9	7	11	33	75.3045	84.7719	17.32		2012	9	24	12	24	76.2823	115.471	21.77
2012	9	7	11	33	75.3045	84.7718	17.51		2012	9	24	12	26	76.284	115.461	21.8
2012	9	7	11	35	75.3045	84.7718	17.72		2012	9	24	12	27	76.2856	115.452	21.81
2012	9	7	11	35	75.3044	84.7719	17.93		2012	9	24	12	27	76.2873	115.442	21.8
2012	9	7	11	37	75.3044	84.7718	18.13		2012	9	24	12	29	76.289	115.432	21.83
2012	9	7	11	37	75.3045	84.7717	18.31		2012	9	24	12	29	76.2907	115.423	21.81
2012	9	7	11	39	75.3045	84.7716	18.51		2012	9	24	12	31	76.2924	115.413	21.79
2012	9	7	11	39	75.3045	84.7717	18.69		2012	9	24	12	31	76.294	115.403	21.79
2012	9	7	11	41	75.3045	84.7716	18.88		2012	9	24	12	33	76.2957	115.394	21.81
2012	9	7	11	42	75.3045	84.7717	19.16		2012	9	24	12	33	76.2973	115.384	21.8
2012	9	7	11	44	75.3045	84.7715	19.46		2012	9	24	12	35	76.299	115.374	21.81
2012	9	7	11	44	75.3045	84.7715	19.61		2012	9	24	12	36	76.3007	115.365	21.81
2012	9	7	11	46	75.3045	84.7715	19.8		2012	9	24	12	36	76.3023	115.355	21.82
2012	9	7	11	46	75.3045	84.7714	19.95		2012	9	24	12	38	76.304	115.346	21.82
2012	9	7	11	48	75.3045	84.7714	20.09		2012	9	24	12	38	76.3056	115.336	21.82
2012	9	7	11	48	75.3045	84.7715	20.23		2012	9	24	12	40	76.3072	115.327	21.81
2012	9	7	11	50	75.3045	84.7715	20.35		2012	9	24	12	40	76.3088	115.318	21.84
2012	9	7	11	51	75.3045	84.7714	20.48		2012	9	24	12	42	76.3105	115.308	21.83
2012	9	7	11	51	75.3045	84.7712	20.6		2012	9	24	12	42	76.3121	115.299	21.81
2012	9	7	11	53	75.3045	84.7713	20.69		2012	9	24	12	44	76.3137	115.289	21.82
2012	9	7	11	53	75.3045	84.7712	20.78		2012	9	24	12	45	76.3154	115.28	21.81
2012	9	7	11	55	75.3045	84.7711	20.86		2012	9	24	12	45	76.317	115.271	21.82
2012	9	7	11	55	75.3045	84.7709	20.94		2012	9	24	12	47	76.3187	115.261	21.83
2012	9	7	11	57	75.3045	84.771	21.01		2012	9	24	12	47	76.3204	115.252	21.82
2012	9	7	11	57	75.3046	84.7707	21.06		2012	9	24	12	49	76.3221	115.243	21.83
2012	9	7	11	59	75.3045	84.7709	21.09		2012	9	24	12	49	76.3237	115.233	21.83
2012	9	7	12	0	75.3045	84.7711	21.13		2012	9	24	12	51	76.3254	115.224	21.81
2012	9	7	12	0	75.3045	84.7716	21.16		2012	9	24	12	51	76.3271	115.214	21.81
2012	9	7	12	2	75.3045	84.7712	21.18		2012	9	24	12	53	76.3288	115.205	21.83
2012	9	7	12	2	75.3045	84.7714	21.18		2012	9	24	12	54	76.3305	115.195	21.85
2012	9	7	12	4	75.3045	84.7717	21.17		2012	9	24	12	54	76.3322	115.186	21.82
2012	9	7	12	4	75.3045	84.7717	21.16		2012	9	24	12	56	76.3339	115.177	21.84
2012	9	7	12	6	75.3045	84.7718	21.15		2012	9	24	12	56	76.3356	115.168	21.84
2012	9	7	12	6	75.3044	84.772	21.13		2012	9	24	12	58	76.3373	115.158	21.83
2012	9	7	12	8	75.3044	84.7721	21.11		2012	9	24	12	58	76.339	115.149	21.83
2012	9	7	12	9	75.3044	84.772	21.09		2012	9	24	13	0	76.3408	115.139	21.84
2012	9	7	12	9	75.3044	84.7721	21.07		2012	9	24	13	0	76.3425	115.13	21.84
2012	9	7	12	11	75.3043	84.7722	21.05		2012	9	24	13	2	76.3443	115.121	21.82
2012	9	7	12	11	75.3044	84.7722	21.04		2012	9	24	13	3	76.346	115.111	21.85
2012	9	7	12	13	75.3044	84.7721	21.03		2012	9	24	13	3	76.3478	115.102	21.84
2012	9	7	12	13	75.3044	84.7721	21.02		2012	9	24	13	5	76.3495	115.093	21.85
2012	9	7	12	15	75.3044	84.772	21.01		2012	9	24	13	5	76.3512	115.083	21.84
2012	9	7	12	15	75.3044	84.7721	21.01		2012	9	24	13	7	76.353	115.074	21.86
2012	9	7	12	17	75.3044	84.772	21.01		2012	9	24	13	7	76.3548	115.065	21.86
2012	9	7	12	18	75.3044	84.7722	21.01		2012	9	24	13	9	76.3565	115.055	21.87
2012	9	7	12	18	75.3044	84.7721	21.01		2012	9	24	13	9	76.3582	115.045	21.86
2012	9	7	12	20	75.3045	84.7719	21.02		2012	9	24	13	11	76.3599	115.035	21.87
2012	9	7	12	20	75.3045	84.7717	21.02		2012	9	24	13	12	76.3616	115.026	21.85
2012	9	7	12	22	75.3044	84.7723	21.03		2012	9	24	13	12	76.3633	115.016	21.85
2012	9	7	12	22	75.3044	84.7721	21.03		2012	9	24	13	14	76.365	115.007	21.84
2012	9	7	12	24	75.3044	84.7722	21.03		2012	9	24	13	14	76.3666	114.997	21.84
2012	9	7	12	24	75.3044	84.7721	21.03		2012	9	24	13	16	76.3682	114.987	21.85
2012	9	7	12	26	75.3044	84.7721	21.03		2012	9	24	13	16	76.3698	114.978	21.87
2012	9	7	12	27	75.3045	84.7721	21.03		2012	9	24	13	18	76.3714	114.968	21.87
2012	9	7	12	27	75.3045	84.772	21.02		2012	9	24	13	18	76.373	114.958	21.87
2012	9	7	12	29	75.3045	84.772	21.02		2012	9	24	13	20	76.3746	114.948	21.97
2012	9	7	12	29	75.3044	84.772	21.01		2012	9	24	13	21	76.3762	114.937	21.89
2012	9	7	12	31	75.3044	84.7721	21		2012	9	24	13	21	76.3778	114.927	21.9
2012	9	7	12	31	75.3044	84.7722	20.99		2012	9	24	13	23	76.3794	114.918	21.89
2012	9	7	12	33	75.3044	84.772	20.98		2012	9	24	13	23	76.381	114.908	21.89
2012	9	7	12	33	75.3044	84.7719	20.96		2012	9	24	13	25	76.3826	114.898	21.9
2012	9	7	12	35	75.3044	84.772	20.95		2012	9	24	13	25	76.3842	114.888	21.89
2012	9	7	12	36	75.3044	84.7719	20.93		2012	9	24	13	27	76.3859	114.878	21.87
2012	9	7	12	36	75.3044	84.7718	20.91		2012	9	24	13	27	76.3876	114.868	21.86
2012	9	7	12	38	75.3044	84.7718	20.89		2012	9	24	13	29	76.3893	114.858	21.88
2012	9	7	12	38	75.3044	84.7719	20.86		2012	9	24	13	30	76.391	114.849	21.89
2012	9	7	12	40	75.3045	84.7719	20.85		2012	9	24	13	30	76.3928	114.839	21.89
2012	9	7	12	40	75.3044	84.7719	20.83		2012	9	24	13	32	76.3945	114.829	21.88
2012	9	7	12	42	75.3044	84.7721	20.82		2012	9	24	13	32	76.3962	114.82	21.87
2012	9	7	12	42	75.3044	84.7722	20.81		2012	9	24	13	34	76.3979	114.81	21.85
2012	9	7	12	44	75.3044	84.7722	20.81		2012	9	24	13	34	76.3997	114.8	21.88
2012	9	7	12	45	75.3044	84.7721	20.8		2012	9	24	13	36	76.4014	114.79	21.89
2012	9	7	12	45	75.3044	84.7722	20.8		2012	9	24	13	36	76.4031	114.78	21.89
2012	9	7	12	47	75.3044	84.7722	20.79		2012	9	24	13	38	76.4049	114.771	21.89
2012	9	7	12	47	75.3044	84.7722	20.79		2012	9	24	13	39	76.4066	114.761	21.91
2012	9	7	12	49	75.3045	84.7722	20.79		2012	9	24	13	39	76.4083	114.751	21.92
2012	9	7	12	49	75.3044	84.7721	20.77		2012	9	24	13	41	76.4101	114.741	21.91
2012	9	7	12	51	75.3045	84.7721	20.78		2012	9	24	13	41	76.4119	114.731	21.94
2012	9	7	12	51	75.3045	84.7716	20.78		2012	9	24	13	43	76.4136	114.722	21.95
2012	9	7	12	53	75.3044	84.7719	20.77		2012	9	24	13	43	76.4154	114.712	21.96
2012	9	7	12	54	75.3044	84.7716	20.78		2012	9	24	13	45	76.4172	114.702	21.98
2012	9	7	12	54	75.3044	84.7719	20.77		2012	9	24	13	45	76.419	114.692	21.98
2012	9	7	12	56	75.3044	84.7718	20.77		2012	9	24	13	47	76.4209	114.682	21.98
2012	9	7	12	56	75.3044	84.7719	20.77		2012	9	24	13	48	76.4227	114.672	22.01
2012	9	7	12	58	75.3045	84.7719	20.77		2012	9	24	13	50	76.4263	114.652	22.02
2012	9	7	12	58	75.3045	84.7719	20.77		2012	9	24	13	50	76.4282	114.642	22.04
2012	9	7	13	0	75.3045	84.7719	20.76		2012	9	24	13	52	76.43	114.632	22.03
2012	9	7	13	0	75.3045	84.772	20.75		2012	9	24	13	52	76.4319	114.621	22.05
2012	9	7	13	2	75.3045	84.7718	20.75		2012	9	24	13	54	76.4337	114.611	22.05
2012	9	7	13	3	75.3044	84.772	20.76		2012	9	24	13	54	76.4356	114.601	22.04
2012	9	7	13	3	75.3044	84.7719	20.75		2012	9	24	13	56	76.4374	114.591	22.06
2012	9	7	13	5	75.3045	84.772	20.73		2012	9	24	13	57	76.4393	114.581	22.07
2012	9	7	13	5	75.3044	84.772	20.72		2012	9	24	13	57	76.441	114.57	22.06
2012	9	7	13	7	75.3044	84.772	20.72		2012	9	24	13	59	76.4427	114.56	22.07
2012	9	7	13	7	75.3044	84.7721	20.71		2012	9	24	13	59	76.4443	114.55	22.09
2012	9	7	13	9	75.3044	84.7719	20.71		2012	9	24	14	1	76.4461	114.54	22.07
2012	9	7	13	9	75.3044	84.7713	20.7		2012	9	24	14	1	76.4478	114.53	22.08
2012	9	7	13	11	75.3044	84.7719	20.68		2012	9	24	14	3	76.4495	114.519	22.06
2012	9	7	13	12	75.3044	84.7719	20.68		2012	9	24	14	3	76.4511	114.509	22.08
2012	9	7	13	12	75.3044	84.7719	20.67		2012	9	24	14	5	76.4528	114.499	22.06
2012	9	7	13	14	75.3044	84.7719	20.67		2012	9	24	14	6	76.4545	114.489	22.07
2012	9	7	13	14	75.3045	84.772	20.66		2012	9	24	14	6	76.4561	114.479	22.05
2012	9	7	13	16	75.3045	84.7721	20.65		2012	9	24	14	8	76.4577	114.469	22.06
2012	9	7	13	16	75.3044	84.7719	20.63		2012	9	24	14	8	76.4592	114.459	22.07
2012	9	7	13	18	75.3044	84.7722	20.62		2012	9	24	14	10	76.4608	114.449	22.07
2012	9	7	13	18	75.3044	84.7719	20.62		2012	9	24	14	10	76.4624	114.439	22.06
2012	9	7	13	20	75.3044	84.772	20.61		2012	9	24	14	12	76.464	114.429	22.06
2012	9	7	13	21	75.3044	84.772	20.61		2012	9	24	14	12	76.4657	114.42	22.06
2012	9	7	13	21	75.3044	84.772	20.6		2012	9	24	14	14	76.4673	114.41	22.07
2012	9	7	13	23	75.3044	84.7719	20.6		2012	9	24	14	15	76.469	114.4	22.09
2012	9	7	13	23	75.3044	84.7719	20.6		2012	9	24	14	15	76.4706	114.391	22.08
2012	9	7	13	25	75.3044	84.7719	20.59		2012	9	24	14	17	76.4721	114.381	22.09
2012	9	7	13	25	75.3044	84.772	20.59		2012	9	24	14	17	76.4737	114.372	22.1
2012	9	7	13	27	75.3045	84.7721	20.59		2012	9	24	14	19	76.4752	114.362	22.12
2012	9	7	13	27	75.3045	84.7719	20.58		2012	9	24	14	19	76.4768	114.353	22.11
2012	9	7	13	29	75.3045	84.7719	20.58		2012	9	24	14	21	76.4782	114.343	22.12
2012	9	7	13	30	75.3045	84.7719	20.58		2012	9	24	14	21	76.4798	114.334	22.15
2012	9	7	13	30	75.3045	84.7719	20.57		2012	9	24	14	23	76.4812	114.325	22.15
2012	9	7	13	32	75.3045	84.772	20.57		2012	9	24	14	24	76.4827	114.316	22.15
2012	9	7	13	32	75.3045	84.7717	20.57		2012	9	24	14	24	76.484	114.307	22.17
2012	9	7	13	34	75.3044	84.7721	20.57		2012	9	24	14	26	76.4855	114.298	22.14
2012	9	7	13	34	75.3044	84.7719	20.56		2012	9	24	14	26	76.4869	114.288	22.15
2012	9	7	13	36	75.3044	84.772	20.57		2012	9	24	14	28	76.4885	114.279	22.14
2012	9	7	13	36	75.3044	84.7721	20.56		2012	9	24	14	28	76.4901	114.27	22.13
2012	9	7	13	38	75.3044	84.7722	20.56		2012	9	24	14	30	76.4917	114.261	22.1
2012	9	7	13	39	75.3044	84.772	20.56		2012	9	24	14	30	76.4932	114.253	22.09
2012	9	7	13	39	75.3044	84.772	20.56		2012	9	24	14	32	76.4948	114.244	22.07
2012	9	7	13	41	75.3044	84.772	20.56		2012	9	24	14	33	76.4964	114.235	22.05
2012	9	7	13	41	75.3044	84.772	20.56		2012	9	24	14	33	76.498	114.226	22.05
2012	9	7	13	43	75.3045	84.772	20.56		2012	9	24	14	35	76.4996	114.217	22.06
2012	9	7	13	43	75.3044	84.772	20.55		2012	9	24	14	35	76.5012	114.208	22.03
2012	9	7	13	45	75.3044	84.772	20.56		2012	9	24	14	37	76.5027	114.199	22.02
2012	9	7	13	45	75.3045	84.7721	20.55		2012	9	24	14	37	76.5044	114.19	22.02
2012	9	7	13	47	75.3044	84.7721	20.54		2012	9	24	14	39	76.506	114.181	22
2012	9	7	13	48	75.3044	84.772	20.54		2012	9	24	14	39	76.5077	114.171	21.98
2012	9	7	13	50	75.3044	84.772	20.54		2012	9	24	14	41	76.5093	114.162	21.98
2012	9	7	13	50	75.3044	84.7722	20.53		2012	9	24	14	42	76.511	114.153	21.97
2012	9	7	13	52	75.3044	84.7721	20.52		2012	9	24	14	42	76.5126	114.144	21.96
2012	9	7	13	52	75.3045	84.772	20.52		2012	9	24	14	44	76.5143	114.134	21.97
2012	9	7	13	54	75.3044	84.7721	20.52		2012	9	24	14	44	76.5159	114.125	21.94
2012	9	7	13	54	75.3044	84.772	20.52		2012	9	24	14	46	76.5176	114.115	21.93
2012	9	7	13	56	75.3044	84.7721	20.51		2012	9	24	14	46	76.5192	114.106	21.91
2012	9	7	13	57	75.3044	84.772	20.51		2012	9	24	14	48	76.5209	114.097	21.92
2012	9	7	13	57	75.3044	84.772	20.5		2012	9	24	14	48	76.5225	114.088	21.88
2012	9	7	13	59	75.3045	84.7718	20.5		2012	9	24	14	50	76.5241	114.078	21.9
2012	9	7	13	59	75.3045	84.7722	20.5		2012	9	24	14	51	76.5258	114.069	21.9
2012	9	7	14	1	75.3045	84.7716	20.49		2012	9	24	14	51	76.5275	114.059	21.88
2012	9	7	14	1	75.3045	84.7716	20.49		2012	9	24	14	53	76.5291	114.05	21.86
2012	9	7	14	3	75.3045	84.7716	20.49		2012	9	24	14	53	76.5307	114.04	21.86
2012	9	7	14	3	75.3045	84.7716	20.49		2012	9	24	14	55	76.5324	114.031	21.84
2012	9	7	14	5	75.3045	84.7717	20.49		2012	9	24	14	55	76.534	114.021	21.85
2012	9	7	14	6	75.3045	84.7718	20.49		2012	9	24	14	57	76.5356	114.012	21.84
2012	9	7	14	6	75.3045	84.7718	20.48		2012	9	24	14	57	76.5372	114.002	21.83
2012	9	7	14	8	75.3045	84.7717	20.48		2012	9	24	14	59	76.5389	113.992	21.8
2012	9	7	14	8	75.3045	84.7718	20.48		2012	9	24	15	0	76.5405	113.983	21.8
2012	9	7	14	10	75.3045	84.772	20.48		2012	9	24	15	0	76.5422	113.973	21.79
2012	9	7	14	10	75.3045	84.7719	20.47		2012	9	24	15	2	76.5438	113.963	21.79
2012	9	7	14	12	75.3044	84.7718	20.47		2012	9	24	15	2	76.5455	113.954	21.78
2012	9	7	14	12	75.3044	84.7718	20.47		2012	9	24	15	4	76.5471	113.944	21.78
2012	9	7	14	14	75.3044	84.7718	20.46		2012	9	24	15	4	76.5489	113.934	21.76
2012	9	7	14	15	75.3044	84.7719	20.46		2012	9	24	15	6	76.5505	113.924	21.78
2012	9	7	14	15	75.3045	84.7717	20.45		2012	9	24	15	6	76.5522	113.915	21.77
2012	9	7	14	17	75.3045	84.7716	20.45		2012	9	24	15	8	76.5539	113.905	21.75
2012	9	7	14	17	75.3045	84.7716	20.45		2012	9	24	15	9	76.5556	113.895	21.76
2012	9	7	14	19	75.3045	84.7716	20.45		2012	9	24	15	9	76.5572	113.886	21.76
2012	9	7	14	19	75.3045	84.7716	20.44		2012	9	24	15	11	76.5589	113.876	21.75
2012	9	7	14	21	75.3045	84.7716	20.45		2012	9	24	15	11	76.5605	113.867	21.76
2012	9	7	14	21	75.3045	84.7715	20.44		2012	9	24	15	13	76.5622	113.857	21.76
2012	9	7	14	23	75.3045	84.7715	20.45		2012	9	24	15	13	76.5639	113.847	21.73
2012	9	7	14	24	75.3045	84.7715	20.44		2012	9	24	15	15	76.5655	113.838	21.74
2012	9	7	14	24	75.3045	84.7716	20.44		2012	9	24	15	15	76.5672	113.828	21.75
2012	9	7	14	26	75.3045	84.7716	20.44		2012	9	24	15	17	76.5689	113.819	21.73
2012	9	7	14	26	75.3045	84.7715	20.44		2012	9	24	15	18	76.5704	113.809	21.73
2012	9	7	14	28	75.3045	84.7715	20.44		2012	9	24	15	18	76.572	113.8	21.76
2012	9	7	14	28	75.3045	84.7714	20.44		2012	9	24	15	20	76.5737	113.79	21.74
2012	9	7	14	30	75.3045	84.7715	20.44		2012	9	24	15	20	76.5753	113.78	21.75
2012	9	7	14	30	75.3045	84.7715	20.43		2012	9	24	15	22	76.577	113.771	21.72
2012	9	7	14	32	75.3045	84.7716	20.43		2012	9	24	15	22	76.5786	113.762	21.73
2012	9	7	14	33	75.3045	84.7716	20.44		2012	9	24	15	24	76.5803	113.752	21.73
2012	9	7	14	33	75.3045	84.7715	20.44		2012	9	24	15	24	76.5819	113.743	21.75
2012	9	7	14	35	75.3045	84.7715	20.44		2012	9	24	15	26	76.5836	113.733	21.73
2012	9	7	14	35	75.3045	84.7715	20.43		2012	9	24	15	27	76.5853	113.724	21.75
2012	9	7	14	37	75.3045	84.7714	20.43		2012	9	24	15	27	76.5869	113.715	21.74
2012	9	7	14	37	75.3045	84.7715	20.43		2012	9	24	15	29	76.5885	113.706	21.73
2012	9	7	14	39	75.3046	84.7713	20.43		2012	9	24	15	29	76.5901	113.696	21.73
2012	9	7	14	39	75.3045	84.7712	20.44		2012	9	24	15	31	76.5918	113.687	21.73
2012	9	7	14	41	75.3045	84.7713	20.43		2012	9	24	15	31	76.5935	113.677	21.74
2012	9	7	14	42	75.3045	84.7714	20.43		2012	9	24	15	33	76.5952	113.668	21.72
2012	9	7	14	42	75.3045	84.7713	20.43		2012	9	24	15	33	76.5968	113.659	21.72
2012	9	7	14	44	75.3045	84.7713	20.43		2012	9	24	15	35	76.5985	113.65	21.71
2012	9	7	14	44	75.3046	84.7712	20.43		2012	9	24	15	36	76.6002	113.641	21.73
2012	9	7	14	46	75.3046	84.7712	20.43		2012	9	24	15	36	76.6018	113.631	21.72
2012	9	7	14	46	75.3046	84.7711	20.43		2012	9	24	15	38	76.6035	113.622	21.73
2012	9	7	14	48	75.3046	84.7711	20.43		2012	9	24	15	38	76.6052	113.613	21.72
2012	9	7	14	48	75.3045	84.7713	20.43		2012	9	24	15	40	76.6069	113.604	21.71
2012	9	7	14	50	75.3045	84.7713	20.42		2012	9	24	15	40	76.6086	113.594	21.73
2012	9	7	14	51	75.3045	84.7714	20.42		2012	9	24	15	42	76.6103	113.585	21.73
2012	9	7	14	51	75.3046	84.7713	20.42		2012	9	24	15	42	76.6119	113.576	21.74
2012	9	7	14	53	75.3046	84.7713	20.42		2012	9	24	15	44	76.6136	113.567	21.74
2012	9	7	14	53	75.3046	84.7711	20.42		2012	9	24	15	45	76.6152	113.558	21.73
2012	9	7	14	55	75.3046	84.7709	20.41		2012	9	24	15	45	76.6169	113.549	21.73
2012	9	7	14	55	75.3045	84.7709	20.41		2012	9	24	15	47	76.6186	113.539	21.74
2012	9	7	14	57	75.3046	84.7708	20.41		2012	9	24	15	47	76.6203	113.53	21.71
2012	9	7	14	57	75.3045	84.7708	20.41		2012	9	24	15	49	76.622	113.521	21.72
2012	9	7	14	59	75.3045	84.7707	20.41		2012	9	24	15	49	76.6236	113.512	21.72
2012	9	7	15	0	75.3045	84.7707	20.41		2012	9	24	15	51	76.6253	113.503	21.72
2012	9	7	15	0	75.3044	84.7706	20.41		2012	9	24	15	51	76.6269	113.494	21.73
2012	9	7	15	2	75.3042	84.7706	20.4		2012	9	24	15	53	76.6285	113.485	21.73
2012	9	7	15	2	75.3039	84.7708	20.4		2012	9	24	15	54	76.6302	113.476	21.73
2012	9	7	15	4	75.3038	84.7705	20.4		2012	9	24	15	56	76.6332	113.459	21.74
2012	9	7	15	4	75.3034	84.7705	20.4		2012	9	24	15	56	76.6347	113.45	21.73
2012	9	7	15	6	75.3032	84.7732	20.4		2012	9	24	15	58	76.6361	113.441	21.7
2012	9	7	15	6	75.3038	84.7767	20.39		2012	9	24	15	58	76.6374	113.432	21.73
2012	9	7	15	8	75.3048	84.7801	20.39		2012	9	24	16	0	76.6389	113.424	21.69
2012	9	7	15	9	75.306	84.7833	20.39		2012	9	24	16	0	76.6403	113.415	21.69
2012	9	7	15	9	75.3071	84.7863	20.4		2012	9	24	16	2	76.6417	113.406	21.66
2012	9	7	15	11	75.3083	84.7892	20.4		2012	9	24	16	3	76.6432	113.397	21.67
2012	9	7	15	11	75.3094	84.7921	20.4		2012	9	24	16	3	76.6446	113.388	21.64
2012	9	7	15	13	75.3105	84.7948	20.4		2012	9	24	16	5	76.6461	113.38	21.64
2012	9	7	15	13	75.3116	84.7976	20.39		2012	9	24	16	5	76.6476	113.371	21.63
2012	9	7	15	15	75.3127	84.8005	20.39		2012	9	24	16	7	76.649	113.362	21.63
2012	9	7	15	15	75.3137	84.8036	20.39		2012	9	24	16	7	76.6504	113.354	21.61
2012	9	7	15	17	75.3148	84.8069	20.39		2012	9	24	16	9	76.6519	113.345	21.58
2012	9	7	15	18	75.3159	84.8107	20.39		2012	9	24	16	9	76.6533	113.336	21.59
2012	9	7	15	18	75.3168	84.8148	20.39		2012	9	24	16	11	76.6548	113.328	21.59
2012	9	7	15	20	75.3177	84.8188	20.39		2012	9	24	16	12	76.6563	113.32	21.57
2012	9	7	15	20	75.3187	84.8226	20.39		2012	9	24	16	12	76.6577	113.311	21.55
2012	9	7	15	22	75.3197	84.8264	20.38		2012	9	24	16	14	76.6591	113.303	21.56
2012	9	7	15	22	75.3206	84.83	20.38		2012	9	24	16	14	76.6606	113.294	21.56
2012	9	7	15	24	75.3217	84.8339	20.37		2012	9	24	16	16	76.662	113.285	21.55
2012	9	7	15	24	75.3226	84.8377	20.37		2012	9	24	16	16	76.6634	113.277	21.55
2012	9	7	15	26	75.3235	84.8414	20.36		2012	9	24	16	18	76.6649	113.269	21.58
2012	9	7	15	27	75.3245	84.8454	20.36		2012	9	24	16	18	76.6663	113.26	21.56
2012	9	7	15	27	75.3255	84.8491	20.35		2012	9	24	16	20	76.6677	113.251	21.58
2012	9	7	15	29	75.3265	84.8531	20.34		2012	9	24	16	21	76.6692	113.242	21.59
2012	9	7	15	29	75.3275	84.8568	20.33		2012	9	24	16	21	76.6706	113.233	21.56
2012	9	7	15	31	75.3285	84.8606	20.32		2012	9	24	16	23	76.672	113.224	21.62
2012	9	7	15	31	75.3295	84.8644	20.29		2012	9	24	16	23	76.6735	113.216	21.6
2012	9	7	15	33	75.3305	84.8683	20.26		2012	9	24	16	25	76.675	113.207	21.61
2012	9	7	15	33	75.3315	84.8719	20.23		2012	9	24	16	25	76.6765	113.198	21.58
2012	9	7	15	35	75.3325	84.8757	20.19		2012	9	24	16	27	76.6781	113.189	21.59
2012	9	7	15	36	75.3335	84.8795	20.17		2012	9	24	16	27	76.6796	113.18	21.6
2012	9	7	15	36	75.3345	84.8834	20.16		2012	9	24	16	29	76.6811	113.171	21.6
2012	9	7	15	38	75.3356	84.8872	20.13		2012	9	24	16	30	76.6826	113.163	21.59
2012	9	7	15	38	75.3365	84.8909	20.13		2012	9	24	16	30	76.684	113.154	21.6
2012	9	7	15	40	75.3376	84.8948	20.11		2012	9	24	16	32	76.6855	113.145	21.56
2012	9	7	15	40	75.3386	84.8986	20.1		2012	9	24	16	32	76.687	113.137	21.58
2012	9	7	15	42	75.3396	84.9024	20.07		2012	9	24	16	34	76.6884	113.128	21.57
2012	9	7	15	42	75.3405	84.9064	20.04		2012	9	24	16	34	76.6899	113.119	21.57
2012	9	7	15	44	75.3415	84.9102	20.02		2012	9	24	16	36	76.6914	113.11	21.53
2012	9	7	15	45	75.3425	84.914	19.99		2012	9	24	16	36	76.6929	113.102	21.55
2012	9	7	15	45	75.3435	84.9176	19.95		2012	9	24	16	38	76.6944	113.093	21.54
2012	9	7	15	47	75.3446	84.9214	19.91		2012	9	24	16	39	76.6959	113.084	21.53
2012	9	7	15	47	75.3456	84.9252	19.88		2012	9	24	16	39	76.6975	113.076	21.5
2012	9	7	15	49	75.3466	84.9291	19.84		2012	9	24	16	41	76.6989	113.067	21.5
2012	9	7	15	49	75.3476	84.933	19.81		2012	9	24	16	41	76.7005	113.058	21.5
2012	9	7	15	51	75.3486	84.9367	19.77		2012	9	24	16	43	76.7019	113.05	21.47
2012	9	7	15	51	75.3496	84.9404	19.73		2012	9	24	16	43	76.7034	113.041	21.47
2012	9	7	15	53	75.3507	84.944	19.7		2012	9	24	16	45	76.7049	113.032	21.47
2012	9	7	15	54	75.3517	84.9476	19.64		2012	9	24	16	45	76.7064	113.024	21.44
2012	9	7	15	56	75.3537	84.955	19.57		2012	9	24	16	47	76.7079	113.015	21.44
2012	9	7	15	56	75.3547	84.9587	19.54		2012	9	24	16	48	76.7094	113.006	21.42
2012	9	7	15	58	75.3556	84.9624	19.5		2012	9	24	16	48	76.7109	112.997	21.42
2012	9	7	15	58	75.3566	84.966	19.47		2012	9	24	16	50	76.7125	112.988	21.42
2012	9	7	16	0	75.3577	84.9696	19.43		2012	9	24	16	50	76.7141	112.978	21.41
2012	9	7	16	0	75.3588	84.9733	19.41		2012	9	24	16	52	76.7156	112.969	21.4
2012	9	7	16	2	75.3597	84.977	19.36		2012	9	24	16	52	76.7171	112.961	21.38
2012	9	7	16	3	75.3608	84.9808	19.33		2012	9	24	16	54	76.7186	112.952	21.37
2012	9	7	16	3	75.3618	84.9845	19.29		2012	9	24	16	54	76.7201	112.943	21.37
2012	9	7	16	5	75.3627	84.9882	19.27		2012	9	24	16	56	76.7216	112.933	21.36
2012	9	7	16	5	75.3638	84.9923	19.24		2012	9	24	16	57	76.7232	112.924	21.35
2012	9	7	16	7	75.3647	84.9961	19.2		2012	9	24	16	57	76.7246	112.915	21.34
2012	9	7	16	7	75.3656	84.9997	19.17		2012	9	24	16	59	76.7261	112.906	21.32
2012	9	7	16	9	75.3666	85.0036	19.14		2012	9	24	16	59	76.7277	112.897	21.3
2012	9	7	16	9	75.3676	85.0076	19.11		2012	9	24	17	1	76.7292	112.888	21.3
2012	9	7	16	11	75.3686	85.0113	19.08		2012	9	24	17	1	76.7308	112.88	21.29
2012	9	7	16	12	75.3696	85.0153	19.06		2012	9	24	17	3	76.7324	112.871	21.27
2012	9	7	16	12	75.3705	85.0195	19.04		2012	9	24	17	3	76.7339	112.862	21.26
2012	9	7	16	14	75.3715	85.0235	19.01		2012	9	24	17	5	76.7354	112.853	21.23
2012	9	7	16	14	75.3725	85.0275	18.98		2012	9	24	17	6	76.7369	112.844	21.25
2012	9	7	16	16	75.3733	85.0318	18.94		2012	9	24	17	6	76.7384	112.835	21.22
2012	9	7	16	16	75.3743	85.0358	18.92		2012	9	24	17	8	76.7399	112.827	21.2
2012	9	7	16	18	75.3752	85.0399	18.9		2012	9	24	17	8	76.7414	112.818	21.2
2012	9	7	16	18	75.3763	85.0437	18.88		2012	9	24	17	10	76.7429	112.809	21.19
2012	9	7	16	20	75.3773	85.0472	18.85		2012	9	24	17	10	76.7444	112.8	21.16
2012	9	7	16	21	75.3784	85.051	18.82		2012	9	24	17	12	76.7459	112.792	21.15
2012	9	7	16	21	75.3794	85.0547	18.79		2012	9	24	17	12	76.7475	112.783	21.15
2012	9	7	16	23	75.3805	85.0584	18.77		2012	9	24	17	14	76.749	112.774	21.13
2012	9	7	16	23	75.3816	85.0621	18.74		2012	9	24	17	15	76.7506	112.765	21.11
2012	9	7	16	25	75.3826	85.0659	18.71		2012	9	24	17	15	76.7521	112.757	21.1
2012	9	7	16	25	75.3836	85.0696	18.68		2012	9	24	17	17	76.7537	112.748	21.1
2012	9	7	16	27	75.3848	85.0737	18.66		2012	9	24	17	17	76.7552	112.739	21.07
2012	9	7	16	27	75.3861	85.0784	18.63		2012	9	24	17	19	76.7567	112.73	21.07
2012	9	7	16	29	75.3877	85.0838	18.61		2012	9	24	17	19	76.7583	112.721	21.05
2012	9	7	16	30	75.3894	85.0896	18.58		2012	9	24	17	21	76.7599	112.713	21.04
2012	9	7	16	30	75.3909	85.0952	18.58		2012	9	24	17	21	76.7614	112.704	21.04
2012	9	7	16	32	75.3923	85.1001	18.56		2012	9	24	17	23	76.763	112.695	21.03
2012	9	7	16	32	75.3937	85.1048	18.52		2012	9	24	17	24	76.7645	112.686	21.01
2012	9	7	16	34	75.3949	85.1089	18.49		2012	9	24	17	24	76.7662	112.677	21
2012	9	7	16	34	75.3957	85.1123	18.46		2012	9	24	17	26	76.7677	112.669	21.01
2012	9	7	16	36	75.3962	85.1149	18.43		2012	9	24	17	26	76.7692	112.66	20.99
2012	9	7	16	36	75.3963	85.1158	18.42		2012	9	24	17	28	76.7708	112.651	20.96
2012	9	7	16	38	75.3965	85.1159	18.39		2012	9	24	17	28	76.7723	112.642	20.97
2012	9	7	16	39	75.3965	85.1157	18.36		2012	9	24	17	30	76.7739	112.633	20.98
2012	9	7	16	39	75.3965	85.1155	18.33		2012	9	24	17	30	76.7755	112.624	20.97
2012	9	7	16	41	75.3966	85.1155	18.31		2012	9	24	17	32	76.777	112.615	20.96
2012	9	7	16	41	75.3967	85.1154	18.31		2012	9	24	17	33	76.7786	112.606	20.97
2012	9	7	16	43	75.3969	85.1155	18.29		2012	9	24	17	33	76.7802	112.597	20.96
2012	9	7	16	43	75.397	85.1154	18.3		2012	9	24	17	35	76.7818	112.588	20.96
2012	9	7	16	45	75.3972	85.1155	18.3		2012	9	24	17	35	76.7834	112.579	20.96
2012	9	7	16	45	75.3973	85.1157	18.29		2012	9	24	17	37	76.7849	112.57	20.95
2012	9	7	16	47	75.3976	85.116	18.29		2012	9	24	17	37	76.7865	112.561	20.93
2012	9	7	16	48	75.3978	85.1164	18.28		2012	9	24	17	39	76.7881	112.552	20.94
2012	9	7	16	48	75.3983	85.118	18.28		2012	9	24	17	39	76.7897	112.543	20.93
2012	9	7	16	50	75.3988	85.121	18.28		2012	9	24	17	41	76.7913	112.534	20.92
2012	9	7	16	50	75.3994	85.1253	18.29		2012	9	24	17	42	76.7929	112.525	20.91
2012	9	7	16	52	75.4005	85.1294	18.3		2012	9	24	17	42	76.7945	112.516	20.92
2012	9	7	16	52	75.402	85.1337	18.3		2012	9	24	17	44	76.7961	112.507	20.92
2012	9	7	16	54	75.4035	85.1386	18.31		2012	9	24	17	44	76.7977	112.498	20.92
2012	9	7	16	54	75.4052	85.1438	18.32		2012	9	24	17	46	76.7993	112.489	20.9
2012	9	7	16	56	75.4069	85.1495	18.34		2012	9	24	17	46	76.8008	112.481	20.9
2012	9	7	16	57	75.4087	85.1557	18.36		2012	9	24	17	48	76.8024	112.472	20.89
2012	9	7	16	57	75.4106	85.1623	18.38		2012	9	24	17	48	76.804	112.463	20.89
2012	9	7	16	59	75.4126	85.1691	18.4		2012	9	24	17	50	76.8055	112.454	20.87
2012	9	7	16	59	75.4148	85.1761	18.41		2012	9	24	17	51	76.8071	112.445	20.85
2012	9	7	17	1	75.4168	85.1831	18.42		2012	9	24	17	51	76.8088	112.436	20.86
2012	9	7	17	1	75.4189	85.19	18.43		2012	9	24	17	53	76.8103	112.427	20.85
2012	9	7	17	3	75.421	85.1971	18.44		2012	9	24	17	53	76.8119	112.418	20.83
2012	9	7	17	3	75.4231	85.2043	18.45		2012	9	24	17	55	76.8134	112.409	20.8
2012	9	7	17	5	75.4252	85.2116	18.49		2012	9	24	17	55	76.815	112.4	20.8
2012	9	7	17	6	75.4274	85.2191	18.55		2012	9	24	17	57	76.8165	112.391	20.79
2012	9	7	17	6	75.4294	85.2264	18.65		2012	9	24	17	57	76.818	112.382	20.77
2012	9	7	17	8	75.4315	85.2339	18.74		2012	9	24	17	59	76.8195	112.373	20.76
2012	9	7	17	8	75.4335	85.2412	18.83		2012	9	24	18	0	76.8212	112.364	20.73
2012	9	7	17	10	75.4357	85.2487	18.93		2012	9	24	18	2	76.8243	112.346	20.73
2012	9	7	17	10	75.4377	85.2561	19.04		2012	9	24	18	2	76.8258	112.337	20.71
2012	9	7	17	12	75.4399	85.2637	19.15		2012	9	24	18	4	76.8274	112.328	20.69
2012	9	7	17	12	75.442	85.2711	19.24		2012	9	24	18	4	76.8289	112.319	20.66
2012	9	7	17	14	75.444	85.2784	19.35		2012	9	24	18	6	76.8304	112.31	20.66
2012	9	7	17	15	75.4462	85.2857	19.47		2012	9	24	18	6	76.8319	112.301	20.65
2012	9	7	17	15	75.4482	85.293	19.52		2012	9	24	18	8	76.8334	112.292	20.65
2012	9	7	17	17	75.4503	85.3	19.64		2012	9	24	18	9	76.8349	112.283	20.64
2012	9	7	17	17	75.4524	85.3068	19.75		2012	9	24	18	9	76.8364	112.274	20.66
2012	9	7	17	19	75.4545	85.3135	19.87		2012	9	24	18	11	76.8379	112.265	20.66
2012	9	7	17	19	75.4566	85.3204	19.99		2012	9	24	18	11	76.8394	112.256	20.66
2012	9	7	17	21	75.4586	85.3274	20.13		2012	9	24	18	13	76.8409	112.246	20.64
2012	9	7	17	21	75.4607	85.3344	20.25		2012	9	24	18	13	76.8424	112.237	20.64
2012	9	7	17	23	75.4627	85.3415	20.36		2012	9	24	18	15	76.8439	112.228	20.65
2012	9	7	17	24	75.4646	85.349	20.48		2012	9	24	18	15	76.8455	112.219	20.64
2012	9	7	17	24	75.4666	85.3562	20.58		2012	9	24	18	17	76.847	112.21	20.61
2012	9	7	17	26	75.4686	85.3633	20.67		2012	9	24	18	18	76.8485	112.201	20.62
2012	9	7	17	26	75.4707	85.3704	20.76		2012	9	24	18	18	76.85	112.192	20.62
2012	9	7	17	28	75.4728	85.3775	20.82		2012	9	24	18	20	76.8515	112.183	20.61
2012	9	7	17	28	75.4749	85.3847	20.85		2012	9	24	18	20	76.853	112.174	20.64
2012	9	7	17	30	75.4772	85.3917	20.87		2012	9	24	18	22	76.8546	112.165	20.63
2012	9	7	17	30	75.4794	85.3989	20.89		2012	9	24	18	22	76.8561	112.156	20.62
2012	9	7	17	32	75.4816	85.4063	20.89		2012	9	24	18	24	76.8576	112.147	20.6
2012	9	7	17	33	75.4838	85.4138	20.9		2012	9	24	18	24	76.8591	112.138	20.61
2012	9	7	17	33	75.4861	85.4212	20.91		2012	9	24	18	26	76.8606	112.129	20.61
2012	9	7	17	35	75.4883	85.4285	20.92		2012	9	24	18	27	76.8621	112.12	20.61
2012	9	7	17	35	75.4906	85.4358	20.92		2012	9	24	18	27	76.8637	112.111	20.6
2012	9	7	17	37	75.493	85.443	20.92		2012	9	24	18	29	76.8652	112.102	20.59
2012	9	7	17	37	75.4953	85.4503	20.93		2012	9	24	18	29	76.8668	112.093	20.58
2012	9	7	17	39	75.4977	85.4575	20.92		2012	9	24	18	31	76.8683	112.084	20.59
2012	9	7	17	39	75.4999	85.4649	20.92		2012	9	24	18	31	76.8698	112.074	20.59
2012	9	7	17	41	75.5023	85.4726	20.91		2012	9	24	18	33	76.8712	112.065	20.6
2012	9	7	17	42	75.5045	85.4802	20.9		2012	9	24	18	33	76.8726	112.056	20.58
2012	9	7	17	42	75.5067	85.4881	20.9		2012	9	24	18	35	76.8742	112.047	20.63
2012	9	7	17	44	75.509	85.4955	20.89		2012	9	24	18	36	76.8757	112.038	20.57
2012	9	7	17	44	75.5113	85.5029	20.88		2012	9	24	18	36	76.8772	112.029	20.59
2012	9	7	17	46	75.5136	85.5104	20.88		2012	9	24	18	38	76.8787	112.021	20.59
2012	9	7	17	46	75.5158	85.5178	20.87		2012	9	24	18	38	76.8802	112.012	20.59
2012	9	7	17	48	75.5181	85.5254	20.86		2012	9	24	18	40	76.8816	112.003	20.59
2012	9	7	17	48	75.5203	85.5331	20.86		2012	9	24	18	40	76.8831	111.994	20.56
2012	9	7	17	50	75.5226	85.5409	20.85		2012	9	24	18	42	76.8847	111.985	20.55
2012	9	7	17	51	75.5248	85.5486	20.83		2012	9	24	18	42	76.8861	111.976	20.59
2012	9	7	17	51	75.5271	85.5563	20.82		2012	9	24	18	44	76.8876	111.967	20.54
2012	9	7	17	53	75.5293	85.5641	20.8		2012	9	24	18	45	76.8891	111.959	20.55
2012	9	7	17	53	75.5316	85.5719	20.78		2012	9	24	18	45	76.8906	111.95	20.57
2012	9	7	17	55	75.5338	85.5797	20.77		2012	9	24	18	47	76.8921	111.941	20.57
2012	9	7	17	55	75.5361	85.5875	20.74		2012	9	24	18	47	76.8936	111.932	20.55
2012	9	7	17	57	75.5384	85.5954	20.71		2012	9	24	18	49	76.8951	111.923	20.57
2012	9	7	17	57	75.5407	85.6032	20.68		2012	9	24	18	49	76.8966	111.914	20.56
2012	9	7	17	59	75.5429	85.6112	20.65		2012	9	24	18	51	76.8981	111.905	20.55
2012	9	7	18	0	75.5451	85.6193	20.6		2012	9	24	18	51	76.8996	111.896	20.55
2012	9	7	18	2	75.5496	85.6355	20.55		2012	9	24	18	53	76.9011	111.888	20.54
2012	9	7	18	2	75.5518	85.6436	20.53		2012	9	24	18	54	76.9026	111.879	20.54
2012	9	7	18	4	75.554	85.6517	20.48		2012	9	24	18	54	76.9041	111.87	20.57
2012	9	7	18	4	75.5563	85.6596	20.45		2012	9	24	18	56	76.9056	111.861	20.57
2012	9	7	18	6	75.5585	85.6675	20.43		2012	9	24	18	56	76.9071	111.852	20.58
2012	9	7	18	6	75.5608	85.6755	20.39		2012	9	24	18	58	76.9086	111.843	20.53
2012	9	7	18	8	75.563	85.6835	20.36		2012	9	24	18	58	76.91	111.835	20.56
2012	9	7	18	9	75.5652	85.6915	20.33		2012	9	24	19	0	76.9116	111.826	20.56
2012	9	7	18	9	75.5675	85.6995	20.3		2012	9	24	19	0	76.9131	111.817	20.58
2012	9	7	18	11	75.5697	85.7075	20.27		2012	9	24	19	2	76.9146	111.808	20.58
2012	9	7	18	11	75.572	85.7154	20.23		2012	9	24	19	3	76.9161	111.799	20.56
2012	9	7	18	13	75.5743	85.7234	20.21		2012	9	24	19	3	76.9175	111.791	20.57
2012	9	7	18	13	75.5765	85.7312	20.18		2012	9	24	19	5	76.919	111.782	20.57
2012	9	7	18	15	75.5787	85.7393	20.15		2012	9	24	19	5	76.9205	111.773	20.55
2012	9	7	18	15	75.581	85.7473	20.12		2012	9	24	19	7	76.922	111.764	20.55
2012	9	7	18	17	75.5832	85.7555	20.1		2012	9	24	19	7	76.9235	111.756	20.53
2012	9	7	18	18	75.5855	85.7637	20.07		2012	9	24	19	9	76.925	111.747	20.55
2012	9	7	18	18	75.5877	85.7719	20.05		2012	9	24	19	9	76.9265	111.738	20.55
2012	9	7	18	20	75.5899	85.7802	20.02		2012	9	24	19	11	76.9279	111.729	20.55
2012	9	7	18	20	75.5921	85.7885	20		2012	9	24	19	12	76.9295	111.721	20.54
2012	9	7	18	22	75.5943	85.797	19.98		2012	9	24	19	12	76.931	111.712	20.53
2012	9	7	18	22	75.5966	85.8052	19.96		2012	9	24	19	14	76.9325	111.703	20.53
2012	9	7	18	24	75.5988	85.8134	19.94		2012	9	24	19	14	76.934	111.695	20.56
2012	9	7	18	24	75.6011	85.8215	19.93		2012	9	24	19	16	76.9355	111.686	20.58
2012	9	7	18	26	75.6033	85.8297	19.91		2012	9	24	19	16	76.9369	111.677	20.52
2012	9	7	18	27	75.6056	85.8382	19.89		2012	9	24	19	18	76.9384	111.668	20.54
2012	9	7	18	27	75.6078	85.8465	19.87		2012	9	24	19	18	76.9399	111.659	20.55
2012	9	7	18	29	75.6099	85.8549	19.86		2012	9	24	19	20	76.9414	111.65	20.55
2012	9	7	18	29	75.6121	85.8633	19.84		2012	9	24	19	21	76.9429	111.641	20.55
2012	9	7	18	31	75.6143	85.8715	19.83		2012	9	24	19	21	76.9443	111.633	20.57
2012	9	7	18	31	75.6166	85.8794	19.82		2012	9	24	19	23	76.9458	111.624	20.57
2012	9	7	18	33	75.6189	85.8872	19.81		2012	9	24	19	23	76.9473	111.615	20.57
2012	9	7	18	33	75.6212	85.8953	19.79		2012	9	24	19	25	76.9488	111.606	20.53
2012	9	7	18	35	75.6235	85.9034	19.78		2012	9	24	19	25	76.9503	111.597	20.54
2012	9	7	18	36	75.6258	85.9114	19.77		2012	9	24	19	27	76.9518	111.588	20.56
2012	9	7	18	36	75.628	85.9195	19.77		2012	9	24	19	27	76.9533	111.58	20.57
2012	9	7	18	38	75.6302	85.9276	19.76		2012	9	24	19	29	76.9548	111.571	20.58
2012	9	7	18	38	75.6324	85.9357	19.74		2012	9	24	19	30	76.9562	111.562	20.57
2012	9	7	18	40	75.6345	85.9437	19.73		2012	9	24	19	30	76.9577	111.553	20.58
2012	9	7	18	40	75.6367	85.9517	19.71		2012	9	24	19	32	76.9592	111.543	20.57
2012	9	7	18	42	75.6389	85.9597	19.71		2012	9	24	19	32	76.9607	111.535	20.57
2012	9	7	18	42	75.6412	85.9676	19.7		2012	9	24	19	34	76.9622	111.525	20.6
2012	9	7	18	44	75.6434	85.9753	19.69		2012	9	24	19	34	76.9637	111.517	20.61
2012	9	7	18	45	75.6456	85.9829	19.68		2012	9	24	19	36	76.9652	111.508	20.61
2012	9	7	18	45	75.6479	85.9908	19.68		2012	9	24	19	36	76.9667	111.499	20.63
2012	9	7	18	47	75.6501	85.9985	19.68		2012	9	24	19	38	76.9682	111.49	20.61
2012	9	7	18	47	75.6524	86.0061	19.67		2012	9	24	19	39	76.9697	111.481	20.61
2012	9	7	18	49	75.6546	86.0138	19.67		2012	9	24	19	39	76.9711	111.472	20.62
2012	9	7	18	49	75.6568	86.0215	19.66		2012	9	24	19	41	76.9726	111.462	20.64
2012	9	7	18	51	75.659	86.0291	19.66		2012	9	24	19	41	76.9741	111.453	20.64
2012	9	7	18	51	75.6612	86.0368	19.66		2012	9	24	19	43	76.9757	111.444	20.65
2012	9	7	18	53	75.6635	86.0444	19.66		2012	9	24	19	43	76.9771	111.434	20.66
2012	9	7	18	54	75.6657	86.0519	19.66		2012	9	24	19	45	76.9786	111.425	20.66
2012	9	7	18	54	75.668	86.0593	19.65		2012	9	24	19	45	76.9802	111.416	20.67
2012	9	7	18	56	75.6703	86.0667	19.65		2012	9	24	19	47	76.9817	111.406	20.66
2012	9	7	18	56	75.6726	86.0741	19.65		2012	9	24	19	48	76.9832	111.397	20.7
2012	9	7	18	58	75.6748	86.0817	19.64		2012	9	24	19	48	76.9848	111.387	20.68
2012	9	7	18	58	75.677	86.0891	19.64		2012	9	24	19	50	76.9864	111.378	20.68
2012	9	7	19	0	75.6793	86.0966	19.64		2012	9	24	19	50	76.988	111.369	20.67
2012	9	7	19	0	75.6815	86.1043	19.63		2012	9	24	19	52	76.9895	111.36	20.67
2012	9	7	19	2	75.6837	86.1119	19.63		2012	9	24	19	52	76.9911	111.351	20.74
2012	9	7	19	3	75.6859	86.1195	19.62		2012	9	24	19	54	76.9927	111.342	20.7
2012	9	7	19	3	75.6881	86.1272	19.61		2012	9	24	19	54	76.9942	111.332	20.7
2012	9	7	19	5	75.6903	86.1348	19.61		2012	9	24	19	56	76.9956	111.323	20.71
2012	9	7	19	5	75.6925	86.1424	19.61		2012	9	24	19	57	76.9972	111.314	20.7
2012	9	7	19	7	75.6948	86.1501	19.61		2012	9	24	19	57	76.9987	111.305	20.73
2012	9	7	19	7	75.6969	86.158	19.61		2012	9	24	19	59	77.0001	111.295	20.76
2012	9	7	19	9	75.6991	86.1657	19.62		2012	9	24	19	59	77.0016	111.285	20.77
2012	9	7	19	9	75.7013	86.1733	19.63		2012	9	24	20	1	77.0032	111.276	20.77
2012	9	7	19	11	75.7035	86.1809	19.63		2012	9	24	20	1	77.0047	111.268	20.78
2012	9	7	19	12	75.7058	86.1885	19.62		2012	9	24	20	3	77.0062	111.258	20.78
2012	9	7	19	12	75.708	86.196	19.62		2012	9	24	20	3	77.0077	111.249	20.81
2012	9	7	19	14	75.7102	86.2035	19.61		2012	9	24	20	5	77.0092	111.239	20.79
2012	9	7	19	14	75.7125	86.2112	19.61		2012	9	24	20	6	77.0107	111.23	20.82
2012	9	7	19	16	75.7147	86.219	19.59		2012	9	24	20	8	77.0138	111.213	20.83
2012	9	7	19	16	75.7169	86.2268	19.6		2012	9	24	20	8	77.0153	111.203	20.85
2012	9	7	19	18	75.7191	86.2346	19.59		2012	9	24	20	10	77.0169	111.194	20.87
2012	9	7	19	18	75.7213	86.2426	19.59		2012	9	24	20	10	77.0186	111.185	20.85
2012	9	7	19	20	75.7235	86.2503	19.58		2012	9	24	20	12	77.0201	111.175	20.86
2012	9	7	19	21	75.7257	86.2582	19.57		2012	9	24	20	12	77.0217	111.166	20.9
2012	9	7	19	21	75.7279	86.2659	19.56		2012	9	24	20	14	77.0233	111.157	20.88
2012	9	7	19	23	75.7301	86.2738	19.54		2012	9	24	20	15	77.0248	111.148	20.92
2012	9	7	19	23	75.7323	86.2816	19.53		2012	9	24	20	15	77.0263	111.138	20.91
2012	9	7	19	25	75.7345	86.2894	19.52		2012	9	24	20	17	77.0279	111.129	20.95
2012	9	7	19	25	75.7367	86.2975	19.51		2012	9	24	20	17	77.0295	111.12	20.93
2012	9	7	19	27	75.7389	86.3054	19.49		2012	9	24	20	19	77.0311	111.11	20.95
2012	9	7	19	27	75.7411	86.3134	19.47		2012	9	24	20	19	77.0327	111.101	21
2012	9	7	19	29	75.7432	86.3213	19.46		2012	9	24	20	21	77.0343	111.092	21
2012	9	7	19	30	75.7455	86.3293	19.44		2012	9	24	20	21	77.0359	111.082	21.01
2012	9	7	19	30	75.7476	86.3373	19.43		2012	9	24	20	23	77.0374	111.073	20.98
2012	9	7	19	32	75.7497	86.3451	19.41		2012	9	24	20	24	77.0389	111.064	20.99
2012	9	7	19	32	75.7519	86.3532	19.4		2012	9	24	20	24	77.0405	111.054	21.03
2012	9	7	19	34	75.754	86.361	19.39		2012	9	24	20	26	77.0421	111.045	21.02
2012	9	7	19	34	75.7562	86.3689	19.38		2012	9	24	20	26	77.0437	111.035	21.01
2012	9	7	19	36	75.7582	86.3767	19.36		2012	9	24	20	28	77.0454	111.026	21
2012	9	7	19	36	75.7604	86.3847	19.36		2012	9	24	20	28	77.047	111.016	21.01
2012	9	7	19	38	75.7625	86.3927	19.35		2012	9	24	20	30	77.0487	111.007	21.04
2012	9	7	19	39	75.7645	86.4007	19.35		2012	9	24	20	30	77.0502	110.997	21.05
2012	9	7	19	39	75.7667	86.4086	19.34		2012	9	24	20	32	77.0518	110.987	21.04
2012	9	7	19	41	75.7688	86.4165	19.34		2012	9	24	20	33	77.0534	110.977	21.05
2012	9	7	19	41	75.7709	86.4244	19.34		2012	9	24	20	33	77.0549	110.967	21.03
2012	9	7	19	43	75.7731	86.4326	19.34		2012	9	24	20	35	77.0565	110.958	21.03
2012	9	7	19	43	75.7752	86.4407	19.34		2012	9	24	20	35	77.0582	110.948	21.04
2012	9	7	19	45	75.7773	86.4488	19.34		2012	9	24	20	37	77.0599	110.939	21.02
2012	9	7	19	45	75.7794	86.457	19.33		2012	9	24	20	37	77.0615	110.929	21.01
2012	9	7	19	47	75.7815	86.4651	19.33		2012	9	24	20	39	77.0632	110.92	21.03
2012	9	7	19	48	75.7836	86.4732	19.32		2012	9	24	20	39	77.0649	110.91	21.04
2012	9	7	19	48	75.7857	86.4814	19.31		2012	9	24	20	41	77.0665	110.901	21.05
2012	9	7	19	50	75.7879	86.4895	19.3		2012	9	24	20	42	77.0682	110.891	20.99
2012	9	7	19	50	75.7901	86.4976	19.3		2012	9	24	20	42	77.0698	110.881	20.99
2012	9	7	19	52	75.7923	86.5056	19.29		2012	9	24	20	44	77.0713	110.871	21
2012	9	7	19	52	75.7944	86.5139	19.29		2012	9	24	20	44	77.0729	110.862	20.99
2012	9	7	19	54	75.7965	86.5219	19.28		2012	9	24	20	46	77.0745	110.852	20.99
2012	9	7	19	54	75.7986	86.5302	19.28		2012	9	24	20	46	77.076	110.842	20.99
2012	9	7	19	56	75.8007	86.5383	19.28		2012	9	24	20	48	77.0776	110.833	20.97
2012	9	7	19	57	75.8028	86.5466	19.27		2012	9	24	20	48	77.0792	110.823	20.98
2012	9	7	19	57	75.8049	86.5548	19.27		2012	9	24	20	50	77.0808	110.813	20.97
2012	9	7	19	59	75.8069	86.5628	19.27		2012	9	24	20	51	77.0824	110.803	20.94
2012	9	7	19	59	75.8091	86.5709	19.27		2012	9	24	20	51	77.084	110.794	20.94
2012	9	7	20	1	75.8112	86.5791	19.27		2012	9	24	20	53	77.0856	110.784	20.99
2012	9	7	20	1	75.8133	86.5872	19.26		2012	9	24	20	53	77.0871	110.774	20.9
2012	9	7	20	3	75.8155	86.5954	19.26		2012	9	24	20	55	77.0887	110.764	20.94
2012	9	7	20	3	75.8176	86.6037	19.26		2012	9	24	20	55	77.0903	110.754	20.92
2012	9	7	20	5	75.8198	86.612	19.26		2012	9	24	20	57	77.0919	110.745	20.95
2012	9	7	20	6	75.8219	86.6203	19.27		2012	9	24	20	57	77.0935	110.735	20.96
2012	9	7	20	8	75.8263	86.6369	19.27		2012	9	24	20	59	77.095	110.725	20.91
2012	9	7	20	8	75.8284	86.6453	19.27		2012	9	24	21	0	77.0966	110.715	20.9
2012	9	7	20	10	75.8306	86.6536	19.27		2012	9	24	21	0	77.0981	110.705	20.96
2012	9	7	20	10	75.8328	86.6618	19.27		2012	9	24	21	2	77.0997	110.695	20.88
2012	9	7	20	12	75.835	86.6701	19.27		2012	9	24	21	2	77.1012	110.685	20.89
2012	9	7	20	12	75.8372	86.6782	19.27		2012	9	24	21	4	77.1027	110.675	20.93
2012	9	7	20	14	75.8393	86.6863	19.27		2012	9	24	21	4	77.1042	110.665	20.87
2012	9	7	20	15	75.8415	86.6944	19.27		2012	9	24	21	6	77.1058	110.656	20.88
2012	9	7	20	15	75.8437	86.7024	19.27		2012	9	24	21	6	77.1073	110.646	20.9
2012	9	7	20	17	75.8459	86.7106	19.27		2012	9	24	21	8	77.1089	110.637	20.86
2012	9	7	20	17	75.8481	86.7188	19.28		2012	9	24	21	9	77.1104	110.627	20.87
2012	9	7	20	19	75.8504	86.727	19.28		2012	9	24	21	9	77.1119	110.618	20.89
2012	9	7	20	19	75.8526	86.7352	19.28		2012	9	24	21	11	77.1134	110.608	20.86
2012	9	7	20	21	75.8549	86.7434	19.28		2012	9	24	21	11	77.1148	110.598	20.86
2012	9	7	20	21	75.8571	86.7515	19.28		2012	9	24	21	13	77.1163	110.589	20.84
2012	9	7	20	23	75.8593	86.7596	19.28		2012	9	24	21	13	77.1178	110.579	20.87
2012	9	7	20	24	75.8615	86.7676	19.28		2012	9	24	21	15	77.1194	110.57	20.85
2012	9	7	20	24	75.8637	86.7758	19.28		2012	9	24	21	15	77.121	110.561	20.81
2012	9	7	20	26	75.8659	86.7838	19.28		2012	9	24	21	17	77.1225	110.552	20.79
2012	9	7	20	26	75.8681	86.7919	19.28		2012	9	24	21	18	77.1241	110.543	20.77
2012	9	7	20	28	75.8702	86.8	19.28		2012	9	24	21	18	77.1256	110.534	20.78
2012	9	7	20	28	75.8724	86.8081	19.27		2012	9	24	21	20	77.1272	110.525	20.77
2012	9	7	20	30	75.8746	86.8162	19.27		2012	9	24	21	20	77.1287	110.515	20.73
2012	9	7	20	30	75.8768	86.8243	19.27		2012	9	24	21	22	77.1303	110.506	20.71
2012	9	7	20	32	75.879	86.8324	19.26		2012	9	24	21	22	77.1318	110.497	20.72
2012	9	7	20	33	75.8811	86.8405	19.26		2012	9	24	21	24	77.1334	110.487	20.75
2012	9	7	20	33	75.8833	86.8484	19.25		2012	9	24	21	24	77.135	110.478	20.74
2012	9	7	20	35	75.8855	86.8565	19.25		2012	9	24	21	26	77.1366	110.469	20.73
2012	9	7	20	35	75.8877	86.8647	19.25		2012	9	24	21	27	77.1382	110.46	20.72
2012	9	7	20	37	75.8898	86.8728	19.24		2012	9	24	21	27	77.1398	110.45	20.7
2012	9	7	20	37	75.892	86.8811	19.24		2012	9	24	21	29	77.1414	110.441	20.69
2012	9	7	20	39	75.8942	86.8891	19.24		2012	9	24	21	29	77.1429	110.432	20.67
2012	9	7	20	39	75.8964	86.897	19.24		2012	9	24	21	31	77.1445	110.423	20.68
2012	9	7	20	41	75.8987	86.9047	19.23		2012	9	24	21	31	77.1461	110.414	20.67
2012	9	7	20	42	75.9009	86.9122	19.23		2012	9	24	21	33	77.1477	110.405	20.69
2012	9	7	20	42	75.9032	86.9199	19.23		2012	9	24	21	33	77.1494	110.396	20.67
2012	9	7	20	44	75.9055	86.9277	19.23		2012	9	24	21	35	77.151	110.387	20.64
2012	9	7	20	44	75.9078	86.9355	19.23		2012	9	24	21	36	77.1526	110.378	20.63
2012	9	7	20	46	75.91	86.9434	19.22		2012	9	24	21	36	77.1541	110.369	20.66
2012	9	7	20	46	75.9122	86.9513	19.22		2012	9	24	21	38	77.1557	110.359	20.6
2012	9	7	20	48	75.9144	86.9591	19.21		2012	9	24	21	38	77.1573	110.35	20.62
2012	9	7	20	48	75.9167	86.967	19.21		2012	9	24	21	40	77.1589	110.341	20.58
2012	9	7	20	50	75.9189	86.9747	19.2		2012	9	24	21	40	77.1606	110.332	20.58
2012	9	7	20	51	75.9211	86.9825	19.19		2012	9	24	21	42	77.1622	110.323	20.56
2012	9	7	20	51	75.9234	86.9902	19.19		2012	9	24	21	42	77.1638	110.314	20.58
2012	9	7	20	53	75.9256	86.9979	19.18		2012	9	24	21	44	77.1654	110.305	20.6
2012	9	7	20	53	75.9277	87.0056	19.17		2012	9	24	21	45	77.1671	110.296	20.57
2012	9	7	20	55	75.93	87.0135	19.17		2012	9	24	21	45	77.1687	110.287	20.56
2012	9	7	20	55	75.9322	87.0213	19.17		2012	9	24	21	47	77.1702	110.277	20.55
2012	9	7	20	57	75.9344	87.0292	19.17		2012	9	24	21	47	77.1718	110.268	20.54
2012	9	7	20	57	75.9366	87.0371	19.17		2012	9	24	21	49	77.1733	110.258	20.57
2012	9	7	20	59	75.9388	87.045	19.17		2012	9	24	21	49	77.1748	110.249	20.58
2012	9	7	21	0	75.941	87.053	19.17		2012	9	24	21	51	77.1763	110.239	20.58
2012	9	7	21	0	75.9432	87.0609	19.17		2012	9	24	21	51	77.1778	110.229	20.52
2012	9	7	21	2	75.9454	87.0689	19.17		2012	9	24	21	53	77.1793	110.219	20.51
2012	9	7	21	2	75.9476	87.0766	19.17		2012	9	24	21	54	77.1808	110.21	20.51
2012	9	7	21	4	75.9498	87.0843	19.17		2012	9	24	21	54	77.1824	110.2	20.47
2012	9	7	21	4	75.952	87.0921	19.16		2012	9	24	21	56	77.1839	110.19	20.5
2012	9	7	21	6	75.9542	87.0999	19.16		2012	9	24	21	56	77.1855	110.18	20.49
2012	9	7	21	6	75.9564	87.1078	19.15		2012	9	24	21	58	77.187	110.171	20.48
2012	9	7	21	8	75.9587	87.1156	19.15		2012	9	24	21	58	77.1886	110.162	20.47
2012	9	7	21	9	75.9609	87.1235	19.14		2012	9	24	22	0	77.1902	110.152	20.45
2012	9	7	21	9	75.9631	87.1314	19.14		2012	9	24	22	0	77.1917	110.142	20.46
2012	9	7	21	11	75.9653	87.1393	19.13		2012	9	24	22	2	77.1932	110.133	20.43
2012	9	7	21	11	75.9674	87.1471	19.13		2012	9	24	22	3	77.1947	110.123	20.42
2012	9	7	21	13	75.9696	87.155	19.13		2012	9	24	22	3	77.1962	110.113	20.4
2012	9	7	21	13	75.9719	87.1628	19.12		2012	9	24	22	5	77.1976	110.103	20.42
2012	9	7	21	15	75.9741	87.1707	19.11		2012	9	24	22	5	77.199	110.094	20.39
2012	9	7	21	15	75.9762	87.1786	19.12		2012	9	24	22	7	77.2005	110.084	20.37
2012	9	7	21	17	75.9784	87.1866	19.1		2012	9	24	22	7	77.202	110.074	20.33
2012	9	7	21	18	75.9806	87.1944	19.11		2012	9	24	22	9	77.2035	110.064	20.3
2012	9	7	21	18	75.9827	87.2025	19.11		2012	9	24	22	9	77.205	110.055	20.3
2012	9	7	21	20	75.9849	87.2107	19.12		2012	9	24	22	11	77.2065	110.045	20.3
2012	9	7	21	20	75.9871	87.2188	19.13		2012	9	24	22	12	77.208	110.035	20.27
2012	9	7	21	22	75.9893	87.2269	19.14		2012	9	24	22	14	77.2111	110.016	20.23
2012	9	7	21	22	75.9914	87.235	19.15		2012	9	24	22	14	77.2126	110.007	20.22
2012	9	7	21	24	75.9935	87.243	19.16		2012	9	24	22	16	77.2141	109.997	20.2
2012	9	7	21	24	75.9956	87.2512	19.16		2012	9	24	22	16	77.2157	109.988	20.19
2012	9	7	21	26	75.9978	87.2593	19.17		2012	9	24	22	18	77.2172	109.978	20.17
2012	9	7	21	27	75.9999	87.2679	19.18		2012	9	24	22	18	77.2188	109.969	20.17
2012	9	7	21	27	76.0019	87.2773	19.18		2012	9	24	22	20	77.2204	109.959	20.14
2012	9	7	21	29	76.0035	87.2867	19.18		2012	9	24	22	21	77.222	109.95	20.15
2012	9	7	21	29	76.0051	87.2973	19.19		2012	9	24	22	21	77.2237	109.94	20.14
2012	9	7	21	31	76.0065	87.3079	19.18		2012	9	24	22	23	77.2253	109.931	20.09
2012	9	7	21	31	76.0079	87.3185	19.18		2012	9	24	22	23	77.2269	109.921	20.09
2012	9	7	21	33	76.0093	87.3291	19.18		2012	9	24	22	25	77.2285	109.912	20.1
2012	9	7	21	33	76.0108	87.3397	19.18		2012	9	24	22	25	77.2301	109.903	20.08
2012	9	7	21	35	76.0124	87.3501	19.18		2012	9	24	22	27	77.2317	109.893	20.07
2012	9	7	21	36	76.014	87.3604	19.18		2012	9	24	22	27	77.2333	109.884	20.04
2012	9	7	21	36	76.0155	87.3703	19.18		2012	9	24	22	29	77.235	109.874	20.02
2012	9	7	21	38	76.0171	87.3806	19.18		2012	9	24	22	30	77.2366	109.865	20.01
2012	9	7	21	38	76.0186	87.3907	19.18		2012	9	24	22	30	77.2382	109.856	19.99
2012	9	7	21	40	76.0201	87.4008	19.18		2012	9	24	22	32	77.2397	109.846	19.99
2012	9	7	21	40	76.0215	87.4111	19.18		2012	9	24	22	32	77.2413	109.836	19.99
2012	9	7	21	42	76.0229	87.4214	19.19		2012	9	24	22	34	77.2429	109.827	19.99
2012	9	7	21	42	76.0243	87.4314	19.19		2012	9	24	22	34	77.2445	109.818	19.96
2012	9	7	21	44	76.0258	87.4415	19.2		2012	9	24	22	36	77.2461	109.808	19.95
2012	9	7	21	45	76.0273	87.4514	19.2		2012	9	24	22	36	77.2476	109.798	19.95
2012	9	7	21	45	76.0289	87.4612	19.21		2012	9	24	22	38	77.2492	109.789	19.96
2012	9	7	21	47	76.0304	87.471	19.21		2012	9	24	22	39	77.2509	109.78	19.95
2012	9	7	21	47	76.0319	87.481	19.22		2012	9	24	22	39	77.2525	109.77	19.95
2012	9	7	21	49	76.0334	87.4908	19.23		2012	9	24	22	41	77.2541	109.76	19.94
2012	9	7	21	49	76.035	87.5007	19.23		2012	9	24	22	41	77.2557	109.751	19.94
2012	9	7	21	51	76.0365	87.5106	19.24		2012	9	24	22	43	77.2572	109.741	19.93
2012	9	7	21	51	76.038	87.5204	19.25		2012	9	24	22	43	77.2589	109.731	19.93
2012	9	7	21	53	76.0396	87.5302	19.26		2012	9	24	22	45	77.2604	109.722	19.9
2012	9	7	21	54	76.0411	87.54	19.28		2012	9	24	22	45	77.2619	109.711	19.9
2012	9	7	21	54	76.0426	87.5497	19.32		2012	9	24	22	47	77.2635	109.702	19.87
2012	9	7	21	56	76.0443	87.5597	19.35		2012	9	24	22	48	77.2651	109.692	19.85
2012	9	7	21	56	76.0458	87.5694	19.4		2012	9	24	22	48	77.2667	109.683	19.88
2012	9	7	21	58	76.0475	87.579	19.43		2012	9	24	22	50	77.2682	109.673	19.84
2012	9	7	21	58	76.0491	87.5886	19.47		2012	9	24	22	50	77.2698	109.663	19.84
2012	9	7	22	0	76.0507	87.5984	19.5		2012	9	24	22	52	77.2713	109.653	19.87
2012	9	7	22	0	76.0522	87.6086	19.53		2012	9	24	22	52	77.2729	109.643	19.83
2012	9	7	22	2	76.0537	87.619	19.56		2012	9	24	22	54	77.2746	109.634	19.8
2012	9	7	22	3	76.0549	87.6294	19.58		2012	9	24	22	54	77.2762	109.624	19.8
2012	9	7	22	3	76.0563	87.6397	19.62		2012	9	24	22	56	77.2779	109.615	19.78
2012	9	7	22	5	76.0577	87.6502	19.64		2012	9	24	22	57	77.2796	109.605	19.8
2012	9	7	22	5	76.059	87.6607	19.65		2012	9	24	22	57	77.2813	109.596	19.76
2012	9	7	22	7	76.0604	87.6709	19.66		2012	9	24	22	59	77.283	109.587	19.79
2012	9	7	22	7	76.0619	87.6811	19.68		2012	9	24	22	59	77.2846	109.577	19.74
2012	9	7	22	9	76.0633	87.6915	19.69		2012	9	24	23	1	77.2863	109.567	19.73
2012	9	7	22	9	76.0647	87.7017	19.72		2012	9	24	23	1	77.288	109.558	19.71
2012	9	7	22	11	76.066	87.7122	19.73		2012	9	24	23	3	77.2896	109.548	19.71
2012	9	7	22	12	76.0674	87.7226	19.79		2012	9	24	23	3	77.2913	109.539	19.68
2012	9	7	22	14	76.0702	87.7433	19.85		2012	9	24	23	5	77.293	109.529	19.66
2012	9	7	22	14	76.0716	87.7537	19.9		2012	9	24	23	6	77.2946	109.52	19.64
2012	9	7	22	16	76.0729	87.7644	19.95		2012	9	24	23	6	77.2963	109.51	19.67
2012	9	7	22	16	76.0743	87.7749	20.01		2012	9	24	23	8	77.2979	109.501	19.65
2012	9	7	22	18	76.0757	87.7856	20.06		2012	9	24	23	8	77.2995	109.492	19.64
2012	9	7	22	18	76.0771	87.796	20.11		2012	9	24	23	10	77.3012	109.483	19.64
2012	9	7	22	20	76.0784	87.8066	20.19		2012	9	24	23	10	77.3028	109.474	19.63
2012	9	7	22	21	76.0798	87.8172	20.27		2012	9	24	23	12	77.3045	109.465	19.64
2012	9	7	22	21	76.0811	87.8279	20.36		2012	9	24	23	12	77.3062	109.456	19.64
2012	9	7	22	23	76.0825	87.8387	20.45		2012	9	24	23	14	77.3079	109.447	19.62
2012	9	7	22	23	76.0838	87.8494	20.54		2012	9	24	23	15	77.3096	109.438	19.62
2012	9	7	22	25	76.0852	87.8602	20.63		2012	9	24	23	15	77.3113	109.429	19.61
2012	9	7	22	25	76.0866	87.8707	20.73		2012	9	24	23	17	77.3129	109.42	19.6
2012	9	7	22	27	76.088	87.8815	20.83		2012	9	24	23	17	77.3144	109.411	19.61
2012	9	7	22	27	76.0894	87.8922	20.92		2012	9	24	23	19	77.3158	109.401	19.61
2012	9	7	22	29	76.0908	87.9028	21		2012	9	24	23	19	77.3173	109.391	19.58
2012	9	7	22	30	76.0923	87.9133	21.08		2012	9	24	23	21	77.3187	109.382	19.58
2012	9	7	22	30	76.0937	87.9237	21.16		2012	9	24	23	21	77.3202	109.372	19.58
2012	9	7	22	32	76.0952	87.9343	21.21		2012	9	24	23	23	77.3216	109.362	19.55
2012	9	7	22	32	76.0967	87.9449	21.26		2012	9	24	23	24	77.3231	109.353	19.54
2012	9	7	22	34	76.0981	87.9553	21.29		2012	9	24	23	24	77.3245	109.343	19.52
2012	9	7	22	34	76.0995	87.9664	21.31		2012	9	24	23	26	77.3261	109.334	19.55
2012	9	7	22	36	76.101	87.9768	21.33		2012	9	24	23	26	77.3276	109.324	19.55
2012	9	7	22	36	76.1024	87.9873	21.35		2012	9	24	23	28	77.329	109.315	19.54
2012	9	7	22	38	76.1039	87.998	21.37		2012	9	24	23	28	77.3305	109.305	19.52
2012	9	7	22	39	76.1053	88.0083	21.4		2012	9	24	23	30	77.3319	109.296	19.52
2012	9	7	22	39	76.1068	88.0187	21.45		2012	9	24	23	30	77.3333	109.286	19.52
2012	9	7	22	41	76.1084	88.0289	21.5		2012	9	24	23	32	77.3348	109.277	19.54
2012	9	7	22	41	76.11	88.039	21.6		2012	9	24	23	33	77.3362	109.267	19.47
2012	9	7	22	43	76.1115	88.0492	21.68		2012	9	24	23	33	77.3377	109.258	19.51
2012	9	7	22	43	76.113	88.0594	21.81		2012	9	24	23	35	77.3392	109.249	19.49
2012	9	7	22	45	76.1145	88.0695	21.92		2012	9	24	23	35	77.3406	109.239	19.49
2012	9	7	22	45	76.116	88.0795	22.04		2012	9	24	23	37	77.342	109.23	19.49
2012	9	7	22	47	76.1174	88.0895	22.17		2012	9	24	23	37	77.3434	109.221	19.47
2012	9	7	22	48	76.1189	88.0994	22.27		2012	9	24	23	39	77.3449	109.211	19.5
2012	9	7	22	48	76.1205	88.1096	22.38		2012	9	24	23	39	77.3463	109.201	19.47
2012	9	7	22	50	76.1221	88.1195	22.51		2012	9	24	23	41	77.3477	109.192	19.48
2012	9	7	22	50	76.1237	88.1293	22.64		2012	9	24	23	42	77.3491	109.182	19.49
2012	9	7	22	52	76.1253	88.1392	22.75		2012	9	24	23	42	77.3506	109.173	19.52
2012	9	7	22	52	76.1269	88.1491	22.89		2012	9	24	23	44	77.3522	109.164	19.45
2012	9	7	22	54	76.1285	88.1589	23.01		2012	9	24	23	44	77.3538	109.156	19.44
2012	9	7	22	54	76.1302	88.1687	23.12		2012	9	24	23	46	77.3553	109.147	19.49
2012	9	7	22	56	76.1318	88.1785	23.28		2012	9	24	23	46	77.3569	109.138	19.45
2012	9	7	22	57	76.1334	88.1883	23.4		2012	9	24	23	48	77.3584	109.129	19.47
2012	9	7	22	57	76.1351	88.198	23.53		2012	9	24	23	48	77.36	109.12	19.46
2012	9	7	22	59	76.1367	88.208	23.64		2012	9	24	23	50	77.3615	109.111	19.5
2012	9	7	22	59	76.1383	88.2178	23.75		2012	9	24	23	51	77.363	109.101	19.49
2012	9	7	23	1	76.14	88.2276	23.86		2012	9	24	23	51	77.3645	109.092	19.53
2012	9	7	23	1	76.1415	88.2375	23.97		2012	9	24	23	53	77.3658	109.083	19.53
2012	9	7	23	3	76.1432	88.2474	24.05		2012	9	24	23	53	77.3674	109.074	19.53
2012	9	7	23	3	76.1449	88.2573	24.11		2012	9	24	23	55	77.3689	109.065	19.59
2012	9	7	23	5	76.1465	88.2672	24.18		2012	9	24	23	55	77.3704	109.057	19.62
2012	9	7	23	6	76.1482	88.2771	24.24		2012	9	24	23	57	77.372	109.049	19.61
2012	9	7	23	6	76.1498	88.287	24.3		2012	9	24	23	57	77.3734	109.04	19.64
2012	9	7	23	8	76.1514	88.2968	24.33		2012	9	24	23	59	77.3748	109.031	19.64
2012	9	7	23	8	76.1531	88.3067	24.37		2012	9	25	0	0	77.3762	109.022	19.72
2012	9	7	23	10	76.1548	88.3167	24.4		2012	9	25	0	0	77.3776	109.013	19.76
2012	9	7	23	10	76.1565	88.3266	24.43		2012	9	25	0	2	77.379	109.004	19.79
2012	9	7	23	12	76.1582	88.3367	24.44		2012	9	25	0	2	77.3804	108.995	19.76
2012	9	7	23	12	76.1598	88.347	24.47		2012	9	25	0	4	77.3817	108.987	19.88
2012	9	7	23	14	76.1615	88.3571	24.48		2012	9	25	0	4	77.3832	108.978	19.92
2012	9	7	23	15	76.1631	88.3675	24.48		2012	9	25	0	6	77.3847	108.969	19.95
2012	9	7	23	15	76.1647	88.3778	24.47		2012	9	25	0	6	77.3861	108.96	19.94
2012	9	7	23	17	76.1664	88.3881	24.46		2012	9	25	0	8	77.3875	108.951	19.93
2012	9	7	23	17	76.1682	88.3984	24.44		2012	9	25	0	9	77.3889	108.942	19.98
2012	9	7	23	19	76.1698	88.4088	24.42		2012	9	25	0	9	77.3903	108.933	20.01
2012	9	7	23	19	76.1716	88.4192	24.39		2012	9	25	0	11	77.3917	108.924	19.99
2012	9	7	23	21	76.1733	88.4294	24.36		2012	9	25	0	11	77.3931	108.916	20.03
2012	9	7	23	21	76.175	88.4398	24.32		2012	9	25	0	13	77.3945	108.907	20.11
2012	9	7	23	23	76.1766	88.45	24.29		2012	9	25	0	13	77.3959	108.899	20.09
2012	9	7	23	24	76.1784	88.4606	24.25		2012	9	25	0	15	77.3974	108.89	20.2
2012	9	7	23	24	76.18	88.471	24.2		2012	9	25	0	15	77.3988	108.881	20.05
2012	9	7	23	26	76.1817	88.4815	24.17		2012	9	25	0	17	77.4003	108.872	20.06
2012	9	7	23	26	76.1834	88.4922	24.12		2012	9	25	0	18	77.4017	108.863	20.07
2012	9	7	23	28	76.1851	88.503	24.08		2012	9	25	0	20	77.4043	108.846	20.21
2012	9	7	23	28	76.1867	88.5138	24.03		2012	9	25	0	20	77.4055	108.838	20.1
2012	9	7	23	30	76.1882	88.5245	24		2012	9	25	0	22	77.4069	108.829	20.21
2012	9	7	23	30	76.1898	88.5353	23.95		2012	9	25	0	22	77.4083	108.82	20.06
2012	9	7	23	32	76.1914	88.5462	23.89		2012	9	25	0	24	77.4097	108.812	20.24
2012	9	7	23	33	76.1929	88.5571	23.85		2012	9	25	0	24	77.4111	108.803	20.2
2012	9	7	23	33	76.1945	88.5682	23.81		2012	9	25	0	26	77.4124	108.795	20.03
2012	9	7	23	35	76.1959	88.5792	23.74		2012	9	25	0	27	77.4137	108.787	20.29
2012	9	7	23	35	76.1973	88.5903	23.72		2012	9	25	0	27	77.4151	108.779	20.23
2012	9	7	23	37	76.1987	88.6018	23.66		2012	9	25	0	29	77.4165	108.77	20.25
2012	9	7	23	37	76.2	88.6132	23.6		2012	9	25	0	29	77.4179	108.761	20.18
2012	9	7	23	39	76.2013	88.6248	23.55		2012	9	25	0	31	77.4194	108.753	20.27
2012	9	7	23	39	76.2026	88.6363	23.51		2012	9	25	0	31	77.4206	108.744	20.31
2012	9	7	23	41	76.204	88.6479	23.47		2012	9	25	0	33	77.422	108.736	20.32
2012	9	7	23	42	76.2053	88.6593	23.43		2012	9	25	0	33	77.4234	108.727	20.22
2012	9	7	23	42	76.2066	88.6706	23.37		2012	9	25	0	35	77.4248	108.718	20.26
2012	9	7	23	44	76.208	88.682	23.36		2012	9	25	0	36	77.4262	108.71	20.27
2012	9	7	23	44	76.2093	88.6935	23.31		2012	9	25	0	36	77.4275	108.701	20.21
2012	9	7	23	46	76.2107	88.7052	23.28		2012	9	25	0	38	77.4288	108.692	20.19
2012	9	7	23	46	76.2121	88.7169	23.24		2012	9	25	0	38	77.4302	108.684	20.31
2012	9	7	23	48	76.2133	88.7282	23.2		2012	9	25	0	40	77.4316	108.675	20.21
2012	9	7	23	48	76.2147	88.7398	23.18		2012	9	25	0	40	77.4329	108.667	20.18
2012	9	7	23	50	76.216	88.7513	23.12		2012	9	25	0	42	77.4342	108.658	20.25
2012	9	7	23	51	76.2174	88.7629	23.09		2012	9	25	0	42	77.4356	108.65	20.23
2012	9	7	23	51	76.2187	88.7745	23.06		2012	9	25	0	44	77.4369	108.641	20.21
2012	9	7	23	53	76.2199	88.7858	23.03		2012	9	25	0	45	77.4383	108.632	20.34
2012	9	7	23	53	76.2212	88.7974	23.01		2012	9	25	0	45	77.4397	108.624	20.27
2012	9	7	23	55	76.2225	88.809	22.97		2012	9	25	0	47	77.4411	108.615	20.27
2012	9	7	23	55	76.2238	88.8206	22.93		2012	9	25	0	47	77.4424	108.607	20.21
2012	9	7	23	57	76.2252	88.8321	22.89		2012	9	25	0	49	77.4438	108.598	20.24
2012	9	7	23	57	76.2266	88.8434	22.86		2012	9	25	0	49	77.4453	108.589	20.29
2012	9	7	23	59	76.2282	88.8544	22.83		2012	9	25	0	51	77.4469	108.58	20.35
2012	9	8	0	0	76.2298	88.8649	22.8		2012	9	25	0	51	77.4484	108.572	20.35
2012	9	8	0	0	76.2315	88.8756	22.77		2012	9	25	0	53	77.4496	108.562	20.25
2012	9	8	0	2	76.2333	88.8863	22.74		2012	9	25	0	54	77.4508	108.553	20.25
2012	9	8	0	2	76.2351	88.8971	22.71		2012	9	25	0	54	77.4519	108.543	20.3
2012	9	8	0	4	76.2367	88.9078	22.68		2012	9	25	0	56	77.4529	108.533	20.38
2012	9	8	0	4	76.2383	88.9185	22.66		2012	9	25	0	56	77.454	108.523	20.35
2012	9	8	0	6	76.2399	88.9294	22.61		2012	9	25	0	58	77.455	108.512	20.27
2012	9	8	0	6	76.2415	88.9402	22.58		2012	9	25	0	58	77.4561	108.502	20.24
2012	9	8	0	8	76.2431	88.951	22.58		2012	9	25	1	0	77.4572	108.491	20.27
2012	9	8	0	9	76.2448	88.9617	22.53		2012	9	25	1	0	77.4582	108.48	20.34
2012	9	8	0	9	76.2464	88.9725	22.52		2012	9	25	1	2	77.4593	108.469	20.39
2012	9	8	0	11	76.2481	88.983	22.5		2012	9	25	1	3	77.4604	108.459	20.32
2012	9	8	0	11	76.2497	88.9937	22.47		2012	9	25	1	3	77.4616	108.449	20.38
2012	9	8	0	13	76.2514	89.0044	22.46		2012	9	25	1	5	77.4628	108.438	20.36
2012	9	8	0	13	76.2531	89.015	22.43		2012	9	25	1	5	77.4638	108.428	20.42
2012	9	8	0	15	76.2547	89.0258	22.43		2012	9	25	1	7	77.4649	108.417	20.36
2012	9	8	0	15	76.2564	89.0365	22.4		2012	9	25	1	7	77.4659	108.407	20.44
2012	9	8	0	17	76.258	89.047	22.37		2012	9	25	1	9	77.467	108.396	20.39
2012	9	8	0	18	76.2596	89.0576	22.36		2012	9	25	1	9	77.4681	108.385	20.41
2012	9	8	0	20	76.2629	89.0786	22.34		2012	9	25	1	11	77.4693	108.375	20.37
2012	9	8	0	20	76.2645	89.089	22.32		2012	9	25	1	12	77.4704	108.364	20.47
2012	9	8	0	22	76.2662	89.0993	22.3		2012	9	25	1	12	77.4714	108.354	20.45
2012	9	8	0	22	76.2678	89.1099	22.29		2012	9	25	1	14	77.4724	108.342	20.45
2012	9	8	0	24	76.2695	89.1202	22.29		2012	9	25	1	14	77.4733	108.331	20.35
2012	9	8	0	24	76.2712	89.1306	22.27		2012	9	25	1	16	77.4743	108.32	20.38
2012	9	8	0	26	76.2728	89.141	22.24		2012	9	25	1	16	77.4752	108.309	20.27
2012	9	8	0	27	76.2744	89.1513	22.24		2012	9	25	1	18	77.4761	108.297	20.33
2012	9	8	0	27	76.276	89.1618	22.25		2012	9	25	1	18	77.4771	108.287	20.41
2012	9	8	0	29	76.2777	89.1723	22.25		2012	9	25	1	20	77.4781	108.277	20.42
2012	9	8	0	29	76.2793	89.1825	22.22		2012	9	25	1	21	77.4792	108.267	20.35
2012	9	8	0	31	76.2809	89.1929	22.22		2012	9	25	1	21	77.4805	108.256	20.3
2012	9	8	0	31	76.2824	89.2032	22.21		2012	9	25	1	23	77.4817	108.246	20.37
2012	9	8	0	33	76.284	89.2137	22.21		2012	9	25	1	23	77.4828	108.236	20.36
2012	9	8	0	33	76.2854	89.2239	22.21		2012	9	25	1	25	77.4841	108.226	20.4
2012	9	8	0	35	76.287	89.2346	22.18		2012	9	25	1	25	77.4852	108.215	20.33
2012	9	8	0	36	76.2884	89.2451	22.19		2012	9	25	1	27	77.4864	108.204	20.42
2012	9	8	0	36	76.2898	89.2556	22.18		2012	9	25	1	27	77.4874	108.193	20.41
2012	9	8	0	38	76.2912	89.2661	22.17		2012	9	25	1	29	77.4883	108.182	20.4
[truncated: 3,709 more rows]

## Sheet: 2015
year	month	day	hour	minute	longitude, E	latitude, N	salinity
[truncated: 32 more rows]

[truncated: 4 more sheets: 2016, 2017, 2018, 2019]
