# Supplementary material for: Freshwater transport between the Kara, Laptev, and East-Siberian seas
Source: Sci Rep. 2020 Aug 3;10:13041. doi: 10.1038/s41598-020-70096-w (PMC7400578; doi:10.1038/s41598-020-70096-w)
Supplement: Supplementary file 4 — Supplementary Information 3. [file 41598_2020_70096_MOESM4_ESM.xlsx]

## Sheet: Vilkitsky Strait
year	month	day	hour	minute	longitude, E	latitude, N	depth, m	salinity		year	month	day	hour	minute	longitude, E	latitude, N	depth, m	salinity		year	month	day	hour	minute	longitude, E	latitude, N	depth, m	salinity		year	month	day	hour	minute	longitude, E	latitude, N	depth, m	salinity		year	month	day	hour	minute	longitude, E	latitude, N	depth, m	salinity
2018	9	4	16	53	78.2723	104.977	0.2	30.6745		2018	9	4	18	26	78.1293	105.153	0.2	30.9654		2018	9	4	11	10	77.9813	105.356	0.2	30.7966		2018	9	4	22	19	77.8627	105.15	1.2	27.2897		2018	9	4	1	42	77.6802	104.949	2.2	24.4687
2018	9	4	16	53	78.2723	104.977	0.4	30.6734		2018	9	4	18	26	78.1293	105.153	0.4	30.9638		2018	9	4	11	10	77.9813	105.356	0.4	30.7962		2018	9	4	22	19	77.8627	105.15	1.4	27.2902		2018	9	4	1	42	77.6802	104.949	2.4	24.4696
2018	9	4	16	53	78.2723	104.977	0.6	30.6746		2018	9	4	18	26	78.1293	105.153	0.6	30.9671		2018	9	4	11	10	77.9813	105.356	0.6	30.7964		2018	9	4	22	19	77.8627	105.15	1.6	27.29		2018	9	4	1	42	77.6802	104.949	2.6	24.4694
2018	9	4	16	53	78.2723	104.977	0.8	30.6748		2018	9	4	18	26	78.1293	105.153	0.8	30.9722		2018	9	4	11	10	77.9813	105.356	0.8	30.7967		2018	9	4	22	19	77.8627	105.15	1.8	27.29		2018	9	4	1	42	77.6802	104.949	2.8	24.47
2018	9	4	16	53	78.2723	104.977	1	30.6745		2018	9	4	18	26	78.1293	105.153	1	30.9734		2018	9	4	11	10	77.9813	105.356	1	30.7971		2018	9	4	22	19	77.8627	105.15	2	27.2901		2018	9	4	1	43	77.6802	104.949	3	24.4712
2018	9	4	16	53	78.2723	104.977	1.2	30.6745		2018	9	4	18	26	78.1293	105.153	1.2	30.973		2018	9	4	11	10	77.9813	105.356	1.2	30.7968		2018	9	4	22	19	77.8627	105.15	2.2	27.2902		2018	9	4	1	43	77.6802	104.949	3.2	24.472
2018	9	4	16	53	78.2723	104.977	1.4	30.6747		2018	9	4	18	26	78.1293	105.153	1.4	30.9744		2018	9	4	11	10	77.9813	105.356	1.4	30.7967		2018	9	4	22	19	77.8627	105.15	2.4	27.2898		2018	9	4	1	43	77.6802	104.949	3.4	24.4727
2018	9	4	16	53	78.2723	104.977	1.6	30.6743		2018	9	4	18	26	78.1293	105.153	1.6	30.9756		2018	9	4	11	10	77.9813	105.356	1.6	30.7972		2018	9	4	22	19	77.8627	105.15	2.6	27.2891		2018	9	4	1	43	77.6802	104.949	3.6	24.4717
2018	9	4	16	53	78.2723	104.977	1.8	30.6742		2018	9	4	18	26	78.1293	105.153	1.8	30.9765		2018	9	4	11	10	77.9813	105.356	1.8	30.7978		2018	9	4	22	19	77.8627	105.15	2.8	27.2897		2018	9	4	1	43	77.6802	104.949	3.8	24.4708
2018	9	4	16	53	78.2723	104.977	2	30.6741		2018	9	4	18	26	78.1293	105.153	2	30.9753		2018	9	4	11	10	77.9813	105.356	2	30.7999		2018	9	4	22	19	77.8627	105.15	3	27.2897		2018	9	4	1	43	77.6802	104.949	4	24.4696
2018	9	4	16	53	78.2723	104.977	2.2	30.6737		2018	9	4	18	26	78.1293	105.153	2.2	30.9772		2018	9	4	11	10	77.9813	105.356	2.2	30.8048		2018	9	4	22	19	77.8627	105.15	3.2	27.2901		2018	9	4	1	43	77.6802	104.949	4.2	24.4703
2018	9	4	16	53	78.2723	104.977	2.4	30.6736		2018	9	4	18	26	78.1293	105.153	2.4	30.9797		2018	9	4	11	10	77.9813	105.356	2.4	30.8089		2018	9	4	22	19	77.8627	105.15	3.4	27.2904		2018	9	4	1	43	77.6802	104.949	4.4	24.4702
2018	9	4	16	53	78.2723	104.977	2.6	30.6736		2018	9	4	18	26	78.1293	105.153	2.6	30.9786		2018	9	4	11	10	77.9813	105.356	2.6	30.8123		2018	9	4	22	19	77.8627	105.15	3.6	27.2903		2018	9	4	1	43	77.6802	104.949	4.6	24.4708
2018	9	4	16	53	78.2723	104.977	2.8	30.6734		2018	9	4	18	26	78.1293	105.153	2.8	30.9794		2018	9	4	11	10	77.9813	105.356	2.8	30.8137		2018	9	4	22	19	77.8627	105.15	3.8	27.2906		2018	9	4	1	43	77.6802	104.949	4.8	24.4708
2018	9	4	16	53	78.2723	104.977	3	30.6735		2018	9	4	18	26	78.1293	105.153	3	30.979		2018	9	4	11	10	77.9813	105.356	3	30.8151		2018	9	4	22	19	77.8627	105.15	4	27.2898		2018	9	4	1	43	77.6802	104.949	5	24.4685
2018	9	4	16	53	78.2723	104.977	3.2	30.6737		2018	9	4	18	26	78.1293	105.153	3.2	30.9793		2018	9	4	11	10	77.9813	105.356	3.2	30.8172		2018	9	4	22	19	77.8627	105.15	4.2	27.2899		2018	9	4	1	43	77.6802	104.949	5.2	24.468
2018	9	4	16	53	78.2723	104.977	3.4	30.6739		2018	9	4	18	26	78.1293	105.153	3.4	30.9774		2018	9	4	11	10	77.9813	105.356	3.4	30.8195		2018	9	4	22	19	77.8627	105.15	4.4	27.2899		2018	9	4	1	43	77.6802	104.949	5.4	24.469
2018	9	4	16	53	78.2723	104.977	3.6	30.6737		2018	9	4	18	26	78.1293	105.153	3.6	30.974		2018	9	4	11	10	77.9813	105.356	3.6	30.8236		2018	9	4	22	19	77.8627	105.15	4.6	27.2902		2018	9	4	1	43	77.6802	104.949	5.6	24.4691
2018	9	4	16	53	78.2723	104.977	3.8	30.6737		2018	9	4	18	26	78.1293	105.153	3.8	30.9743		2018	9	4	11	10	77.9813	105.356	3.8	30.8231		2018	9	4	22	19	77.8627	105.15	4.8	27.2902		2018	9	4	1	43	77.6802	104.949	5.8	24.4694
2018	9	4	16	53	78.2723	104.977	4	30.6737		2018	9	4	18	26	78.1293	105.153	4	30.9735		2018	9	4	11	10	77.9813	105.356	4	30.8259		2018	9	4	22	19	77.8627	105.15	5	27.29		2018	9	4	1	43	77.6802	104.949	6	24.4699
2018	9	4	16	53	78.2723	104.977	4.2	30.6735		2018	9	4	18	26	78.1293	105.153	4.2	30.9725		2018	9	4	11	10	77.9813	105.356	4.2	30.8288		2018	9	4	22	19	77.8627	105.15	5.2	27.2904		2018	9	4	1	43	77.6802	104.949	6.2	24.4701
2018	9	4	16	53	78.2723	104.977	4.4	30.6734		2018	9	4	18	26	78.1293	105.153	4.4	30.9736		2018	9	4	11	10	77.9813	105.356	4.4	30.8307		2018	9	4	22	19	77.8627	105.15	5.4	27.2902		2018	9	4	1	43	77.6802	104.949	6.4	24.4697
2018	9	4	16	53	78.2723	104.977	4.6	30.6735		2018	9	4	18	26	78.1293	105.153	4.6	30.9795		2018	9	4	11	10	77.9813	105.356	4.6	30.8312		2018	9	4	22	19	77.8627	105.15	5.6	27.2905		2018	9	4	1	43	77.6802	104.949	6.6	24.4707
2018	9	4	16	53	78.2723	104.977	4.8	30.6732		2018	9	4	18	26	78.1293	105.153	4.8	30.975		2018	9	4	11	10	77.9813	105.356	4.8	30.832		2018	9	4	22	19	77.8627	105.15	5.8	27.2903		2018	9	4	1	43	77.6802	104.949	6.8	24.4711
2018	9	4	16	53	78.2723	104.977	5	30.6733		2018	9	4	18	26	78.1293	105.153	5	30.9665		2018	9	4	11	10	77.9813	105.356	5	30.8328		2018	9	4	22	19	77.8627	105.15	6	27.2907		2018	9	4	1	43	77.6802	104.949	7	24.4714
2018	9	4	16	53	78.2723	104.977	5.2	30.6734		2018	9	4	18	26	78.1293	105.153	5.2	30.9627		2018	9	4	11	10	77.9813	105.356	5.2	30.8329		2018	9	4	22	19	77.8627	105.15	6.2	27.291		2018	9	4	1	43	77.6802	104.949	7.2	24.4717
2018	9	4	16	53	78.2723	104.977	5.4	30.6734		2018	9	4	18	26	78.1293	105.153	5.4	30.9655		2018	9	4	11	10	77.9813	105.356	5.4	30.8327		2018	9	4	22	19	77.8627	105.15	6.4	27.291		2018	9	4	1	43	77.6802	104.949	7.4	24.4711
2018	9	4	16	53	78.2723	104.977	5.6	30.6734		2018	9	4	18	26	78.1293	105.153	5.6	30.9661		2018	9	4	11	10	77.9813	105.356	5.6	30.8327		2018	9	4	22	19	77.8627	105.15	6.6	27.2912		2018	9	4	1	43	77.6802	104.949	7.6	24.4699
2018	9	4	16	53	78.2723	104.977	5.8	30.6736		2018	9	4	18	26	78.1293	105.153	5.8	30.966		2018	9	4	11	10	77.9813	105.356	5.8	30.8328		2018	9	4	22	19	77.8627	105.15	6.8	27.2911		2018	9	4	1	43	77.6802	104.949	7.8	24.4686
2018	9	4	16	53	78.2723	104.977	6	30.6742		2018	9	4	18	26	78.1293	105.153	6	30.9629		2018	9	4	11	10	77.9813	105.356	6	30.8326		2018	9	4	22	19	77.8627	105.15	7	27.2912		2018	9	4	1	43	77.6802	104.949	8	24.4675
2018	9	4	16	53	78.2723	104.977	6.2	30.6742		2018	9	4	18	26	78.1293	105.153	6.2	30.9569		2018	9	4	11	10	77.9813	105.356	6.2	30.833		2018	9	4	22	19	77.8627	105.15	7.2	27.2925		2018	9	4	1	43	77.6802	104.949	8.2	24.4672
2018	9	4	16	53	78.2723	104.977	6.4	30.6744		2018	9	4	18	26	78.1293	105.153	6.4	30.9563		2018	9	4	11	10	77.9813	105.356	6.4	30.8334		2018	9	4	22	19	77.8627	105.15	7.4	27.293		2018	9	4	1	43	77.6802	104.949	8.4	24.4666
2018	9	4	16	53	78.2723	104.977	6.6	30.674		2018	9	4	18	26	78.1293	105.153	6.6	30.9566		2018	9	4	11	10	77.9813	105.356	6.6	30.8332		2018	9	4	22	19	77.8627	105.15	7.6	27.2932		2018	9	4	1	43	77.6802	104.949	8.6	24.4666
2018	9	4	16	53	78.2723	104.977	6.8	30.6739		2018	9	4	18	26	78.1293	105.153	6.8	30.9576		2018	9	4	11	10	77.9813	105.356	6.8	30.8337		2018	9	4	22	19	77.8627	105.15	7.8	27.2938		2018	9	4	1	43	77.6802	104.949	8.8	24.4662
2018	9	4	16	53	78.2723	104.977	7	30.6741		2018	9	4	18	26	78.1293	105.153	7	30.9578		2018	9	4	11	10	77.9813	105.356	7	30.8342		2018	9	4	22	19	77.8627	105.15	8	27.2943		2018	9	4	1	43	77.6802	104.949	9	24.4668
2018	9	4	16	53	78.2723	104.977	7.2	30.6742		2018	9	4	18	26	78.1293	105.153	7.2	30.9572		2018	9	4	11	10	77.9813	105.356	7.2	30.8352		2018	9	4	22	19	77.8627	105.15	8.2	27.2956		2018	9	4	1	43	77.6802	104.949	9.2	24.4667
2018	9	4	16	53	78.2723	104.977	7.4	30.6743		2018	9	4	18	26	78.1293	105.153	7.4	30.9608		2018	9	4	11	10	77.9813	105.356	7.4	30.8359		2018	9	4	22	19	77.8627	105.15	8.4	27.2977		2018	9	4	1	43	77.6802	104.949	9.4	24.4668
2018	9	4	16	53	78.2723	104.977	7.6	30.6744		2018	9	4	18	26	78.1293	105.153	7.6	30.9656		2018	9	4	11	10	77.9813	105.356	7.6	30.837		2018	9	4	22	19	77.8627	105.15	8.6	27.2977		2018	9	4	1	43	77.6802	104.949	9.6	24.4666
2018	9	4	16	53	78.2723	104.977	7.8	30.6744		2018	9	4	18	26	78.1293	105.153	7.8	30.9863		2018	9	4	11	10	77.9813	105.356	7.8	30.8375		2018	9	4	22	19	77.8627	105.15	8.8	27.2972		2018	9	4	1	43	77.6802	104.949	9.8	24.4653
2018	9	4	16	53	78.2723	104.977	8	30.6745		2018	9	4	18	26	78.1293	105.153	8	31.0081		2018	9	4	11	10	77.9813	105.356	8	30.8377		2018	9	4	22	19	77.8627	105.15	9	27.2998		2018	9	4	1	43	77.6802	104.949	10	24.4652
2018	9	4	16	53	78.2723	104.977	8.2	30.6743		2018	9	4	18	26	78.1293	105.153	8.2	31.0101		2018	9	4	11	10	77.9813	105.356	8.2	30.8385		2018	9	4	22	19	77.8627	105.15	9.2	27.3028		2018	9	4	1	43	77.6802	104.949	10.2	24.4657
2018	9	4	16	53	78.2723	104.977	8.4	30.6743		2018	9	4	18	26	78.1293	105.153	8.4	31.015		2018	9	4	11	10	77.9813	105.356	8.4	30.8385		2018	9	4	22	19	77.8627	105.15	9.4	27.3029		2018	9	4	1	43	77.6802	104.949	10.4	24.4666
2018	9	4	16	53	78.2723	104.977	8.6	30.6741		2018	9	4	18	26	78.1293	105.153	8.6	31.0185		2018	9	4	11	10	77.9813	105.356	8.6	30.8381		2018	9	4	22	19	77.8627	105.15	9.6	27.3019		2018	9	4	1	43	77.6802	104.949	10.6	24.467
2018	9	4	16	53	78.2723	104.977	8.8	30.6744		2018	9	4	18	26	78.1293	105.153	8.8	31.0218		2018	9	4	11	10	77.9813	105.356	8.8	30.8385		2018	9	4	22	19	77.8627	105.15	9.8	27.3019		2018	9	4	1	43	77.6802	104.949	10.8	24.4671
2018	9	4	16	53	78.2723	104.977	9	30.6743		2018	9	4	18	26	78.1293	105.153	9	31.0205		2018	9	4	11	10	77.9813	105.356	9	30.8385		2018	9	4	22	19	77.8627	105.15	10	27.3038		2018	9	4	1	43	77.6802	104.949	11	24.4676
2018	9	4	16	53	78.2723	104.977	9.2	30.6746		2018	9	4	18	26	78.1293	105.153	9.2	31.0215		2018	9	4	11	10	77.9813	105.356	9.2	30.8384		2018	9	4	22	19	77.8627	105.15	10.2	27.3063		2018	9	4	1	43	77.6802	104.949	11.2	24.468
2018	9	4	16	53	78.2723	104.977	9.4	30.6741		2018	9	4	18	26	78.1293	105.153	9.4	31.02		2018	9	4	11	10	77.9813	105.356	9.4	30.8388		2018	9	4	22	19	77.8627	105.15	10.4	27.3074		2018	9	4	1	43	77.6802	104.949	11.4	24.4669
2018	9	4	16	53	78.2723	104.977	9.6	30.6745		2018	9	4	18	26	78.1293	105.153	9.6	31.0215		2018	9	4	11	10	77.9813	105.356	9.6	30.8382		2018	9	4	22	19	77.8627	105.15	10.6	27.3097		2018	9	4	1	43	77.6802	104.949	11.6	24.4668
2018	9	4	16	53	78.2723	104.977	9.8	30.6749		2018	9	4	18	26	78.1293	105.153	9.8	31.0254		2018	9	4	11	10	77.9813	105.356	9.8	30.8389		2018	9	4	22	19	77.8627	105.15	10.8	27.3113		2018	9	4	1	43	77.6802	104.949	11.8	24.4676
2018	9	4	16	53	78.2723	104.977	10	30.6756		2018	9	4	18	26	78.1293	105.153	10	31.0273		2018	9	4	11	10	77.9813	105.356	10	30.8381		2018	9	4	22	19	77.8627	105.15	11	27.3134		2018	9	4	1	43	77.6802	104.949	12	24.4686
2018	9	4	16	53	78.2723	104.977	10.2	30.6755		2018	9	4	18	26	78.1293	105.153	10.2	31.0301		2018	9	4	11	10	77.9813	105.356	10.2	30.8376		2018	9	4	22	19	77.8627	105.15	11.2	27.3176		2018	9	4	1	43	77.6802	104.949	12.2	24.4695
2018	9	4	16	53	78.2723	104.977	10.4	30.6753		2018	9	4	18	26	78.1293	105.153	10.4	31.0314		2018	9	4	11	10	77.9813	105.356	10.4	30.8377		2018	9	4	22	19	77.8627	105.15	11.4	27.3132		2018	9	4	1	43	77.6802	104.949	12.4	24.4697
2018	9	4	16	53	78.2723	104.977	10.6	30.6751		2018	9	4	18	26	78.1293	105.153	10.6	31.0323		2018	9	4	11	10	77.9813	105.356	10.6	30.8383		2018	9	4	22	19	77.8627	105.15	11.6	27.3108		2018	9	4	1	43	77.6802	104.949	12.6	24.47
2018	9	4	16	53	78.2723	104.977	10.8	30.6755		2018	9	4	18	26	78.1293	105.153	10.8	31.0325		2018	9	4	11	10	77.9813	105.356	10.8	30.8386		2018	9	4	22	19	77.8627	105.15	11.8	27.3101		2018	9	4	1	43	77.6802	104.949	12.8	24.4701
2018	9	4	16	53	78.2723	104.977	11	30.6759		2018	9	4	18	26	78.1293	105.153	11	31.0326		2018	9	4	11	10	77.9813	105.356	11	30.84		2018	9	4	22	19	77.8627	105.15	12	27.3148		2018	9	4	1	43	77.6802	104.949	13	24.4703
2018	9	4	16	53	78.2723	104.977	11.2	30.6763		2018	9	4	18	26	78.1293	105.153	11.2	31.0318		2018	9	4	11	10	77.9813	105.356	11.2	30.8411		2018	9	4	22	19	77.8627	105.15	12.2	27.3219		2018	9	4	1	43	77.6802	104.949	13.2	24.4698
2018	9	4	16	53	78.2723	104.977	11.4	30.6767		2018	9	4	18	26	78.1293	105.153	11.4	31.0314		2018	9	4	11	10	77.9813	105.356	11.4	30.8433		2018	9	4	22	19	77.8627	105.15	12.4	27.3307		2018	9	4	1	43	77.6802	104.949	13.4	24.4685
2018	9	4	16	53	78.2723	104.977	11.6	30.6775		2018	9	4	18	26	78.1293	105.153	11.6	31.0322		2018	9	4	11	10	77.9813	105.356	11.6	30.8445		2018	9	4	22	19	77.8627	105.15	12.6	27.3309		2018	9	4	1	43	77.6802	104.949	13.6	24.4686
2018	9	4	16	53	78.2723	104.977	11.8	30.6778		2018	9	4	18	26	78.1293	105.153	11.8	31.0331		2018	9	4	11	10	77.9813	105.356	11.8	30.8461		2018	9	4	22	19	77.8627	105.15	12.8	27.3313		2018	9	4	1	43	77.6802	104.949	13.8	24.4692
2018	9	4	16	53	78.2723	104.977	12	30.6799		2018	9	4	18	26	78.1293	105.153	12	31.0308		2018	9	4	11	10	77.9813	105.356	12	30.8505		2018	9	4	22	19	77.8627	105.15	13	27.3319		2018	9	4	1	43	77.6802	104.949	14	24.4686
2018	9	4	16	53	78.2723	104.977	12.2	30.6805		2018	9	4	18	26	78.1293	105.153	12.2	31.0334		2018	9	4	11	10	77.9813	105.356	12.2	30.8569		2018	9	4	22	19	77.8627	105.15	13.2	27.3349		2018	9	4	1	43	77.6802	104.949	14.2	24.4709
2018	9	4	16	53	78.2723	104.977	12.4	30.6875		2018	9	4	18	26	78.1293	105.153	12.4	31.0366		2018	9	4	11	10	77.9813	105.356	12.4	30.8623		2018	9	4	22	19	77.8627	105.15	13.4	27.3372		2018	9	4	1	43	77.6802	104.949	14.4	24.4726
2018	9	4	16	53	78.2723	104.977	12.6	30.6912		2018	9	4	18	26	78.1293	105.153	12.6	31.0343		2018	9	4	11	10	77.9813	105.356	12.6	30.8656		2018	9	4	22	19	77.8627	105.15	13.6	27.3481		2018	9	4	1	43	77.6802	104.949	14.6	24.4716
2018	9	4	16	53	78.2723	104.977	12.8	30.6916		2018	9	4	18	26	78.1293	105.153	12.8	31.0336		2018	9	4	11	10	77.9813	105.356	12.8	30.8697		2018	9	4	22	19	77.8627	105.15	13.8	27.3578		2018	9	4	1	43	77.6802	104.949	14.8	24.4739
2018	9	4	16	53	78.2723	104.977	13	30.6921		2018	9	4	18	26	78.1293	105.153	13	31.0347		2018	9	4	11	10	77.9813	105.356	13	30.8758		2018	9	4	22	19	77.8627	105.15	14	27.3586		2018	9	4	1	43	77.6802	104.949	15	24.4751
2018	9	4	16	53	78.2723	104.977	13.2	30.6949		2018	9	4	18	26	78.1293	105.153	13.2	31.0354		2018	9	4	11	10	77.9813	105.356	13.2	30.8823		2018	9	4	22	19	77.8627	105.15	14.2	27.3666		2018	9	4	1	43	77.6802	104.949	15.2	24.4748
2018	9	4	16	53	78.2723	104.977	13.4	30.6953		2018	9	4	18	26	78.1293	105.153	13.4	31.0349		2018	9	4	11	10	77.9813	105.356	13.4	30.8853		2018	9	4	22	19	77.8627	105.15	14.4	27.3981		2018	9	4	1	43	77.6802	104.949	15.4	24.4731
2018	9	4	16	53	78.2723	104.977	13.6	30.6967		2018	9	4	18	26	78.1293	105.153	13.6	31.0346		2018	9	4	11	10	77.9813	105.356	13.6	30.8881		2018	9	4	22	19	77.8627	105.15	14.6	27.442		2018	9	4	1	43	77.6802	104.949	15.6	24.4804
2018	9	4	16	53	78.2723	104.977	13.8	30.7042		2018	9	4	18	26	78.1293	105.153	13.8	31.0361		2018	9	4	11	10	77.9813	105.356	13.8	30.892		2018	9	4	22	19	77.8627	105.15	14.8	27.4747		2018	9	4	1	43	77.6802	104.949	15.8	24.5362
2018	9	4	16	53	78.2723	104.977	14	30.7101		2018	9	4	18	26	78.1293	105.153	14	31.0361		2018	9	4	11	10	77.9813	105.356	14	30.9005		2018	9	4	22	19	77.8627	105.15	15	27.4801		2018	9	4	1	43	77.6802	104.949	16	24.5833
2018	9	4	16	53	78.2723	104.977	14.2	30.7121		2018	9	4	18	26	78.1293	105.153	14.2	31.0358		2018	9	4	11	10	77.9813	105.356	14.2	30.9067		2018	9	4	22	19	77.8627	105.15	15.2	27.4845		2018	9	4	1	43	77.6802	104.949	16.2	24.5993
2018	9	4	16	53	78.2723	104.977	14.4	30.7127		2018	9	4	18	26	78.1293	105.153	14.4	31.0371		2018	9	4	11	10	77.9813	105.356	14.4	30.9229		2018	9	4	22	19	77.8627	105.15	15.4	27.4865		2018	9	4	1	43	77.6802	104.949	16.4	24.6084
2018	9	4	16	53	78.2723	104.977	14.6	30.7132		2018	9	4	18	26	78.1293	105.153	14.6	31.0373		2018	9	4	11	10	77.9813	105.356	14.6	30.9715		2018	9	4	22	19	77.8627	105.15	15.6	27.4871		2018	9	4	1	43	77.6802	104.949	16.6	24.6082
2018	9	4	16	53	78.2723	104.977	14.8	30.7142		2018	9	4	18	26	78.1293	105.153	14.8	31.0386		2018	9	4	11	10	77.9813	105.356	14.8	31.0075		2018	9	4	22	19	77.8627	105.15	15.8	27.489		2018	9	4	1	43	77.6802	104.949	16.8	24.6665
2018	9	4	16	53	78.2723	104.977	15	30.7156		2018	9	4	18	26	78.1293	105.153	15	31.0391		2018	9	4	11	10	77.9813	105.356	15	31.0238		2018	9	4	22	20	77.8627	105.15	16	27.4897		2018	9	4	1	43	77.6802	104.949	17	24.6866
2018	9	4	16	53	78.2723	104.977	15.2	30.7164		2018	9	4	18	26	78.1293	105.153	15.2	31.0385		2018	9	4	11	10	77.9813	105.356	15.2	31.0319		2018	9	4	22	20	77.8627	105.15	16.2	27.491		2018	9	4	1	43	77.6802	104.949	17.2	24.6856
2018	9	4	16	53	78.2723	104.977	15.4	30.7213		2018	9	4	18	26	78.1293	105.153	15.4	31.0392		2018	9	4	11	10	77.9813	105.356	15.4	31.0381		2018	9	4	22	20	77.8627	105.15	16.4	27.4919		2018	9	4	1	43	77.6802	104.949	17.4	24.6954
2018	9	4	16	53	78.2723	104.977	15.6	30.724		2018	9	4	18	26	78.1293	105.153	15.6	31.0405		2018	9	4	11	10	77.9813	105.356	15.6	31.0422		2018	9	4	22	20	77.8627	105.15	16.6	27.4931		2018	9	4	1	43	77.6802	104.949	17.6	24.7428
2018	9	4	16	53	78.2723	104.977	15.8	30.7359		2018	9	4	18	26	78.1293	105.153	15.8	31.0485		2018	9	4	11	10	77.9813	105.356	15.8	31.0454		2018	9	4	22	20	77.8627	105.15	16.8	27.4975		2018	9	4	1	43	77.6802	104.949	17.8	24.7845
2018	9	4	16	53	78.2723	104.977	16	30.7623		2018	9	4	18	26	78.1293	105.153	16	31.0588		2018	9	4	11	10	77.9813	105.356	16	31.0481		2018	9	4	22	20	77.8627	105.15	17	27.5431		2018	9	4	1	43	77.6802	104.949	18	24.8092
2018	9	4	16	53	78.2723	104.977	16.2	30.7782		2018	9	4	18	26	78.1293	105.153	16.2	31.0602		2018	9	4	11	10	77.9813	105.356	16.2	31.0502		2018	9	4	22	20	77.8627	105.15	17.2	27.6051		2018	9	4	1	43	77.6802	104.949	18.2	24.8324
2018	9	4	16	53	78.2723	104.977	16.4	30.7901		2018	9	4	18	26	78.1293	105.153	16.4	31.065		2018	9	4	11	10	77.9813	105.356	16.4	31.0555		2018	9	4	22	20	77.8627	105.15	17.4	27.65		2018	9	4	1	43	77.6802	104.949	18.4	24.8463
2018	9	4	16	53	78.2723	104.977	16.6	30.7973		2018	9	4	18	26	78.1293	105.153	16.6	31.0689		2018	9	4	11	10	77.9813	105.356	16.6	31.0615		2018	9	4	22	20	77.8627	105.15	17.6	27.7406		2018	9	4	1	43	77.6802	104.949	18.6	24.8542
2018	9	4	16	53	78.2723	104.977	16.8	30.8022		2018	9	4	18	26	78.1293	105.153	16.8	31.0818		2018	9	4	11	10	77.9813	105.356	16.8	31.0658		2018	9	4	22	20	77.8627	105.15	17.8	27.806		2018	9	4	1	43	77.6802	104.949	18.8	24.8613
2018	9	4	16	53	78.2723	104.977	17	30.8155		2018	9	4	18	26	78.1293	105.153	17	31.0876		2018	9	4	11	10	77.9813	105.356	17	31.0728		2018	9	4	22	20	77.8627	105.15	18	27.8699		2018	9	4	1	43	77.6802	104.949	19	24.8813
2018	9	4	16	54	78.2723	104.977	17.2	30.8359		2018	9	4	18	26	78.1293	105.153	17.2	31.0943		2018	9	4	11	10	77.9813	105.356	17.2	31.0866		2018	9	4	22	20	77.8627	105.15	18.2	27.9174		2018	9	4	1	43	77.6802	104.949	19.2	24.9195
2018	9	4	16	54	78.2723	104.977	17.4	30.8546		2018	9	4	18	26	78.1293	105.153	17.4	31.1072		2018	9	4	11	10	77.9813	105.356	17.4	31.1051		2018	9	4	22	20	77.8627	105.15	18.4	27.9908		2018	9	4	1	43	77.6802	104.949	19.4	24.9347
2018	9	4	16	54	78.2723	104.977	17.6	30.869		2018	9	4	18	26	78.1293	105.153	17.6	31.1154		2018	9	4	11	10	77.9813	105.356	17.6	31.1179		2018	9	4	22	20	77.8627	105.15	18.6	28.1239		2018	9	4	1	43	77.6802	104.949	19.6	24.9735
2018	9	4	16	54	78.2723	104.977	17.8	30.8744		2018	9	4	18	26	78.1293	105.153	17.8	31.1178		2018	9	4	11	10	77.9813	105.356	17.8	31.1218		2018	9	4	22	20	77.8627	105.15	18.8	28.2858		2018	9	4	1	43	77.6802	104.949	19.8	25.0263
2018	9	4	16	54	78.2723	104.977	18	30.8806		2018	9	4	18	26	78.1293	105.153	18	31.118		2018	9	4	11	10	77.9813	105.356	18	31.1225		2018	9	4	22	20	77.8627	105.15	19	28.3847		2018	9	4	1	43	77.6802	104.949	20	25.0718
2018	9	4	16	54	78.2723	104.977	18.2	30.8826		2018	9	4	18	26	78.1293	105.153	18.2	31.1319		2018	9	4	11	10	77.9813	105.356	18.2	31.1247		2018	9	4	22	20	77.8627	105.15	19.2	28.4469		2018	9	4	1	43	77.6802	104.949	20.2	25.1185
2018	9	4	16	54	78.2723	104.977	18.4	30.8868		2018	9	4	18	26	78.1293	105.153	18.4	31.1505		2018	9	4	11	10	77.9813	105.356	18.4	31.1282		2018	9	4	22	20	77.8627	105.15	19.4	28.517		2018	9	4	1	43	77.6802	104.949	20.4	25.1498
2018	9	4	16	54	78.2723	104.977	18.6	30.892		2018	9	4	18	26	78.1293	105.153	18.6	31.1627		2018	9	4	11	10	77.9813	105.356	18.6	31.1304		2018	9	4	22	20	77.8627	105.15	19.6	28.5573		2018	9	4	1	43	77.6802	104.949	20.6	25.1619
2018	9	4	16	54	78.2723	104.977	18.8	30.897		2018	9	4	18	26	78.1293	105.153	18.8	31.1656		2018	9	4	11	10	77.9813	105.356	18.8	31.1356		2018	9	4	22	20	77.8627	105.15	19.8	28.6289		2018	9	4	1	43	77.6802	104.949	20.8	25.1835
2018	9	4	16	54	78.2723	104.977	19	30.9017		2018	9	4	18	26	78.1293	105.153	19	31.1664		2018	9	4	11	10	77.9813	105.356	19	31.1464		2018	9	4	22	20	77.8627	105.15	20	28.7143		2018	9	4	1	43	77.6802	104.949	21	25.2009
2018	9	4	16	54	78.2723	104.977	19.2	30.9063		2018	9	4	18	26	78.1293	105.153	19.2	31.1687		2018	9	4	11	10	77.9813	105.356	19.2	31.1512		2018	9	4	22	20	77.8627	105.15	20.2	28.9192		2018	9	4	1	43	77.6802	104.949	21.2	25.2114
2018	9	4	16	54	78.2723	104.977	19.4	30.9135		2018	9	4	18	26	78.1293	105.153	19.4	31.1717		2018	9	4	11	10	77.9813	105.356	19.4	31.1696		2018	9	4	22	20	77.8627	105.15	20.4	29.4137		2018	9	4	1	43	77.6802	104.949	21.4	25.2196
2018	9	4	16	54	78.2723	104.977	19.6	30.9184		2018	9	4	18	26	78.1293	105.153	19.6	31.185		2018	9	4	11	10	77.9813	105.356	19.6	31.197		2018	9	4	22	20	77.8627	105.15	20.6	29.9087		2018	9	4	1	43	77.6802	104.949	21.6	25.2322
2018	9	4	16	54	78.2723	104.977	19.8	30.9223		2018	9	4	18	26	78.1293	105.153	19.8	31.3054		2018	9	4	11	10	77.9813	105.356	19.8	31.2142		2018	9	4	22	20	77.8627	105.15	20.8	30.0381		2018	9	4	1	43	77.6802	104.949	21.8	25.2404
2018	9	4	16	54	78.2723	104.977	20	30.9261		2018	9	4	18	26	78.1293	105.153	20	31.4999		2018	9	4	11	10	77.9813	105.356	20	31.2363		2018	9	4	22	20	77.8627	105.15	21	30.143		2018	9	4	1	43	77.6802	104.949	22	25.2496
2018	9	4	16	54	78.2723	104.977	20.2	30.9295		2018	9	4	18	26	78.1293	105.153	20.2	31.7214		2018	9	4	11	10	77.9813	105.356	20.2	31.2698		2018	9	4	22	20	77.8627	105.15	21.2	30.4471		2018	9	4	1	43	77.6802	104.949	22.2	25.257
2018	9	4	16	54	78.2723	104.977	20.4	30.935		2018	9	4	18	26	78.1293	105.153	20.4	31.9214		2018	9	4	11	10	77.9813	105.356	20.4	31.31		2018	9	4	22	20	77.8627	105.15	21.4	30.605		2018	9	4	1	43	77.6802	104.949	22.4	25.2619
2018	9	4	16	54	78.2723	104.977	20.6	30.9424		2018	9	4	18	26	78.1293	105.153	20.6	31.995		2018	9	4	11	10	77.9813	105.356	20.6	31.3384		2018	9	4	22	20	77.8627	105.15	21.6	30.6424		2018	9	4	1	43	77.6802	104.949	22.6	25.2653
2018	9	4	16	54	78.2723	104.977	20.8	30.9468		2018	9	4	18	26	78.1293	105.153	20.8	32.1561		2018	9	4	11	10	77.9813	105.356	20.8	31.3514		2018	9	4	22	20	77.8627	105.15	21.8	30.6878		2018	9	4	1	43	77.6802	104.949	22.8	25.2691
2018	9	4	16	54	78.2723	104.977	21	30.9496		2018	9	4	18	26	78.1293	105.153	21	32.4939		2018	9	4	11	10	77.9813	105.356	21	31.3779		2018	9	4	22	20	77.8627	105.15	22	30.7789		2018	9	4	1	43	77.6802	104.949	23	25.2751
2018	9	4	16	54	78.2723	104.977	21.2	30.9519		2018	9	4	18	26	78.1293	105.153	21.2	32.6451		2018	9	4	11	10	77.9813	105.356	21.2	31.4192		2018	9	4	22	20	77.8627	105.15	22.2	30.916		2018	9	4	1	43	77.6802	104.949	23.2	25.2815
2018	9	4	16	54	78.2723	104.977	21.4	30.9532		2018	9	4	18	26	78.1293	105.153	21.4	32.7414		2018	9	4	11	10	77.9813	105.356	21.4	31.4272		2018	9	4	22	20	77.8627	105.15	22.4	31.0206		2018	9	4	1	43	77.6802	104.949	23.4	25.2857
2018	9	4	16	54	78.2723	104.977	21.6	30.9536		2018	9	4	18	26	78.1293	105.153	21.6	32.8128		2018	9	4	11	10	77.9813	105.356	21.6	31.4381		2018	9	4	22	20	77.8627	105.15	22.6	31.0786		2018	9	4	1	43	77.6802	104.949	23.6	25.2895
2018	9	4	16	54	78.2723	104.977	21.8	30.9564		2018	9	4	18	26	78.1293	105.153	21.8	32.8443		2018	9	4	11	10	77.9813	105.356	21.8	31.4753		2018	9	4	22	20	77.8627	105.15	22.8	31.1046		2018	9	4	1	43	77.6802	104.949	23.8	25.2987
2018	9	4	16	54	78.2723	104.977	22	30.9706		2018	9	4	18	26	78.1293	105.153	22	32.8882		2018	9	4	11	10	77.9813	105.356	22	31.5031		2018	9	4	22	20	77.8627	105.15	23	31.19		2018	9	4	1	43	77.6802	104.949	24	25.3138
2018	9	4	16	54	78.2723	104.977	22.2	30.9772		2018	9	4	18	26	78.1293	105.153	22.2	32.8946		2018	9	4	11	10	77.9813	105.356	22.2	31.5181		2018	9	4	22	20	77.8627	105.15	23.2	31.2449		2018	9	4	1	43	77.6802	104.949	24.2	25.3242
2018	9	4	16	54	78.2723	104.977	22.4	30.9813		2018	9	4	18	26	78.1293	105.153	22.4	32.9034		2018	9	4	11	10	77.9813	105.356	22.4	31.524		2018	9	4	22	20	77.8627	105.15	23.4	31.3029		2018	9	4	1	43	77.6802	104.949	24.4	25.3306
2018	9	4	16	54	78.2723	104.977	22.6	30.9946		2018	9	4	18	26	78.1293	105.153	22.6	32.9759		2018	9	4	11	10	77.9813	105.356	22.6	31.5909		2018	9	4	22	20	77.8627	105.15	23.6	31.3394		2018	9	4	1	43	77.6802	104.949	24.6	25.3422
2018	9	4	16	54	78.2723	104.977	22.8	31.0072		2018	9	4	18	26	78.1293	105.153	22.8	33.1066		2018	9	4	11	10	77.9813	105.356	22.8	31.6874		2018	9	4	22	20	77.8627	105.15	23.8	31.3762		2018	9	4	1	43	77.6802	104.949	24.8	25.3479
2018	9	4	16	54	78.2723	104.977	23	31.0155		2018	9	4	18	26	78.1293	105.153	23	33.2185		2018	9	4	11	10	77.9813	105.356	23	31.7567		2018	9	4	22	20	77.8627	105.15	24	31.4201		2018	9	4	1	43	77.6802	104.949	25	25.3518
2018	9	4	16	54	78.2723	104.977	23.2	31.0271		2018	9	4	18	26	78.1293	105.153	23.2	33.2855		2018	9	4	11	10	77.9813	105.356	23.2	31.8198		2018	9	4	22	20	77.8627	105.15	24.2	31.513		2018	9	4	1	43	77.6802	104.949	25.2	25.3586
2018	9	4	16	54	78.2723	104.977	23.4	31.0415		2018	9	4	18	26	78.1293	105.153	23.4	33.34		2018	9	4	11	10	77.9813	105.356	23.4	31.8991		2018	9	4	22	20	77.8627	105.15	24.4	31.5961		2018	9	4	1	43	77.6802	104.949	25.4	25.3682
2018	9	4	16	54	78.2723	104.977	23.6	31.052		2018	9	4	18	26	78.1293	105.153	23.6	33.3611		2018	9	4	11	10	77.9813	105.356	23.6	31.9461		2018	9	4	22	20	77.8627	105.15	24.6	31.7256		2018	9	4	1	43	77.6802	104.949	25.6	25.3876
2018	9	4	16	54	78.2723	104.977	23.8	31.0622		2018	9	4	18	26	78.1293	105.153	23.8	33.3731		2018	9	4	11	10	77.9813	105.356	23.8	31.9883		2018	9	4	22	20	77.8627	105.15	24.8	31.7818		2018	9	4	1	43	77.6802	104.949	25.8	25.4071
2018	9	4	16	54	78.2723	104.977	24	31.0848		2018	9	4	18	26	78.1293	105.153	24	33.4026		2018	9	4	11	10	77.9813	105.356	24	32.0412		2018	9	4	22	20	77.8627	105.15	25	31.8018		2018	9	4	1	43	77.6802	104.949	26	25.447
2018	9	4	16	54	78.2723	104.977	24.2	31.0963		2018	9	4	18	26	78.1293	105.153	24.2	33.4354		2018	9	4	11	10	77.9813	105.356	24.2	32.1436		2018	9	4	22	20	77.8627	105.15	25.2	31.8156		2018	9	4	1	43	77.6802	104.949	26.2	25.4879
2018	9	4	16	54	78.2723	104.977	24.4	31.108		2018	9	4	18	26	78.1293	105.153	24.4	33.4519		2018	9	4	11	10	77.9813	105.356	24.4	32.2394		2018	9	4	22	20	77.8627	105.15	25.4	31.8275		2018	9	4	1	43	77.6802	104.949	26.4	25.5261
2018	9	4	16	54	78.2723	104.977	24.6	31.1188		2018	9	4	18	26	78.1293	105.153	24.6	33.4612		2018	9	4	11	10	77.9813	105.356	24.6	32.3253		2018	9	4	22	20	77.8627	105.15	25.6	31.8391		2018	9	4	1	43	77.6802	104.949	26.6	25.5408
2018	9	4	16	54	78.2723	104.977	24.8	31.1238		2018	9	4	18	26	78.1293	105.153	24.8	33.4812		2018	9	4	11	10	77.9813	105.356	24.8	32.3966		2018	9	4	22	20	77.8627	105.15	25.8	31.854		2018	9	4	1	43	77.6802	104.949	26.8	25.5816
2018	9	4	16	54	78.2723	104.977	25	31.1317		2018	9	4	18	26	78.1293	105.153	25	33.5075		2018	9	4	11	10	77.9813	105.356	25	32.5811		2018	9	4	22	20	77.8627	105.15	26	31.8628		2018	9	4	1	43	77.6802	104.949	27	25.6719
2018	9	4	16	54	78.2723	104.977	25.2	31.1495		2018	9	4	18	26	78.1293	105.153	25.2	33.5165		2018	9	4	11	10	77.9813	105.356	25.2	32.7141		2018	9	4	22	20	77.8627	105.15	26.2	31.8663		2018	9	4	1	43	77.6802	104.949	27.2	25.7999
2018	9	4	16	54	78.2723	104.977	25.4	31.165		2018	9	4	18	26	78.1293	105.153	25.4	33.5176		2018	9	4	11	10	77.9813	105.356	25.4	32.8047		2018	9	4	22	20	77.8627	105.15	26.4	31.8707		2018	9	4	1	43	77.6802	104.949	27.4	25.8633
2018	9	4	16	54	78.2723	104.977	25.6	31.1683		2018	9	4	18	26	78.1293	105.153	25.6	33.5186		2018	9	4	11	10	77.9813	105.356	25.6	32.9273		2018	9	4	22	20	77.8627	105.15	26.6	31.8845		2018	9	4	1	43	77.6802	104.949	27.6	25.9389
2018	9	4	16	54	78.2723	104.977	25.8	31.172		2018	9	4	18	26	78.1293	105.153	25.8	33.5206		2018	9	4	11	10	77.9813	105.356	25.8	33.0366		2018	9	4	22	20	77.8627	105.15	26.8	31.9285		2018	9	4	1	43	77.6802	104.949	27.8	25.9733
2018	9	4	16	54	78.2723	104.977	26	31.1826		2018	9	4	18	26	78.1293	105.153	26	33.5326		2018	9	4	11	10	77.9813	105.356	26	33.0928		2018	9	4	22	20	77.8627	105.15	27	32.0239		2018	9	4	1	43	77.6802	104.949	28	25.9933
2018	9	4	16	54	78.2723	104.977	26.2	31.2003		2018	9	4	18	26	78.1293	105.153	26.2	33.5497		2018	9	4	11	10	77.9813	105.356	26.2	33.119		2018	9	4	22	20	77.8627	105.15	27.2	32.082		2018	9	4	1	43	77.6802	104.949	28.2	26.0496
2018	9	4	16	54	78.2723	104.977	26.4	31.2127		2018	9	4	18	26	78.1293	105.153	26.4	33.5654		2018	9	4	11	10	77.9813	105.356	26.4	33.1665		2018	9	4	22	20	77.8627	105.15	27.4	32.1426		2018	9	4	1	43	77.6802	104.949	28.4	26.1046
2018	9	4	16	54	78.2723	104.977	26.6	31.2247		2018	9	4	18	26	78.1293	105.153	26.6	33.5798		2018	9	4	11	10	77.9813	105.356	26.6	33.3801		2018	9	4	22	20	77.8627	105.15	27.6	32.2053		2018	9	4	1	43	77.6802	104.949	28.6	26.1386
2018	9	4	16	54	78.2723	104.977	26.8	31.2563		2018	9	4	18	26	78.1293	105.153	26.8	33.6013		2018	9	4	11	10	77.9813	105.356	26.8	33.5491		2018	9	4	22	20	77.8627	105.15	27.8	32.3162		2018	9	4	1	43	77.6802	104.949	28.8	26.1746
2018	9	4	16	54	78.2723	104.977	27	31.2851		2018	9	4	18	26	78.1293	105.153	27	33.6081		2018	9	4	11	10	77.9813	105.356	27	33.5792		2018	9	4	22	20	77.8627	105.15	28	32.4053		2018	9	4	1	43	77.6802	104.949	29	26.2254
2018	9	4	16	54	78.2723	104.977	27.2	31.2971		2018	9	4	18	26	78.1293	105.153	27.2	33.6143		2018	9	4	11	10	77.9813	105.356	27.2	33.5928		2018	9	4	22	20	77.8627	105.15	28.2	32.4527		2018	9	4	1	43	77.6802	104.949	29.2	26.2916
2018	9	4	16	54	78.2723	104.977	27.4	31.3191		2018	9	4	18	26	78.1293	105.153	27.4	33.621		2018	9	4	11	10	77.9813	105.356	27.4	33.597		2018	9	4	22	20	77.8627	105.15	28.4	32.4837		2018	9	4	1	43	77.6802	104.949	29.4	26.3426
2018	9	4	16	54	78.2723	104.977	27.6	31.3493		2018	9	4	18	26	78.1293	105.153	27.6	33.644		2018	9	4	11	10	77.9813	105.356	27.6	33.5997		2018	9	4	22	20	77.8627	105.15	28.6	32.5113		2018	9	4	1	43	77.6802	104.949	29.6	26.3943
2018	9	4	16	54	78.2723	104.977	27.8	31.3627		2018	9	4	18	26	78.1293	105.153	27.8	33.6643		2018	9	4	11	10	77.9813	105.356	27.8	33.6015		2018	9	4	22	20	77.8627	105.15	28.8	32.5367		2018	9	4	1	43	77.6802	104.949	29.8	26.4671
2018	9	4	16	54	78.2723	104.977	28	31.3681		2018	9	4	18	26	78.1293	105.153	28	33.6789		2018	9	4	11	10	77.9813	105.356	28	33.6027		2018	9	4	22	20	77.8627	105.15	29	32.5497		2018	9	4	1	43	77.6802	104.949	30	26.5104
2018	9	4	16	54	78.2723	104.977	28.2	31.3768		2018	9	4	18	26	78.1293	105.153	28.2	33.6875		2018	9	4	11	10	77.9813	105.356	28.2	33.6043		2018	9	4	22	20	77.8627	105.15	29.2	32.5704		2018	9	4	1	43	77.6802	104.949	30.2	26.5412
2018	9	4	16	54	78.2723	104.977	28.4	31.4101		2018	9	4	18	26	78.1293	105.153	28.4	33.6922		2018	9	4	11	10	77.9813	105.356	28.4	33.6046		2018	9	4	22	20	77.8627	105.15	29.4	32.6082		2018	9	4	1	43	77.6802	104.949	30.4	26.5553
2018	9	4	16	54	78.2723	104.977	28.6	31.4439		2018	9	4	18	26	78.1293	105.153	28.6	33.7048		2018	9	4	11	10	77.9813	105.356	28.6	33.6049		2018	9	4	22	20	77.8627	105.15	29.6	32.6262		2018	9	4	1	43	77.6802	104.949	30.6	26.5597
2018	9	4	16	54	78.2723	104.977	28.8	31.4775		2018	9	4	18	26	78.1293	105.153	28.8	33.7479		2018	9	4	11	10	77.9813	105.356	28.8	33.6055		2018	9	4	22	20	77.8627	105.15	29.8	32.6405		2018	9	4	1	43	77.6802	104.949	30.8	26.5625
2018	9	4	16	54	78.2723	104.977	29	31.5084		2018	9	4	18	26	78.1293	105.153	29	33.7688		2018	9	4	11	10	77.9813	105.356	29	33.6059		2018	9	4	22	20	77.8627	105.15	30	32.6456		2018	9	4	1	43	77.6802	104.949	31	26.5651
2018	9	4	16	54	78.2723	104.977	29.2	31.517		2018	9	4	18	26	78.1293	105.153	29.2	33.8005		2018	9	4	11	10	77.9813	105.356	29.2	33.6122		2018	9	4	22	20	77.8627	105.15	30.2	32.6495		2018	9	4	1	43	77.6802	104.949	31.2	26.5701
2018	9	4	16	54	78.2723	104.977	29.4	31.5209		2018	9	4	18	26	78.1293	105.153	29.4	33.8134		2018	9	4	11	10	77.9813	105.356	29.4	33.6244		2018	9	4	22	20	77.8627	105.15	30.4	32.6524		2018	9	4	1	43	77.6802	104.949	31.4	26.5723
2018	9	4	16	54	78.2723	104.977	29.6	31.5243		2018	9	4	18	26	78.1293	105.153	29.6	33.8166		2018	9	4	11	10	77.9813	105.356	29.6	33.6448		2018	9	4	22	20	77.8627	105.15	30.6	32.6611		2018	9	4	1	43	77.6802	104.949	31.6	26.5742
2018	9	4	16	54	78.2723	104.977	29.8	31.5282		2018	9	4	18	26	78.1293	105.153	29.8	33.8185		2018	9	4	11	10	77.9813	105.356	29.8	33.6878		2018	9	4	22	20	77.8627	105.15	30.8	32.7047		2018	9	4	1	43	77.6802	104.949	31.8	26.5735
2018	9	4	16	54	78.2723	104.977	30	31.5294		2018	9	4	18	26	78.1293	105.153	30	33.833		2018	9	4	11	10	77.9813	105.356	30	33.7094		2018	9	4	22	20	77.8627	105.15	31	32.7444		2018	9	4	1	43	77.6802	104.949	32	26.5735
2018	9	4	16	54	78.2723	104.977	30.2	31.5324		2018	9	4	18	26	78.1293	105.153	30.2	33.8479		2018	9	4	11	10	77.9813	105.356	30.2	33.7237		2018	9	4	22	20	77.8627	105.15	31.2	32.7814		2018	9	4	1	43	77.6802	104.949	32.2	26.5744
2018	9	4	16	54	78.2723	104.977	30.4	31.5406		2018	9	4	18	26	78.1293	105.153	30.4	33.8554		2018	9	4	11	10	77.9813	105.356	30.4	33.7363		2018	9	4	22	20	77.8627	105.15	31.4	32.8196		2018	9	4	1	43	77.6802	104.949	32.4	26.5749
2018	9	4	16	54	78.2723	104.977	30.6	31.5695		2018	9	4	18	26	78.1293	105.153	30.6	33.8606		2018	9	4	11	10	77.9813	105.356	30.6	33.7513		2018	9	4	22	20	77.8627	105.15	31.6	32.8683		2018	9	4	1	43	77.6802	104.949	32.6	26.5772
2018	9	4	16	54	78.2723	104.977	30.8	31.6198		2018	9	4	18	26	78.1293	105.153	30.8	33.8667		2018	9	4	11	10	77.9813	105.356	30.8	33.7637		2018	9	4	22	20	77.8627	105.15	31.8	32.9195		2018	9	4	1	43	77.6802	104.949	32.8	26.5769
2018	9	4	16	54	78.2723	104.977	31	31.665		2018	9	4	18	26	78.1293	105.153	31	33.869		2018	9	4	11	10	77.9813	105.356	31	33.7786		2018	9	4	22	20	77.8627	105.15	32	32.9376		2018	9	4	1	43	77.6802	104.949	33	26.5811
2018	9	4	16	54	78.2723	104.977	31.2	31.7127		2018	9	4	18	26	78.1293	105.153	31.2	33.8774		2018	9	4	11	10	77.9813	105.356	31.2	33.7891		2018	9	4	22	20	77.8627	105.15	32.2	32.944		2018	9	4	1	43	77.6802	104.949	33.2	26.5835
2018	9	4	16	54	78.2723	104.977	31.4	31.7771		2018	9	4	18	26	78.1293	105.153	31.4	33.8874		2018	9	4	11	10	77.9813	105.356	31.4	33.7984		2018	9	4	22	20	77.8627	105.15	32.4	32.9492		2018	9	4	1	43	77.6802	104.949	33.4	26.6212
2018	9	4	16	54	78.2723	104.977	31.6	31.8463		2018	9	4	18	26	78.1293	105.153	31.6	33.8952		2018	9	4	11	10	77.9813	105.356	31.6	33.8121		2018	9	4	22	20	77.8627	105.15	32.6	32.9513		2018	9	4	1	43	77.6802	104.949	33.6	26.6567
2018	9	4	16	54	78.2723	104.977	31.8	31.9843		2018	9	4	18	26	78.1293	105.153	31.8	33.8987		2018	9	4	11	10	77.9813	105.356	31.8	33.8287		2018	9	4	22	20	77.8627	105.15	32.8	32.9526		2018	9	4	1	43	77.6802	104.949	33.8	26.6676
2018	9	4	16	54	78.2723	104.977	32	32.2643		2018	9	4	18	26	78.1293	105.153	32	33.907		2018	9	4	11	10	77.9813	105.356	32	33.835		2018	9	4	22	20	77.8627	105.15	33	32.954		2018	9	4	1	43	77.6802	104.949	34	26.6902
2018	9	4	16	54	78.2723	104.977	32.2	32.4149		2018	9	4	18	26	78.1293	105.153	32.2	33.916		2018	9	4	11	10	77.9813	105.356	32.2	33.839		2018	9	4	22	20	77.8627	105.15	33.2	32.9551		2018	9	4	1	43	77.6802	104.949	34.2	26.7273
2018	9	4	16	54	78.2723	104.977	32.4	32.4906		2018	9	4	18	26	78.1293	105.153	32.4	33.924		2018	9	4	11	10	77.9813	105.356	32.4	33.8452		2018	9	4	22	20	77.8627	105.15	33.4	32.9568		2018	9	4	1	43	77.6802	104.949	34.4	26.7415
2018	9	4	16	54	78.2723	104.977	32.6	32.5547		2018	9	4	18	26	78.1293	105.153	32.6	33.93		2018	9	4	11	10	77.9813	105.356	32.6	33.85		2018	9	4	22	20	77.8627	105.15	33.6	32.9598		2018	9	4	1	43	77.6802	104.949	34.6	26.7519
2018	9	4	16	54	78.2723	104.977	32.8	32.6059		2018	9	4	18	26	78.1293	105.153	32.8	33.9379		2018	9	4	11	10	77.9813	105.356	32.8	33.8548		2018	9	4	22	20	77.8627	105.15	33.8	32.9611		2018	9	4	1	43	77.6802	104.949	34.8	26.7593
2018	9	4	16	54	78.2723	104.977	33	32.6234		2018	9	4	18	26	78.1293	105.153	33	33.9446		2018	9	4	11	10	77.9813	105.356	33	33.8583		2018	9	4	22	20	77.8627	105.15	34	32.9632		2018	9	4	1	43	77.6802	104.949	35	26.7755
2018	9	4	16	54	78.2723	104.977	33.2	32.6326		2018	9	4	18	26	78.1293	105.153	33.2	33.9615		2018	9	4	11	10	77.9813	105.356	33.2	33.8612		2018	9	4	22	20	77.8627	105.15	34.2	32.9659		2018	9	4	1	43	77.6802	104.949	35.2	26.7841
2018	9	4	16	54	78.2723	104.977	33.4	32.6544		2018	9	4	18	26	78.1293	105.153	33.4	33.9708		2018	9	4	11	10	77.9813	105.356	33.4	33.8633		2018	9	4	22	20	77.8627	105.15	34.4	32.969		2018	9	4	1	43	77.6802	104.949	35.4	26.8028
2018	9	4	16	54	78.2723	104.977	33.6	32.7146		2018	9	4	18	26	78.1293	105.153	33.6	33.9765		2018	9	4	11	10	77.9813	105.356	33.6	33.8639		2018	9	4	22	20	77.8627	105.15	34.6	32.9716		2018	9	4	1	43	77.6802	104.949	35.6	26.8343
2018	9	4	16	54	78.2723	104.977	33.8	32.7701		2018	9	4	18	26	78.1293	105.153	33.8	33.9793		2018	9	4	11	10	77.9813	105.356	33.8	33.8652		2018	9	4	22	20	77.8627	105.15	34.8	32.9718		2018	9	4	1	43	77.6802	104.949	35.8	26.8704
2018	9	4	16	54	78.2723	104.977	34	32.8036		2018	9	4	18	26	78.1293	105.153	34	33.9852		2018	9	4	11	10	77.9813	105.356	34	33.8685		2018	9	4	22	20	77.8627	105.15	35	32.9727		2018	9	4	1	43	77.6802	104.949	36	26.9086
2018	9	4	16	54	78.2723	104.977	34.2	32.8497		2018	9	4	18	26	78.1293	105.153	34.2	33.9909		2018	9	4	11	10	77.9813	105.356	34.2	33.8709		2018	9	4	22	20	77.8627	105.15	35.2	32.9744		2018	9	4	1	43	77.6802	104.949	36.2	26.95
2018	9	4	16	54	78.2723	104.977	34.4	32.8865		2018	9	4	18	26	78.1293	105.153	34.4	34.0008		2018	9	4	11	10	77.9813	105.356	34.4	33.8714		2018	9	4	22	20	77.8627	105.15	35.4	32.9759		2018	9	4	1	43	77.6802	104.949	36.4	26.9855
2018	9	4	16	54	78.2723	104.977	34.6	32.932		2018	9	4	18	26	78.1293	105.153	34.6	34.0096		2018	9	4	11	10	77.9813	105.356	34.6	33.8719		2018	9	4	22	20	77.8627	105.15	35.6	32.9784		2018	9	4	1	43	77.6802	104.949	36.6	27.0169
2018	9	4	16	54	78.2723	104.977	34.8	33.0122		2018	9	4	18	26	78.1293	105.153	34.8	34.0249		2018	9	4	11	10	77.9813	105.356	34.8	33.8722		2018	9	4	22	20	77.8627	105.15	35.8	32.9782		2018	9	4	1	43	77.6802	104.949	36.8	27.0974
2018	9	4	16	54	78.2723	104.977	35	33.0981		2018	9	4	18	26	78.1293	105.153	35	34.0389		2018	9	4	11	10	77.9813	105.356	35	33.8727		2018	9	4	22	20	77.8627	105.15	36	32.9795		2018	9	4	1	43	77.6802	104.949	37	27.3299
2018	9	4	16	54	78.2723	104.977	35.2	33.189		2018	9	4	18	26	78.1293	105.153	35.2	34.058		2018	9	4	11	11	77.9813	105.356	35.2	33.8732		2018	9	4	22	20	77.8627	105.15	36.2	32.9823		2018	9	4	1	43	77.6802	104.949	37.2	27.7883
2018	9	4	16	54	78.2723	104.977	35.4	33.241		2018	9	4	18	26	78.1293	105.153	35.4	34.0662		2018	9	4	11	11	77.9813	105.356	35.4	33.8732		2018	9	4	22	20	77.8627	105.15	36.4	32.9855		2018	9	4	1	43	77.6802	104.949	37.4	27.9242
2018	9	4	16	54	78.2723	104.977	35.6	33.2522		2018	9	4	18	26	78.1293	105.153	35.6	34.0702		2018	9	4	11	11	77.9813	105.356	35.6	33.874		2018	9	4	22	20	77.8627	105.15	36.6	32.9871		2018	9	4	1	43	77.6802	104.949	37.6	27.9728
2018	9	4	16	54	78.2723	104.977	35.8	33.2568		2018	9	4	18	27	78.1293	105.153	35.8	34.0755		2018	9	4	11	11	77.9813	105.356	35.8	33.8745		2018	9	4	22	20	77.8627	105.15	36.8	32.9876		2018	9	4	1	43	77.6802	104.949	37.8	28.0199
2018	9	4	16	54	78.2723	104.977	36	33.2623		2018	9	4	18	27	78.1293	105.153	36	34.0791		2018	9	4	11	11	77.9813	105.356	36	33.8748		2018	9	4	22	20	77.8627	105.15	37	32.9884		2018	9	4	1	43	77.6802	104.949	38	28.0399
2018	9	4	16	54	78.2723	104.977	36.2	33.2765		2018	9	4	18	27	78.1293	105.153	36.2	34.0832		2018	9	4	11	11	77.9813	105.356	36.2	33.8747		2018	9	4	22	20	77.8627	105.15	37.2	32.9895		2018	9	4	1	43	77.6802	104.949	38.2	28.0642
2018	9	4	16	54	78.2723	104.977	36.4	33.3079		2018	9	4	18	27	78.1293	105.153	36.4	34.087		2018	9	4	11	11	77.9813	105.356	36.4	33.8757		2018	9	4	22	20	77.8627	105.15	37.4	32.9909		2018	9	4	1	43	77.6802	104.949	38.4	28.1251
2018	9	4	16	54	78.2723	104.977	36.6	33.324		2018	9	4	18	27	78.1293	105.153	36.6	34.0901		2018	9	4	11	11	77.9813	105.356	36.6	33.8775		2018	9	4	22	20	77.8627	105.15	37.6	32.992		2018	9	4	1	43	77.6802	104.949	38.6	28.2711
2018	9	4	16	54	78.2723	104.977	36.8	33.3402		2018	9	4	18	27	78.1293	105.153	36.8	34.0924		2018	9	4	11	11	77.9813	105.356	36.8	33.8838		2018	9	4	22	20	77.8627	105.15	37.8	32.9945		2018	9	4	1	43	77.6802	104.949	38.8	29.0061
2018	9	4	16	54	78.2723	104.977	37	33.3615		2018	9	4	18	27	78.1293	105.153	37	34.0941		2018	9	4	11	11	77.9813	105.356	37	33.8887		2018	9	4	22	20	77.8627	105.15	38	32.9965		2018	9	4	1	43	77.6802	104.949	39	29.588
2018	9	4	16	54	78.2723	104.977	37.2	33.3821		2018	9	4	18	27	78.1293	105.153	37.2	34.0958		2018	9	4	11	11	77.9813	105.356	37.2	33.892		2018	9	4	22	20	77.8627	105.15	38.2	32.9978		2018	9	4	1	43	77.6802	104.949	39.2	29.8079
2018	9	4	16	54	78.2723	104.977	37.4	33.3916		2018	9	4	18	27	78.1293	105.153	37.4	34.0979		2018	9	4	11	11	77.9813	105.356	37.4	33.9028		2018	9	4	22	20	77.8627	105.15	38.4	33.0025		2018	9	4	1	43	77.6802	104.949	39.4	29.9742
2018	9	4	16	54	78.2723	104.977	37.6	33.4006		2018	9	4	18	27	78.1293	105.153	37.6	34.1023		2018	9	4	11	11	77.9813	105.356	37.6	33.914		2018	9	4	22	20	77.8627	105.15	38.6	33.0056		2018	9	4	1	43	77.6802	104.949	39.6	30.0548
2018	9	4	16	54	78.2723	104.977	37.8	33.4226		2018	9	4	18	27	78.1293	105.153	37.8	34.1072		2018	9	4	11	11	77.9813	105.356	37.8	33.9212		2018	9	4	22	20	77.8627	105.15	38.8	33.0102		2018	9	4	1	43	77.6802	104.949	39.8	30.0847
2018	9	4	16	54	78.2723	104.977	38	33.4335		2018	9	4	18	27	78.1293	105.153	38	34.111		2018	9	4	11	11	77.9813	105.356	38	33.9293		2018	9	4	22	20	77.8627	105.15	39	33.0146		2018	9	4	1	43	77.6802	104.949	40	30.1199
2018	9	4	16	54	78.2723	104.977	38.2	33.434		2018	9	4	18	27	78.1293	105.153	38.2	34.1168		2018	9	4	11	11	77.9813	105.356	38.2	33.9369		2018	9	4	22	20	77.8627	105.15	39.2	33.0175		2018	9	4	1	43	77.6802	104.949	40.2	30.157
2018	9	4	16	54	78.2723	104.977	38.4	33.4439		2018	9	4	18	27	78.1293	105.153	38.4	34.1236		2018	9	4	11	11	77.9813	105.356	38.4	33.9441		2018	9	4	22	20	77.8627	105.15	39.4	33.0207		2018	9	4	1	43	77.6802	104.949	40.4	30.224
2018	9	4	16	54	78.2723	104.977	38.6	33.4541		2018	9	4	18	27	78.1293	105.153	38.6	34.1298		2018	9	4	11	11	77.9813	105.356	38.6	33.9477		2018	9	4	22	20	77.8627	105.15	39.6	33.0241		2018	9	4	1	43	77.6802	104.949	40.6	30.2886
2018	9	4	16	54	78.2723	104.977	38.8	33.4604		2018	9	4	18	27	78.1293	105.153	38.8	34.1343		2018	9	4	11	11	77.9813	105.356	38.8	33.9528		2018	9	4	22	20	77.8627	105.15	39.8	33.0352		2018	9	4	1	43	77.6802	104.949	40.8	30.3453
2018	9	4	16	54	78.2723	104.977	39	33.4664		2018	9	4	18	27	78.1293	105.153	39	34.1373		2018	9	4	11	11	77.9813	105.356	39	33.9583		2018	9	4	22	20	77.8627	105.15	40	33.0738		2018	9	4	1	43	77.6802	104.949	41	30.4156
2018	9	4	16	54	78.2723	104.977	39.2	33.4746		2018	9	4	18	27	78.1293	105.153	39.2	34.1387		2018	9	4	11	11	77.9813	105.356	39.2	33.9634		2018	9	4	22	20	77.8627	105.15	40.2	33.1047		2018	9	4	1	43	77.6802	104.949	41.2	30.4997
2018	9	4	16	54	78.2723	104.977	39.4	33.5007		2018	9	4	18	27	78.1293	105.153	39.4	34.1413		2018	9	4	11	11	77.9813	105.356	39.4	33.9696		2018	9	4	22	20	77.8627	105.15	40.4	33.1072		2018	9	4	1	43	77.6802	104.949	41.4	30.5656
2018	9	4	16	54	78.2723	104.977	39.6	33.5287		2018	9	4	18	27	78.1293	105.153	39.6	34.144		2018	9	4	11	11	77.9813	105.356	39.6	33.9755		2018	9	4	22	20	77.8627	105.15	40.6	33.1059		2018	9	4	1	43	77.6802	104.949	41.6	30.6129
2018	9	4	16	54	78.2723	104.977	39.8	33.548		2018	9	4	18	27	78.1293	105.153	39.8	34.1452		2018	9	4	11	11	77.9813	105.356	39.8	33.981		2018	9	4	22	20	77.8627	105.15	40.8	33.1085		2018	9	4	1	43	77.6802	104.949	41.8	30.6523
2018	9	4	16	54	78.2723	104.977	40	33.5644		2018	9	4	18	27	78.1293	105.153	40	34.1462		2018	9	4	11	11	77.9813	105.356	40	33.9933		2018	9	4	22	20	77.8627	105.15	41	33.1202		2018	9	4	1	43	77.6802	104.949	42	30.692
2018	9	4	16	54	78.2723	104.977	40.2	33.5849		2018	9	4	18	27	78.1293	105.153	40.2	34.1486		2018	9	4	11	11	77.9813	105.356	40.2	34.0015		2018	9	4	22	20	77.8627	105.15	41.2	33.1375		2018	9	4	1	43	77.6802	104.949	42.2	30.7155
2018	9	4	16	54	78.2723	104.977	40.4	33.6141		2018	9	4	18	27	78.1293	105.153	40.4	34.151		2018	9	4	11	11	77.9813	105.356	40.4	34.0132		2018	9	4	22	20	77.8627	105.15	41.4	33.1553		2018	9	4	1	43	77.6802	104.949	42.4	30.7373
2018	9	4	16	54	78.2723	104.977	40.6	33.6255		2018	9	4	18	27	78.1293	105.153	40.6	34.1536		2018	9	4	11	11	77.9813	105.356	40.6	34.022		2018	9	4	22	20	77.8627	105.15	41.6	33.1753		2018	9	4	1	43	77.6802	104.949	42.6	30.7551
2018	9	4	16	54	78.2723	104.977	40.8	33.6308		2018	9	4	18	27	78.1293	105.153	40.8	34.1562		2018	9	4	11	11	77.9813	105.356	40.8	34.0285		2018	9	4	22	20	77.8627	105.15	41.8	33.2016		2018	9	4	1	43	77.6802	104.949	42.8	30.7668
2018	9	4	16	54	78.2723	104.977	41	33.6467		2018	9	4	18	27	78.1293	105.153	41	34.1599		2018	9	4	11	11	77.9813	105.356	41	34.0347		2018	9	4	22	20	77.8627	105.15	42	33.2108		2018	9	4	1	43	77.6802	104.949	43	30.7693
2018	9	4	16	54	78.2723	104.977	41.2	33.6822		2018	9	4	18	27	78.1293	105.153	41.2	34.1629		2018	9	4	11	11	77.9813	105.356	41.2	34.0383		2018	9	4	22	20	77.8627	105.15	42.2	33.2135		2018	9	4	1	43	77.6802	104.949	43.2	30.7702
2018	9	4	16	54	78.2723	104.977	41.4	33.7114		2018	9	4	18	27	78.1293	105.153	41.4	34.1646		2018	9	4	11	11	77.9813	105.356	41.4	34.0441		2018	9	4	22	20	77.8627	105.15	42.4	33.2164		2018	9	4	1	43	77.6802	104.949	43.4	30.7723
2018	9	4	16	54	78.2723	104.977	41.6	33.7367		2018	9	4	18	27	78.1293	105.153	41.6	34.1661		2018	9	4	11	11	77.9813	105.356	41.6	34.0466		2018	9	4	22	20	77.8627	105.15	42.6	33.218		2018	9	4	1	43	77.6802	104.949	43.6	30.7752
2018	9	4	16	54	78.2723	104.977	41.8	33.7456		2018	9	4	18	27	78.1293	105.153	41.8	34.1683		2018	9	4	11	11	77.9813	105.356	41.8	34.0483		2018	9	4	22	20	77.8627	105.15	42.8	33.2184		2018	9	4	1	43	77.6802	104.949	43.8	30.7752
2018	9	4	16	54	78.2723	104.977	42	33.7466		2018	9	4	18	27	78.1293	105.153	42	34.1701		2018	9	4	11	11	77.9813	105.356	42	34.0507		2018	9	4	22	20	77.8627	105.15	43	33.218		2018	9	4	1	43	77.6802	104.949	44	30.7771
2018	9	4	16	54	78.2723	104.977	42.2	33.7472		2018	9	4	18	27	78.1293	105.153	42.2	34.1711		2018	9	4	11	11	77.9813	105.356	42.2	34.0523		2018	9	4	22	20	77.8627	105.15	43.2	33.2186		2018	9	4	1	43	77.6802	104.949	44.2	30.784
2018	9	4	16	54	78.2723	104.977	42.4	33.7474		2018	9	4	18	27	78.1293	105.153	42.4	34.1725		2018	9	4	11	11	77.9813	105.356	42.4	34.0532		2018	9	4	22	20	77.8627	105.15	43.4	33.2217		2018	9	4	1	43	77.6802	104.949	44.4	30.7919
2018	9	4	16	54	78.2723	104.977	42.6	33.7491		2018	9	4	18	27	78.1293	105.153	42.6	34.1732		2018	9	4	11	11	77.9813	105.356	42.6	34.0541		2018	9	4	22	20	77.8627	105.15	43.6	33.2552		2018	9	4	1	43	77.6802	104.949	44.6	30.7986
2018	9	4	16	54	78.2723	104.977	42.8	33.7554		2018	9	4	18	27	78.1293	105.153	42.8	34.1735		2018	9	4	11	11	77.9813	105.356	42.8	34.0591		2018	9	4	22	20	77.8627	105.15	43.8	33.2747		2018	9	4	1	43	77.6802	104.949	44.8	30.8044
2018	9	4	16	54	78.2723	104.977	43	33.7711		2018	9	4	18	27	78.1293	105.153	43	34.1737		2018	9	4	11	11	77.9813	105.356	43	34.0617		2018	9	4	22	20	77.8627	105.15	44	33.2997		2018	9	4	1	43	77.6802	104.949	45	30.81
2018	9	4	16	54	78.2723	104.977	43.2	33.7933		2018	9	4	18	27	78.1293	105.153	43.2	34.1748		2018	9	4	11	11	77.9813	105.356	43.2	34.0633		2018	9	4	22	20	77.8627	105.15	44.2	33.3196		2018	9	4	1	43	77.6802	104.949	45.2	30.8167
2018	9	4	16	54	78.2723	104.977	43.4	33.8095		2018	9	4	18	27	78.1293	105.153	43.4	34.1751		2018	9	4	11	11	77.9813	105.356	43.4	34.0639		2018	9	4	22	20	77.8627	105.15	44.4	33.3465		2018	9	4	1	43	77.6802	104.949	45.4	30.8238
2018	9	4	16	54	78.2723	104.977	43.6	33.8188		2018	9	4	18	27	78.1293	105.153	43.6	34.1758		2018	9	4	11	11	77.9813	105.356	43.6	34.0649		2018	9	4	22	20	77.8627	105.15	44.6	33.3782		2018	9	4	1	43	77.6802	104.949	45.6	30.8267
2018	9	4	16	54	78.2723	104.977	43.8	33.8211		2018	9	4	18	27	78.1293	105.153	43.8	34.1775		2018	9	4	11	11	77.9813	105.356	43.8	34.066		2018	9	4	22	20	77.8627	105.15	44.8	33.409		2018	9	4	1	43	77.6802	104.949	45.8	30.8286
2018	9	4	16	54	78.2723	104.977	44	33.8218		2018	9	4	18	27	78.1293	105.153	44	34.1788		2018	9	4	11	11	77.9813	105.356	44	34.0666		2018	9	4	22	20	77.8627	105.15	45	33.4235		2018	9	4	1	43	77.6802	104.949	46	30.8378
2018	9	4	16	54	78.2723	104.977	44.2	33.8261		2018	9	4	18	27	78.1293	105.153	44.2	34.1801		2018	9	4	11	11	77.9813	105.356	44.2	34.0676		2018	9	4	22	20	77.8627	105.15	45.2	33.4337		2018	9	4	1	43	77.6802	104.949	46.2	30.8747
2018	9	4	16	54	78.2723	104.977	44.4	33.835		2018	9	4	18	27	78.1293	105.153	44.4	34.1827		2018	9	4	11	11	77.9813	105.356	44.4	34.0682		2018	9	4	22	20	77.8627	105.15	45.4	33.4445		2018	9	4	1	43	77.6802	104.949	46.4	30.98
2018	9	4	16	54	78.2723	104.977	44.6	33.8464		2018	9	4	18	27	78.1293	105.153	44.6	34.1907		2018	9	4	11	11	77.9813	105.356	44.6	34.0692		2018	9	4	22	20	77.8627	105.15	45.6	33.4489		2018	9	4	1	44	77.6802	104.949	46.6	31.0986
2018	9	4	16	54	78.2723	104.977	44.8	33.8535		2018	9	4	18	27	78.1293	105.153	44.8	34.1998		2018	9	4	11	11	77.9813	105.356	44.8	34.07		2018	9	4	22	20	77.8627	105.15	45.8	33.4522		2018	9	4	1	44	77.6802	104.949	46.8	31.2227
2018	9	4	16	54	78.2723	104.977	45	33.8611		2018	9	4	18	27	78.1293	105.153	45	34.2034		2018	9	4	11	11	77.9813	105.356	45	34.0705		2018	9	4	22	20	77.8627	105.15	46	33.4534		2018	9	4	1	44	77.6802	104.949	47	31.2699
2018	9	4	16	54	78.2723	104.977	45.2	33.8694		2018	9	4	18	27	78.1293	105.153	45.2	34.2044		2018	9	4	11	11	77.9813	105.356	45.2	34.0715		2018	9	4	22	20	77.8627	105.15	46.2	33.4569		2018	9	4	1	44	77.6802	104.949	47.2	31.2868
2018	9	4	16	54	78.2723	104.977	45.4	33.8767		2018	9	4	18	27	78.1293	105.153	45.4	34.2056		2018	9	4	11	11	77.9813	105.356	45.4	34.0731		2018	9	4	22	20	77.8627	105.15	46.4	33.4606		2018	9	4	1	44	77.6802	104.949	47.4	31.2928
2018	9	4	16	54	78.2723	104.977	45.6	33.8836		2018	9	4	18	27	78.1293	105.153	45.6	34.2064		2018	9	4	11	11	77.9813	105.356	45.6	34.0735		2018	9	4	22	20	77.8627	105.15	46.6	33.4643		2018	9	4	1	44	77.6802	104.949	47.6	31.3002
2018	9	4	16	54	78.2723	104.977	45.8	33.8922		2018	9	4	18	27	78.1293	105.153	45.8	34.207		2018	9	4	11	11	77.9813	105.356	45.8	34.074		2018	9	4	22	20	77.8627	105.15	46.8	33.4721		2018	9	4	1	44	77.6802	104.949	47.8	31.3088
2018	9	4	16	54	78.2723	104.977	46	33.9021		2018	9	4	18	27	78.1293	105.153	46	34.2075		2018	9	4	11	11	77.9813	105.356	46	34.0751		2018	9	4	22	20	77.8627	105.15	47	33.4845		2018	9	4	1	44	77.6802	104.949	48	31.3152
2018	9	4	16	54	78.2723	104.977	46.2	33.9131		2018	9	4	18	27	78.1293	105.153	46.2	34.209		2018	9	4	11	11	77.9813	105.356	46.2	34.0761		2018	9	4	22	20	77.8627	105.15	47.2	33.4923		2018	9	4	1	44	77.6802	104.949	48.2	31.3249
2018	9	4	16	54	78.2723	104.977	46.4	33.9204		2018	9	4	18	27	78.1293	105.153	46.4	34.2098		2018	9	4	11	11	77.9813	105.356	46.4	34.0771		2018	9	4	22	20	77.8627	105.15	47.4	33.5002		2018	9	4	1	44	77.6802	104.949	48.4	31.3398
2018	9	4	16	54	78.2723	104.977	46.6	33.9342		2018	9	4	18	27	78.1293	105.153	46.6	34.2107		2018	9	4	11	11	77.9813	105.356	46.6	34.0774		2018	9	4	22	20	77.8627	105.15	47.6	33.5139		2018	9	4	1	44	77.6802	104.949	48.6	31.345
2018	9	4	16	54	78.2723	104.977	46.8	33.9499		2018	9	4	18	27	78.1293	105.153	46.8	34.2112		2018	9	4	11	11	77.9813	105.356	46.8	34.0809		2018	9	4	22	20	77.8627	105.15	47.8	33.538		2018	9	4	1	44	77.6802	104.949	48.8	31.3493
2018	9	4	16	54	78.2723	104.977	47	33.9666		2018	9	4	18	27	78.1293	105.153	47	34.2125		2018	9	4	11	11	77.9813	105.356	47	34.0834		2018	9	4	22	20	77.8627	105.15	48	33.5538		2018	9	4	1	44	77.6802	104.949	49	31.3614
2018	9	4	16	54	78.2723	104.977	47.2	33.9824		2018	9	4	18	27	78.1293	105.153	47.2	34.2137		2018	9	4	11	11	77.9813	105.356	47.2	34.0855		2018	9	4	22	20	77.8627	105.15	48.2	33.5624		2018	9	4	1	44	77.6802	104.949	49.2	31.3706
2018	9	4	16	54	78.2723	104.977	47.4	33.9946		2018	9	4	18	27	78.1293	105.153	47.4	34.2148		2018	9	4	11	11	77.9813	105.356	47.4	34.0872		2018	9	4	22	20	77.8627	105.15	48.4	33.5664		2018	9	4	1	44	77.6802	104.949	49.4	31.3744
2018	9	4	16	54	78.2723	104.977	47.6	34.0092		2018	9	4	18	27	78.1293	105.153	47.6	34.2167		2018	9	4	11	11	77.9813	105.356	47.6	34.089		2018	9	4	22	20	77.8627	105.15	48.6	33.5732		2018	9	4	1	44	77.6802	104.949	49.6	31.3852
2018	9	4	16	54	78.2723	104.977	47.8	34.023		2018	9	4	18	27	78.1293	105.153	47.8	34.2225		2018	9	4	11	11	77.9813	105.356	47.8	34.0931		2018	9	4	22	20	77.8627	105.15	48.8	33.5807		2018	9	4	1	44	77.6802	104.949	49.8	31.3999
2018	9	4	16	54	78.2723	104.977	48	34.0391		2018	9	4	18	27	78.1293	105.153	48	34.2266		2018	9	4	11	11	77.9813	105.356	48	34.0986		2018	9	4	22	20	77.8627	105.15	49	33.5916		2018	9	4	1	44	77.6802	104.949	50	31.4106
2018	9	4	16	54	78.2723	104.977	48.2	34.0448		2018	9	4	18	27	78.1293	105.153	48.2	34.2312		2018	9	4	11	11	77.9813	105.356	48.2	34.1029		2018	9	4	22	20	77.8627	105.15	49.2	33.6025
2018	9	4	16	54	78.2723	104.977	48.4	34.0475		2018	9	4	18	27	78.1293	105.153	48.4	34.234		2018	9	4	11	11	77.9813	105.356	48.4	34.1067		2018	9	4	22	20	77.8627	105.15	49.4	33.6146
2018	9	4	16	54	78.2723	104.977	48.6	34.0496		2018	9	4	18	27	78.1293	105.153	48.6	34.2353		2018	9	4	11	11	77.9813	105.356	48.6	34.1106		2018	9	4	22	20	77.8627	105.15	49.6	33.6248
2018	9	4	16	54	78.2723	104.977	48.8	34.0515		2018	9	4	18	27	78.1293	105.153	48.8	34.236		2018	9	4	11	11	77.9813	105.356	48.8	34.1161		2018	9	4	22	20	77.8627	105.15	49.8	33.6334
2018	9	4	16	54	78.2723	104.977	49	34.0533		2018	9	4	18	27	78.1293	105.153	49	34.2364		2018	9	4	11	11	77.9813	105.356	49	34.1222		2018	9	4	22	20	77.8627	105.15	50	33.6358
2018	9	4	16	54	78.2723	104.977	49.2	34.0579		2018	9	4	18	27	78.1293	105.153	49.2	34.2379		2018	9	4	11	11	77.9813	105.356	49.2	34.1275
2018	9	4	16	54	78.2723	104.977	49.4	34.0615		2018	9	4	18	27	78.1293	105.153	49.4	34.2392		2018	9	4	11	11	77.9813	105.356	49.4	34.1333
2018	9	4	16	54	78.2723	104.977	49.6	34.0634		2018	9	4	18	27	78.1293	105.153	49.6	34.2419		2018	9	4	11	11	77.9813	105.356	49.6	34.1379
2018	9	4	16	54	78.2723	104.977	49.8	34.0638		2018	9	4	18	27	78.1293	105.153	49.8	34.2439		2018	9	4	11	11	77.9813	105.356	49.8	34.1402
2018	9	4	16	54	78.2723	104.977	50	34.0649		2018	9	4	18	27	78.1293	105.153	50	34.2451		2018	9	4	11	11	77.9813	105.356	50	34.1429

## Sheet: Laptev Strait
year	month	day	hour	minute	longitude, E	latitude, N	depth, m	salinity		year	month	day	hour	minute	longitude, E	latitude, N	depth, m	salinity		year	month	day	hour	minute	longitude, E	latitude, N	depth, m	salinity		year	month	day	hour	minute	longitude, E	latitude, N	depth, m	salinity		year	month	day	hour	minute	longitude, E	latitude, N	depth, m	salinity
2003	9	20	17	21	73.117	143.074	0.2	16.657		2003	9	20	18	35	73.072	143.084	0.2	16.819		2003	9	20	19	18	73.034	143.085	0.2	15.66		2003	9	20	20	23	73.01	143.674	0.2	15.858		2003	9	20	21	40	72.992	143.088	0.2	14.823
2003	9	20	17	21	73.117	143.074	0.4	16.688		2003	9	20	18	35	73.072	143.084	0.4	16.825		2003	9	20	19	18	73.034	143.085	0.4	15.664		2003	9	20	20	23	73.01	143.674	0.4	15.859		2003	9	20	21	40	72.992	143.088	0.4	14.834
2003	9	20	17	21	73.117	143.074	0.6	16.932		2003	9	20	18	35	73.072	143.084	0.6	16.829		2003	9	20	19	18	73.034	143.085	0.6	15.665		2003	9	20	20	23	73.01	143.674	0.6	15.857		2003	9	20	21	40	72.992	143.088	0.6	14.837
2003	9	20	17	21	73.117	143.074	0.8	17.056		2003	9	20	18	35	73.072	143.084	0.8	16.837		2003	9	20	19	18	73.034	143.085	0.8	15.667		2003	9	20	20	23	73.01	143.674	0.8	15.856		2003	9	20	21	40	72.992	143.088	0.8	14.834
2003	9	20	17	21	73.117	143.074	1	17.162		2003	9	20	18	35	73.072	143.084	1	16.833		2003	9	20	19	18	73.034	143.085	1	15.672		2003	9	20	20	23	73.01	143.674	1	15.856		2003	9	20	21	40	72.992	143.088	1	14.844
2003	9	20	17	21	73.117	143.074	1.2	17.329		2003	9	20	18	35	73.072	143.084	1.2	16.841		2003	9	20	19	18	73.034	143.085	1.2	15.676		2003	9	20	20	23	73.01	143.674	1.2	15.857		2003	9	20	21	40	72.992	143.088	1.2	14.855
2003	9	20	17	21	73.117	143.074	1.4	17.315		2003	9	20	18	35	73.072	143.084	1.4	16.878		2003	9	20	19	18	73.034	143.085	1.4	15.677		2003	9	20	20	23	73.01	143.674	1.4	15.856		2003	9	20	21	40	72.992	143.088	1.4	14.859
2003	9	20	17	21	73.117	143.074	1.6	17.322		2003	9	20	18	35	73.072	143.084	1.6	16.924		2003	9	20	19	18	73.034	143.085	1.6	15.694		2003	9	20	20	23	73.01	143.674	1.6	15.859		2003	9	20	21	40	72.992	143.088	1.6	14.864
2003	9	20	17	21	73.117	143.074	1.8	17.33		2003	9	20	18	35	73.072	143.084	1.8	16.943		2003	9	20	19	18	73.034	143.085	1.8	15.713		2003	9	20	20	23	73.01	143.674	1.8	15.86		2003	9	20	21	40	72.992	143.088	1.8	14.866
2003	9	20	17	21	73.117	143.074	2	17.407		2003	9	20	18	35	73.072	143.084	2	16.95		2003	9	20	19	19	73.034	143.085	2	15.724		2003	9	20	20	23	73.01	143.674	2	15.86		2003	9	20	21	40	72.992	143.088	2	14.874
2003	9	20	17	21	73.117	143.074	2.2	17.465		2003	9	20	18	35	73.072	143.084	2.2	16.967		2003	9	20	19	19	73.034	143.085	2.2	15.758		2003	9	20	20	23	73.01	143.674	2.2	15.858		2003	9	20	21	40	72.992	143.088	2.2	14.883
2003	9	20	17	21	73.117	143.074	2.4	17.484		2003	9	20	18	35	73.072	143.084	2.4	16.965		2003	9	20	19	19	73.034	143.085	2.4	15.838		2003	9	20	20	23	73.01	143.674	2.4	15.868		2003	9	20	21	40	72.992	143.088	2.4	14.89
2003	9	20	17	21	73.117	143.074	2.6	17.472		2003	9	20	18	35	73.072	143.084	2.6	16.976		2003	9	20	19	19	73.034	143.085	2.6	15.894		2003	9	20	20	23	73.01	143.674	2.6	15.89		2003	9	20	21	40	72.992	143.088	2.6	14.905
2003	9	20	17	21	73.117	143.074	2.8	17.465		2003	9	20	18	35	73.072	143.084	2.8	16.98		2003	9	20	19	19	73.034	143.085	2.8	15.943		2003	9	20	20	23	73.01	143.674	2.8	15.889		2003	9	20	21	40	72.992	143.088	2.8	14.924
2003	9	20	17	21	73.117	143.074	3	17.478		2003	9	20	18	35	73.072	143.084	3	16.987		2003	9	20	19	19	73.034	143.085	3	16.042		2003	9	20	20	23	73.01	143.674	3	16.12		2003	9	20	21	40	72.992	143.088	3	14.934
2003	9	20	17	21	73.117	143.074	3.2	17.46		2003	9	20	18	35	73.072	143.084	3.2	16.99		2003	9	20	19	19	73.034	143.085	3.2	16.188		2003	9	20	20	23	73.01	143.674	3.2	16.432		2003	9	20	21	40	72.992	143.088	3.2	14.942
2003	9	20	17	21	73.117	143.074	3.4	17.418		2003	9	20	18	35	73.072	143.084	3.4	16.995		2003	9	20	19	19	73.034	143.085	3.4	16.14		2003	9	20	20	23	73.01	143.674	3.4	16.615		2003	9	20	21	40	72.992	143.088	3.4	14.942
2003	9	20	17	21	73.117	143.074	3.6	17.428		2003	9	20	18	35	73.072	143.084	3.6	16.986		2003	9	20	19	19	73.034	143.085	3.6	16.157		2003	9	20	20	23	73.01	143.674	3.6	16.644		2003	9	20	21	40	72.992	143.088	3.6	14.946
2003	9	20	17	21	73.117	143.074	3.8	17.434		2003	9	20	18	35	73.072	143.084	3.8	16.999		2003	9	20	19	19	73.034	143.085	3.8	16.322		2003	9	20	20	23	73.01	143.674	3.8	16.718		2003	9	20	21	40	72.992	143.088	3.8	14.949
2003	9	20	17	21	73.117	143.074	4	17.441		2003	9	20	18	35	73.072	143.084	4	17.007		2003	9	20	19	19	73.034	143.085	4	16.399		2003	9	20	20	23	73.01	143.674	4	16.786		2003	9	20	21	40	72.992	143.088	4	14.953
2003	9	20	17	21	73.117	143.074	4.2	17.43		2003	9	20	18	35	73.072	143.084	4.2	17.01		2003	9	20	19	19	73.034	143.085	4.2	16.453		2003	9	20	20	23	73.01	143.674	4.2	16.879		2003	9	20	21	40	72.992	143.088	4.2	14.958
2003	9	20	17	21	73.117	143.074	4.4	17.441		2003	9	20	18	35	73.072	143.084	4.4	16.999		2003	9	20	19	19	73.034	143.085	4.4	16.488		2003	9	20	20	23	73.01	143.674	4.4	16.872		2003	9	20	21	40	72.992	143.088	4.4	14.976
2003	9	20	17	21	73.117	143.074	4.6	17.462		2003	9	20	18	35	73.072	143.084	4.6	16.993		2003	9	20	19	19	73.034	143.085	4.6	16.56		2003	9	20	20	23	73.01	143.674	4.6	16.918		2003	9	20	21	40	72.992	143.088	4.6	15.065
2003	9	20	17	21	73.117	143.074	4.8	17.469		2003	9	20	18	35	73.072	143.084	4.8	16.999		2003	9	20	19	19	73.034	143.085	4.8	16.573		2003	9	20	20	23	73.01	143.674	4.8	16.953		2003	9	20	21	40	72.992	143.088	4.8	15.131
2003	9	20	17	21	73.117	143.074	5	17.481		2003	9	20	18	35	73.072	143.084	5	17.013		2003	9	20	19	19	73.034	143.085	5	16.573		2003	9	20	20	23	73.01	143.674	5	17.06		2003	9	20	21	40	72.992	143.088	5	15.445
2003	9	20	17	21	73.117	143.074	5.2	17.492		2003	9	20	18	35	73.072	143.084	5.2	17.052		2003	9	20	19	19	73.034	143.085	5.2	16.601		2003	9	20	20	23	73.01	143.674	5.2	17.1		2003	9	20	21	40	72.992	143.088	5.2	15.793
2003	9	20	17	21	73.117	143.074	5.4	17.51		2003	9	20	18	35	73.072	143.084	5.4	17.055		2003	9	20	19	19	73.034	143.085	5.4	16.664		2003	9	20	20	23	73.01	143.674	5.4	17.117		2003	9	20	21	40	72.992	143.088	5.4	15.969
2003	9	20	17	21	73.117	143.074	5.6	17.512		2003	9	20	18	35	73.072	143.084	5.6	17.072		2003	9	20	19	19	73.034	143.085	5.6	16.713		2003	9	20	20	23	73.01	143.674	5.6	17.174		2003	9	20	21	40	72.992	143.088	5.6	16.211
2003	9	20	17	21	73.117	143.074	5.8	17.526		2003	9	20	18	35	73.072	143.084	5.8	17.104		2003	9	20	19	19	73.034	143.085	5.8	16.748		2003	9	20	20	23	73.01	143.674	5.8	17.211		2003	9	20	21	40	72.992	143.088	5.8	16.47
2003	9	20	17	21	73.117	143.074	6	17.556		2003	9	20	18	35	73.072	143.084	6	17.143		2003	9	20	19	19	73.034	143.085	6	16.812		2003	9	20	20	23	73.01	143.674	6	17.219		2003	9	20	21	40	72.992	143.088	6	16.748
2003	9	20	17	21	73.117	143.074	6.2	17.556		2003	9	20	18	35	73.072	143.084	6.2	17.212		2003	9	20	19	19	73.034	143.085	6.2	16.842		2003	9	20	20	23	73.01	143.674	6.2	17.238		2003	9	20	21	40	72.992	143.088	6.2	16.663
2003	9	20	17	21	73.117	143.074	6.4	17.571		2003	9	20	18	35	73.072	143.084	6.4	17.243		2003	9	20	19	19	73.034	143.085	6.4	16.869		2003	9	20	20	23	73.01	143.674	6.4	17.312		2003	9	20	21	40	72.992	143.088	6.4	17.073
2003	9	20	17	21	73.117	143.074	6.6	17.599		2003	9	20	18	35	73.072	143.084	6.6	17.249		2003	9	20	19	19	73.034	143.085	6.6	16.914		2003	9	20	20	23	73.01	143.674	6.6	17.453		2003	9	20	21	40	72.992	143.088	6.6	17.334
2003	9	20	17	21	73.117	143.074	6.8	17.601		2003	9	20	18	35	73.072	143.084	6.8	17.312		2003	9	20	19	19	73.034	143.085	6.8	16.947		2003	9	20	20	23	73.01	143.674	6.8	17.496		2003	9	20	21	40	72.992	143.088	6.8	17.413
2003	9	20	17	21	73.117	143.074	7	17.608		2003	9	20	18	35	73.072	143.084	7	17.337		2003	9	20	19	19	73.034	143.085	7	17.009		2003	9	20	20	23	73.01	143.674	7	17.536		2003	9	20	21	40	72.992	143.088	7	17.453
2003	9	20	17	21	73.117	143.074	7.2	17.711		2003	9	20	18	35	73.072	143.084	7.2	17.442		2003	9	20	19	19	73.034	143.085	7.2	17.067		2003	9	20	20	23	73.01	143.674	7.2	17.625		2003	9	20	21	40	72.992	143.088	7.2	17.526
2003	9	20	17	21	73.117	143.074	7.4	17.774		2003	9	20	18	35	73.072	143.084	7.4	17.634		2003	9	20	19	19	73.034	143.085	7.4	17.071		2003	9	20	20	23	73.01	143.674	7.4	17.84		2003	9	20	21	40	72.992	143.088	7.4	17.607
2003	9	20	17	21	73.117	143.074	7.6	17.791		2003	9	20	18	35	73.072	143.084	7.6	17.799		2003	9	20	19	19	73.034	143.085	7.6	17.106		2003	9	20	20	23	73.01	143.674	7.6	18.227		2003	9	20	21	40	72.992	143.088	7.6	17.638
2003	9	20	17	21	73.117	143.074	7.8	17.79		2003	9	20	18	35	73.072	143.084	7.8	17.971		2003	9	20	19	19	73.034	143.085	7.8	17.164		2003	9	20	20	23	73.01	143.674	7.8	18.235		2003	9	20	21	40	72.992	143.088	7.8	17.659
2003	9	20	17	21	73.117	143.074	8	17.79		2003	9	20	18	35	73.072	143.084	8	18.002		2003	9	20	19	19	73.034	143.085	8	17.205		2003	9	20	20	23	73.01	143.674	8	18.239		2003	9	20	21	40	72.992	143.088	8	17.677
2003	9	20	17	21	73.117	143.074	8.2	17.791		2003	9	20	18	35	73.072	143.084	8.2	18.023		2003	9	20	19	19	73.034	143.085	8.2	17.236		2003	9	20	20	23	73.01	143.674	8.2	18.243		2003	9	20	21	40	72.992	143.088	8.2	17.69
2003	9	20	17	21	73.117	143.074	8.4	17.791		2003	9	20	18	35	73.072	143.084	8.4	18.03		2003	9	20	19	19	73.034	143.085	8.4	17.283		2003	9	20	20	23	73.01	143.674	8.4	18.245		2003	9	20	21	40	72.992	143.088	8.4	17.693
2003	9	20	17	21	73.117	143.074	8.6	17.792		2003	9	20	18	35	73.072	143.084	8.6	18.05		2003	9	20	19	19	73.034	143.085	8.6	17.331		2003	9	20	20	23	73.01	143.674	8.6	18.247		2003	9	20	21	40	72.992	143.088	8.6	17.707
2003	9	20	17	21	73.117	143.074	8.8	17.792		2003	9	20	18	35	73.072	143.084	8.8	18.055		2003	9	20	19	19	73.034	143.085	8.8	17.363		2003	9	20	20	23	73.01	143.674	8.8	18.248		2003	9	20	21	40	72.992	143.088	8.8	17.718
2003	9	20	17	21	73.117	143.074	9	17.793		2003	9	20	18	35	73.072	143.084	9	18.055		2003	9	20	19	19	73.034	143.085	9	17.381		2003	9	20	20	23	73.01	143.674	9	18.248		2003	9	20	21	40	72.992	143.088	9	17.719
2003	9	20	17	21	73.117	143.074	9.2	17.795		2003	9	20	18	35	73.072	143.084	9.2	18.055		2003	9	20	19	19	73.034	143.085	9.2	17.416		2003	9	20	20	23	73.01	143.674	9.2	18.248		2003	9	20	21	41	72.992	143.088	9.2	17.724
2003	9	20	17	21	73.117	143.074	9.4	17.796		2003	9	20	18	36	73.072	143.084	9.4	18.056		2003	9	20	19	19	73.034	143.085	9.4	17.443		2003	9	20	20	23	73.01	143.674	9.4	18.249		2003	9	20	21	41	72.992	143.088	9.4	17.75
2003	9	20	17	21	73.117	143.074	9.6	17.797		2003	9	20	18	36	73.072	143.084	9.6	18.055		2003	9	20	19	19	73.034	143.085	9.6	17.463		2003	9	20	20	23	73.01	143.674	9.6	18.25		2003	9	20	21	41	72.992	143.088	9.6	17.772
2003	9	20	17	21	73.117	143.074	9.8	17.798		2003	9	20	18	36	73.072	143.084	9.8	18.055		2003	9	20	19	19	73.034	143.085	9.8	17.569		2003	9	20	20	23	73.01	143.674	9.8	18.25		2003	9	20	21	41	72.992	143.088	9.8	17.794
2003	9	20	17	21	73.117	143.074	10	17.801		2003	9	20	18	36	73.072	143.084	10	18.055		2003	9	20	19	19	73.034	143.085	10	17.655		2003	9	20	20	23	73.01	143.674	10	18.25		2003	9	20	21	41	72.992	143.088	10	17.807
2003	9	20	17	21	73.117	143.074	10.2	17.804		2003	9	20	18	36	73.072	143.084	10.2	18.055		2003	9	20	19	19	73.034	143.085	10.2	17.698		2003	9	20	20	23	73.01	143.674	10.2	18.25		2003	9	20	21	41	72.992	143.088	10.2	17.844
2003	9	20	17	21	73.117	143.074	10.4	17.812		2003	9	20	18	36	73.072	143.084	10.4	18.055		2003	9	20	19	19	73.034	143.085	10.4	17.709		2003	9	20	20	23	73.01	143.674	10.4	18.251		2003	9	20	21	41	72.992	143.088	10.4	17.844
2003	9	20	17	21	73.117	143.074	10.6	17.823		2003	9	20	18	36	73.072	143.084	10.6	18.056		2003	9	20	19	19	73.034	143.085	10.6	17.726		2003	9	20	20	23	73.01	143.674	10.6	18.251		2003	9	20	21	41	72.992	143.088	10.6	17.889
2003	9	20	17	21	73.117	143.074	10.8	17.826		2003	9	20	18	36	73.072	143.084	10.8	18.056		2003	9	20	19	19	73.034	143.085	10.8	17.748		2003	9	20	20	23	73.01	143.674	10.8	18.251		2003	9	20	21	41	72.992	143.088	10.8	17.918
2003	9	20	17	21	73.117	143.074	11	17.833		2003	9	20	18	36	73.072	143.084	11	18.056		2003	9	20	19	19	73.034	143.085	11	17.757		2003	9	20	20	23	73.01	143.674	11	18.251		2003	9	20	21	41	72.992	143.088	11	17.974
2003	9	20	17	21	73.117	143.074	11.2	17.833		2003	9	20	18	36	73.072	143.084	11.2	18.056		2003	9	20	19	19	73.034	143.085	11.2	17.786		2003	9	20	20	23	73.01	143.674	11.2	18.251		2003	9	20	21	41	72.992	143.088	11.2	18
2003	9	20	17	21	73.117	143.074	11.4	17.832		2003	9	20	18	36	73.072	143.084	11.4	18.056		2003	9	20	19	19	73.034	143.085	11.4	17.829		2003	9	20	20	23	73.01	143.674	11.4	18.251		2003	9	20	21	41	72.992	143.088	11.4	18.011
2003	9	20	17	21	73.117	143.074	11.6	17.833		2003	9	20	18	36	73.072	143.084	11.6	18.056		2003	9	20	19	19	73.034	143.085	11.6	17.877		2003	9	20	20	23	73.01	143.674	11.6	18.251		2003	9	20	21	41	72.992	143.088	11.6	18.02
2003	9	20	17	21	73.117	143.074	11.8	17.834		2003	9	20	18	36	73.072	143.084	11.8	18.056		2003	9	20	19	19	73.034	143.085	11.8	17.972		2003	9	20	20	23	73.01	143.674	11.8	18.251		2003	9	20	21	41	72.992	143.088	11.8	18.022
2003	9	20	17	21	73.117	143.074	12	17.833		2003	9	20	18	36	73.072	143.084	12	18.056		2003	9	20	19	19	73.034	143.085	12	18.001		2003	9	20	20	23	73.01	143.674	12	18.253		2003	9	20	21	41	72.992	143.088	12	18.025
										2003	9	20	18	36	73.072	143.084	12.2	18.056		2003	9	20	19	19	73.034	143.085	12.2	18.034												2003	9	20	21	41	72.992	143.088	12.2	18.027
										2003	9	20	18	36	73.072	143.084	12.4	18.056		2003	9	20	19	19	73.034	143.085	12.4	18.049												2003	9	20	21	41	72.992	143.088	12.4	18.026
										2003	9	20	18	36	73.072	143.084	12.6	18.056		2003	9	20	19	19	73.034	143.085	12.6	18.058												2003	9	20	21	41	72.992	143.088	12.6	18.027
										2003	9	20	18	36	73.072	143.084	12.8	18.056		2003	9	20	19	19	73.034	143.085	12.8	18.063												2003	9	20	21	41	72.992	143.088	12.8	18.027
										2003	9	20	18	36	73.072	143.084	13	18.056		2003	9	20	19	19	73.034	143.085	13	18.066												2003	9	20	21	41	72.992	143.088	13	18.026
										2003	9	20	18	36	73.072	143.084	13.2	18.056		2003	9	20	19	19	73.034	143.085	13.2	18.068												2003	9	20	21	41	72.992	143.088	13.2	18.022
										2003	9	20	18	36	73.072	143.084	13.4	18.056		2003	9	20	19	19	73.034	143.085	13.4	18.07												2003	9	20	21	41	72.992	143.088	13.4	18.022
																				2003	9	20	19	19	73.034	143.085	13.6	18.074												2003	9	20	21	41	72.992	143.088	13.6	18.027
